# Supplementary material for: Changes in enterovirus serotype constituent ratios altered the clinical features of infected children in Guangdong Province, China, from 2010 to 2013
Source: BMC Infect Dis. 2016 Aug 9;16:399. doi: 10.1186/s12879-016-1690-0 (PMC4977723; doi:10.1186/s12879-016-1690-0)
Supplement: Additional file 1: — Sequence data of non-EV71/CVA16 enterovirus isolated from HFMD/HA inpatients admitted to Zhujiang hospital between 2010 to 2013. (XLSX 40 kb) [file 12879_2016_1690_MOESM1_ESM.xlsx]

## Sheet: Sheet1
Year	LAB ID	sequencing ID	identified fragment	serotype	sequence
2010	3274	>GZ3274/GD/CHN/2010	VP1	Human coxsackievirus A6	GTTGTACTGTCATTAAGGTTGGACACAAAAGTAAACTCAGCATCAAAGCGCATGTATGTTGATAGCTTTAGTTTGCGCCGCTGTTGCACAAAGCCCATCACGTCTATAGGCCACACTGTATACCCATCTAGGCTAGTACCCGAGTCCTTCACCTCCACAACTCCCACCAGCCCCGCACGAGAGTAAAAGTGTTCCACACTCGCCTCATTGACCCCGTTTCGGTTCATCACACAGCGAGTCTCGATGAGAT
2010	3306	>GZ3306/GD/CHN/2010	VP1	Human coxsackievirus A6	TGCAGCAGCATCCCGGGCGTTGTGCTATCATTGAGGTTGGACACAAAAGTGAACTCGGCATCAAAGCGCATGTATGTTGACAGCTTTAGTTTGCGCCGCTGCTGCACGAAGCCCATCACATCTATGGGCCAAACCGTGTACCCATCCAGGCTAGTGCCCGAGTCCTTCACCTCCACAACTCCTACCAGCCCTGCACGAGAGTAAAAGTGTTCCACACTCGCCTCATTAACCCCGTTTCGATTCATCACACAGCGAGTCTCAATAAG
2010	3332	>GZ3332/GD/CHN/2010	VP1	Human coxsackievirus A4	ATTTTCTAGATTGGTAACGAAGGTGAATTCTGCATCAAACCGCATATATGTGAATGCCTCAAGCTTGCGGCGCAGTTGCACAAACGCCATAATGTCAATATCCCAGTTTGAGAACCCCTTTCCAGCAGTGCCTGTATCATCCACCTCCATAACACCCACTAGTCCTGACCTAGAGAAGAAATGTTCAATATGAGTTTCACGAGTGCCATTGGAGTTTACAACACATCTTGTCTCTATCAAGT
2010	3357	>GZ3357/GD/CHN/2010	VP1	Human coxsackievirus A6	CATCAAAGCGCATGTATGTTGACAGCTCTAGTTTGCGCCGCTGCTGCACGAAGCCCATCACATCTATGGGCCAAACTGTGTACCCATCCAGGCTAGTGCCCGAGTCCTTCACCTCCACAACTCCTACCAGCCCTGCACGAGAGTAAAAGTGTTCCACACTCGCCTCATTAACCCCGTTTCGATTCATCACACCCCGAGTCTCAATAAAGTTCTCATCACTAACAT
2010	3383	>GZ3383/GD/CHN/2010	VP1	Human coxsackievirus A10	CATTTTCAGTCGTTGTGACAAATGTGAATTCTGCGTTGAACCTCATGTATGTAAACATCTCGCATTTTCTGCGGAGTTGGACAAAGCCCATAATATCTATGTCCCATGTAGCATACCCAGTAGTGTCCGTCCCCCCATCTGTGAGGTTAACTACTCCCACTAATCCAGAACGGGAGAAGAAGTGGTTGATAGTGGTTTCCAACACCCCATTTCTGTTAACCACACAACGGGTT
2010	3384	>GZ3384/GD/CHN/2010	VP1	Human coxsackievirus A10	ATTCTCAGTCGTTGTGACAAATGTGAATTCTGCGTTGAATCTCATGTATGTGAACATCTCGCATTTTCTGCGGAGTTGGACAAAGCCCATAATGTCTATGTCCCATGTAGCATACCCAGTGGTGTCCGTCCCCCCATCTGTGAGGTTAACTACTCCCACTAATCCAGAGCGGGAGAAGAAGTGGTTGATAGTGGTTTCCAACACCCCATTTCTGTTAACCACACAACGGGTCTCAATCATGT
2010	3392	>GZ3392/GD/CHN/2010	VP1	Human coxsackievirus A6	GGCGTCGTGCTATCATTGAGGTTGGACACAAAAGTGAACTCGGCATCAAAGCGCATGTATGTTGACAGCTTTAGTTTGCGCCGCTGCTGCACGAAGCCCATCACATCTATGGGCCAAACTGTGTACCCATCCAGGTTAGTGCCCGAGTCCTTCACCTCCACAACTCCCACCAGCCCTGCACGAGAGTAAAAGTGTTCCACACTCGCCTCATTAACCCCGTTTCGATTCATCACACAGCGAGTCTCAATAAG
2010	3407	>GZ3407/GD/CHN/2010	VP1	Human coxsackievirus B5	TCCTGACCTTGTATAGTGGACTGTTCTTGTGTACTCGTGATCACAAAGGTCAGCTCAAGATCGAATCTCGCATATGTAAACATCTCAAGTTTGCGCCGTAGTTGAGCCACCTGGCGCGTGCTGATCACCCAATAACCAAAGTTGTCACCATCAGTACCATGATTTTTATACGTGGTGTAAAAGACGCATGCTGATCTGCACAGAAAGTTCTCCACTGTCGACTCCGATCTTGAGTGGTAGTTTTTTACATGTCTGGTT
2010	3451	>GZ3451/GD/CHN/2010	VP1	Human coxsackievirus A6	GGGCGTCGTGCTATCATTGAGGTTGGACACAAAAGTGAACTCGGCATCAAAGCGCATGTATGTTGTCAGCTTTAGTTTGCGCCGCTGCTGCACGAAGCCCATCACATCTATGGGCCAAACTGTGTACCCATCCAGGTTAGTGCCCGAGTCCTTCACCTCCACAACTCCCACCAGCCCTGCACGAGAGTAAAAGTGTTCCACACTCGCCTCATTAACCCCGTTTCGATTCATCACACAGCGAGTCTCAATAAGGT
2010	3452	>GZ3452/GD/CHN/2010	VP1	Human echovirus 25	ACTGGGGTGTCTGTGCTTGTTTGGGTTGATATCCCTTGGGTGCTTGTAATCACAAATGTTACTTCCACATCAAACCTGATGTAAGTGAACATCTCCAGTTTGCGCCTTAGTTGAACGACCTGGCGCGTGTTGATCTTCCAGTTGGTAAAGCGTTTGATGTCACCATTCTCTTTTGTGCCATACACGTCAATGTAAACACATGCTGATCTACTCAGAAAATTCTCTATTGAAGATTCCGATCTAATGTGATGGTTAACAACATGCCTGGTT
2010	3453	>GZ3453/GD/CHN/2010	VP1	Human coxsackievirus A10	GGGCGAGCCTCCCCATTTTCAGTCGTTGTGACAAATGTGAATTCTGCGTTGAACCTCATGTATGTGAACATCTCGCATTTTCTGCGGAGTTGGACAAAGCCCATAATATTTATGTCCCATGTAGCATACCCAGTAGTGTCCGTCCCCCCATCTGTGAGGTTAACTACTCCCACTAATCCAGAGCGGGAGAAGAAGTGGTTGATAGTGGTTTCCAACACCCCATTTCTGTTAACCACACAACGGGTTTCAATCATGTTCTCATCT
2010	3455	>GZ3455/GD/CHN/2010	VP1	Human coxsackievirus A10	ATTCTCAGTCGTTGTGACAAACGTGAACTCTGCGTTGAATCTCATGTATGTGAACATCTCGCATTTTCTGCGGAGTTGGACAAAACCCATAATGTCTATGTCCCATGTGGCATACCCAGTGGTGTCCGTCCCCCCATCTGTGAGGTTAACCACTCCCACTAATCCAGAGCGGGAGAAGAAGTGGTTGATAGTGGTTTCCAACACCCCATTTCTGTTAACCACACAACGGGTCTCAATCATAT
2010	3457	>GZ3457/GD/CHN/2010	VP1	Human coxsackievirus A10	ATGTACGGACGAGCCTCTCCATTTTCAGTCGTTGTGACAAATGTGAATTCTGCGTTGAACCTCATGTATGTGAACATCTCGCATTTTCTGCGGAGTTGGACAAAGCCCATAATGTCTATGTCCCATGTAGCATACCCAGTGGTGTCCGTCCCCCCATCTGTGAGGTTAACTACTCCCACTAATCCAGAGCGGGAGAAGAAGTGGTTGATAGTGGTTTCCAACACCCCATTTCTGTTAACCACACAACGGGTCTCAATCA
2010	3475	>GZ3475 /GD/CHN/2010	VP1	Human coxsackievirus A6	GGCGTCGTGCTATCATTGAGGTTGGACACAAAAGTGAACTCGGCATCAAAGCGCATGTATGTTGACAGCTCTAGCTTGCGCCGCTGCTGCACGAAGCCCATCACATCTATAGGCCAAACTGTGTACCCATCCAGGCTAGTGCCCGAGTCCTTCACTTCCACAACCCCTACCAGCCCTGCACGAGAGTAAAAGTGTTCCACACTCGCCTCATTAACCCCGTTTCGATTCATCACACAGCGAGTCTCAATAAGGT
2010	3492	>GZ3492/GD/CHN/2010	VP1	Human coxsackievirus A10	CATTCTCAGTCGCTGTGACAAATGTGAATTTTGCGTTGAACCTCATATATGTGAACATCTCGCATTTTCTGCGGAGTTGGACAAAGCCCATAATGTCTATGTCCCATGTGGCATACCCAGTGGTGTCCGTCCCCCCATCTGTGAGGTTAACCACTCCCACTAATCCAGAGCGGGAGAAGAAGTGGTTGATAGTGGTTTCCAACACTCCATTTCTGTTAACCACACAACGGGTCTCAATCATGTTTTCATCT
2010	3500	>GZ3500/GD/CHN/2010	VP1	Human coxsackievirus A6	TGTTGACAGCTCTAGTTTGCGCCGCTGCTGCACGAAGCCCATCACATCTATGGGCCAAACTGTGTACCCATCCAGGCTAGTGCCCGAGTCCTTCACCTCCACAACTCCCACCAGCCCTGCACGAGAGTAAAAGTGTTCCACACTCGCCTCATTAACCCCGTTTCGATTCATCACACAGCGAGTCTCAATAAGGTTCTCATCACTAGCATTAGAA
2010	3501	>GZ3501/GD/CHN/2010	VP1	Human coxsackievirus A6	GCAGCATCCCGGGCGTTGTGCTATCATTGAGGTTGGACACAAAAGTGAACTCGGCATCAAAGCGCATATATGTTGACAGCTTTAGTTTGCGCCGCTGCTGCACGAAGCCCATCACATCTATGGGCCAAACTGTGTACCCATCCAGGCTAGTGCCCGAGTCCTTCACCTCCACAACTCCTACCAGTCCTGCACGAGAGTAAAAGTGTTCCACACTCGCCTCATTAACCCCGTTTCGATTCATCACACAGCGAGTCTCAATAAG
2010	3514	>GZ3514/GD/CHN/2010	VP1	Human coxsackievirus A6	GCATCCCGGGCGTCGTGCTATCATTGAGGTTGGACACAAAAGTGAACTCGGCATCAAAGCGCATGTATGTTGACAGCTTTAGTTTGCGCCGCTGCTGCACGAAGCCCATCACATCTATGGGCCAAACTGTGTACCCATCCAGGCTAGTGCCCGAGTCCTTCACTTCCACAACTCCCACCAGCCCTGCACGAGAGTAAAAGTGTTCCACACTCGCCTCATTAACCCCGTTTCGATTCATCACACATCGAGTCTCAATAAGGT
2010	3515	>GZ3515/GD/CHN/2010	VP1	Human coxsackievirus A6	GCGTTGTGCTATCATTGAGGTTGGACACAAAAGTGAACTCGGCATCAAAGCGCATGTATGTTGACAGCTTTAGTTTGCGCCGCTGCTGCACGAAGCCCATCACATCTATGGGCCAGACTGTGTACCCATCCAGGCTAGTGCCCGAGTCCTTCACCTCCACAACTCCTACCAACCCTGCACGAGAGTAAAAGTGTTCCACACTCGCCTCATTAACCCCGTTTCGATTCATCACACAGCGAGTCTCAATAAG
2010	3519	>GZ3519/GD/CHN/2010	VP1	Human coxsackievirus A6	GGCGTCGTGCTATCATTGAGGTTGGACACAAAAGTGAACTCGGCATCAAAGCGCATGTATGTTGACAGCTCTAGTTTGCGCCGCTGCTGCACGAAGCCCATCACATCTATGGGCCAAACTGTGTACCCATCCAGGCTAGTGCCCGAGTCCTTCACTTCCACAACTCCCACCAGCCCTGCACGAGAGTAAAAGTGTTCCACACTCGCCTCATTAACCCCGTTTCGATTCATCACACATCGAGTCTCAATAAGGT
2010	3529	>GZ3529/GD/CHN/2010	VP1	Human coxsackievirus A6	GGCGTCGTGCTATCATTGAGGTTGGACACAAAAGTGAACTCGGCATCAAAGCGCATGTATGTTGACAGCTTTAGTTTGCGCCGCTGCTGCACGAAGCCCATCACATCTATGGGCCAAATTGTGTACCCATCCAGGCTGGTGCCCGAGTCCTTCACCTCCACAACTCCCACCAGCCCTGCACGAGAGTAAAAGTGTTCCACACTCGCCTCATTAACCCCGTTTCGATTCATCACACAGCGAGTCTCAATAAGGT
2010	3533	>GZ3533/GD/CHN/2010	VP1	Human coxsackievirus A10	ACGAGCCTCTCCGTTTTCAGTCGTTGTGACAAATGTGAATTCTGCGTTGAACCTCATGTATGTGAACATCTCGCATTTTCTGCGGAGTTGGACAAAGCCCATAATGTCTATGTCCCATGTGGCATACCCAGTGGTGTCCGTCCCCCCATCTGTGAGGTTAACTACTCCCACTAATCCAGAGCGGGAGAAGAAGTGGTTGATAGTGGTTTCCAACACTCCATTCCTGTTAACCACACAACGGGTCTCAATCA
2010	3536	>GZ3536/GD/CHN/2010	VP1	Human coxsackievirus A6	GGCGTTGTGCTATCATTGAGGTTGGACACAAAAGTGAACTCGGCATCGAAGCGCATGTATGTTGACAGCTTTAGTTTGCGCCGCTGTTGCACGAAGCCCATCACATGTACGGGCCAAACTGTGTACCCATCCAGGCTAGTGCCCGAGTCCTTCACCTCCACAACTCCTACCAGCCCTGCACGAGAGTAAAAGTGTTCCACACTCGCCTCATTAACCCCGTTTCGATTCATCACACAGCGAGTCTCAATAAGGT
2010	3538	>GZ3538/GD/CHN/2010	VP1	Human coxsackievirus A6	CCGGGCGTCGTGCTATCATTGAGGTTGGACACAAAAGTGAACTCGGCATCGAAGCGCATGTATGTTGACAGCTCTAGCTTGCGCCGCTGCTGCACGAAGCCCATCACATCTATAGGCCAAACTGTGTACCCATCCAGGCTAGTGCCCGAGTCCTTCACTTCCACAACTCCTACCAGCCCTGCACGAGAGTAAAAGTGTTCCACACTCGCCTCATTAACCCCGTTCCGATTCATCACACAGCGAGTCTCAATAAG
2010	3539	>GZ3539/GD/CHN/2010	VP1	Human coxsackievirus A6	ACTGCAGCAGCATCCCGGGCGTTGTGCTATCATTGAGGTTGGACACAAAAGTGAACTCGGCATCAAAGCGCATGTATGTTGACAGCTCTAGCTTGCGCCGCTGCTGCACGAAGCCCATCACATCTATGGGCCAAACTGTGTACCCATCCAGGCTAGTGCCCGAGTCCTTCACCTCCACAACTCCTACCAGCCCTGCACGAGAGTAAAAGTGTTCCACACTCGCCTCATTAACCCCGTTTCGATTCATCACACAGCGAGTCTCAATAAG
2010	3540	>GZ3540/GD/CHN/2010	VP1	Human coxsackievirus A10	CATTTTCAGTCGTTGTGACAAATGTGAATTCTGCGTTGAACCTCATGTATGTGAACATCTCGCATTTTCTGCGGAGTTGGACAAAGCCCATAATGTCTATGTCCCATGTAGCATACCCGGTGGTGTCCGTCCCCCCATCTGTGAGGTTAACTACTCCCACTAATCCAGAGCGGGAGAAGAAGTGGTTGATAGTGGTTTCCAACACCCCATTTCTGTTAACCACACAACGGGTCTCAATCA
2010	3542	>GZ3542/GD/CHN/2010	VP1	Human coxsackievirus A6	GGGCGTTGTGCTATCATTGAGGTTGGACACAAAAGTGAACTCGGCATCGAAGCGCATGTATGTTGACAGCTTTAGTTTGCGCCGCTGCTGCACGAAGCCCATCACATTTACGGGCCAAACTGTGTACCCATCCAGGTTAGTGCCCGAGTCCTTCACCTCCACAACTCCTACCAGCCCTGCACGAGAGTAAAAGTGTTCCACACTCGCCTCATTAACCCCGTTTCGATTCATCACACAGCGAGTCTCAATAAGGT
2010	3544	>GZ3544/GD/CHN/2010	VP1	Human coxsackievirus A6	GCAGCAGCATCCCAGGCGTCGTACTATCATTGAGGTTGGACACGAAAGTGAACTCGGCATCAAAGCGCATGTATGTTGACAGCTTTAGTTTGCGCCGCTGCTGCACGAAGCCCATCACATCTATGGGCCAAACTGTGTACCCATCCAGGCTAGTGCCCGAGTCCTTCACCTCCACAACTCCCACCAGCCCTGCACGAGAGTAAAAGTGTTCCACACTCGCCTCATTGACCCCGTTTCGATTCATCACACAGCGAGTCTCAATAAGGT
2010	3578	>GZ3578/GD/CHN/2010	VP1	Human coxsackievirus A6	TGCAGCAGCATCCCGGGCGTCGTGCTATCATTGAGGTTGGACACAAAAGTGAACTCGGCATCAAAGCGCATGTATGTTGACAGCTTTAGTTTGCGCCGCTGCTGCACGAAGCCCATCACATCTATGGGCCAAACTGTGTACCCATCCAGGTTAGTGCCCGAGTCCTTCACCTCCACAACTCCCACCAGCCCTGCACGAGAGTAAAAGTGTTCCACACTCGCCTCATTAACCCCGTTTCGATTCATCACACAGCGAGTCTCAATAAGGT
2010	3581	>GZ3581/GD/CHN/2010	VP1	Human coxsackievirus A6	CCGGGCGTCGTGCTATCATTGAGGTTGGACACAAAAGTGAACTCGGCATCAAAGCGCATGTATGTTGACAGCTTTAGTTTGCGCCGCTGCTGCACGAAGCCCATCACATTTATGGGCCAAACTGTGTACCCATCCAGGTTAGTGCCCGAGTCCTTCACCTCCACAACTCCCACCAGCCCTGCACGAGAGTAAAAGTGTTCCACACTCGCCTCATTAACCCCGTTTCGATTCATCACACAGCGAGTCTCAATAAGGTTCTCATCACTAGCATTAGAACT
2013	35021	>GZ35021/GD/CHN/2009	VP1	Human coxsackievirus A10	CATTCTCAGTCGTTGTGACAAATGTGAATTCTGCGTTGAACCTCATGTATGTGAACATCTCGCATTTTCTGCGGAGTTGGACAAAGCCCATAATGTCTATGTCCCATGTGGCATACCCAGTGGTGTCCGTCCCCCCATCTGTGAGGTTAACTACTCCCACTAATCCAGAGCGGGAGAAGAAGTGGTTGATAGTGGTTTCCAACACCCCATTTCTGTTAACCACACAACGGGTCTCAATCATGT
2013	35167	>GZ35167/GD/CHN/2009	VP1	Human coxsackievirus A10	TCAGTCGTTGTGACAAACGTGAATTCTGCGTTGAACCTCATATATGTGAACATCTCGCATTTTCTGCGGAGTTGGACAAAGCCCATAATGTCTATGTCCCATGTGGCATACCCAGTGGTGTCCGTCCCCCCATCTGTGAGGTTAACTACTCCCACTAATCCAGAGCGGGAGAAGAAGTGGTTGATAGTGGTTTCCAACACTCCATTTCTGTTAACCACACAACGGGTCTCAATCATGT
2011	4003	>GZ4003/GD/CHN/2011	VP1	Human coxsackievirus A6	GGGGTTGTACTATCATTGAGGTTGGACACAAAGGTGAACTCAGCATCAAAGCGCATGTATGTTGATAGCTCTAGTTTGCGCCGCTGTTGCACAAAACCCATCACGTCTATGGGCCACACTGTATACCCATCTAAACTAGTACCCGAGTCCTTCACCTCCACAACTCCTACCAGCCCCGCACGAGAGTAAAAGTGTTCCACACTCGCCTCATTGACCCCGTTTCGATTCATTACACAGCGAGTCTCAATGAGAT
2011	4025	>GZ4025/GD/CHN/2011	VP1	Human coxsackievirus A6	GGCGTTGTGCTATCATTGAGGTTGGACACGAAAGTGAACTCGGCATCAAAGCGCATGTATGTTGACAGCTCTAGTTTACGCCGCTGCTGCACGAAGCCCATCACATCTATGGGCCAAACTGTGTACCCATCCAGGCTAGTGCCCGAGTCCTTCACCTCCACAACTCCTACCAGCCCTGCACGAGAGTAAAAGTGTTCCACACTCGCCTCATTAACCCCGTTTCGATTCATCACACAGCGAGTCTCAATAAGGT
2011	4036	>GZ4036/GD/CHN/2011	VP1	Human coxsackievirus A10	TGCGTTGAACCTCATGTATGTGAACATCTCGCATTTTCTGCGGAGTTGGACAAAGCCCATAATATCTATGTCCCATGTAGCATACCCAGTAGTGTCCGTCCCCCCATCTGTGAGGTTAACTACTCCCACTAATCCAGAGCGGGAGAAGAAGTGGTTGATAGTGGTTTCCAACACCCCATTTCTGTTAACCACACAACGGGTT
2011	4048	>GZ4048/GD/CHN/2011	VP1	Human coxsackievirus A3	GAACTTTGCGTTGAAGCGCATGTAAGTGAATATCTCTAACTTCCTGCGGAGTTGCACAAAGCCCATCACATCAATCTCCCACGTCTCAAATCCCTTGGAAGTACCCCCATCTAGGATGTTCATAACACCTACCAACCCTGACCTGGAGAAGAAATGGTCCACACTGGTTTCAACTACACCATTCCTGTTCACGACACAACGGGTT
2011	4085	>GZ4085/GD/CHN/2011	VP1	Human coxsackievirus A2	CCAGCTCTGGGGGGAGCCCCAAATGTGAACTCAGCCTTGAAGGGCATGTAGGGGAACATTTCCAGTTTTCTACGCAGTTGAGGATACCCCATTATGTCTATATCCCAGTTGGTAAACCCTGTGGCACTTGTACCTGTGTCATTTAACTCCACTTTACCGACCAAAGCTGCTCGGGAGAAGAAGTGGTTTATACTAGCCTCTTCCACACTATTTTTGTTAACCACAC-ATCTTGTTTCTATCAGGTT
2011	4094	>GZ4094/GD/CHN/2011	VP1	Human coxsackievirus A6	CGTCGTGCTATCATTGAGGTTGGACACAAAAGTGAACTCGGCATCAAAGCGCATGTATGTTGACAGCTCTAGTTTGCGCCGCTGCTGCACGAAGCCCATCACATCTATGGGCCAAACTGTGTACCCATCCAGGTTAGTGCCCGAGTCCTTCACCTCCACAACTCCCACCAGCCCTGCACGAGAGTAAAAGTGTTCCACACTCGCCTCATTAACCCCGTTTCGATTCATCACACAGCGAGTCTCAATAAG
2011	4106	>GZ4106/GD/CHN/2011	VP1	Human echovirus 6	TGGAGGTTACATTTGTGATCACCAGTGTCCAAGATGATTCAACCAGACAAAACACCGACACGCCGACTTTGACACACCAAATTATGTACGTGCCCCCGGGGGGGCCTATACCACAAGCTGTTGATGATTACAATTGGCAAACATCCACAAACCCTAGTGTCTTCTGGACAGAGGGCAATGCACCGCCAAGAATGTCTATACCCTTTATGAGCGTGGGCAATGCATACAGCAACTTTTATGATGGGTGGTC
2011	4111	GZ4111/GD/CHN/2011	VP1	Human coxsackievirus A3	ATCACTTAATGTGGGAACGAACGTGAACTCTGCGTTGAAGCGCATGTAAGTGAATATCTCTAACTTCCTGCGGAGTTGCACAAAGCCCATCACATCAATCTCCCACGTCTCAAATCCCTTGGAAGTACCCCCATCTAGGATGTTCATAACACCTACCAACCCTGACCTGGAGAAGAAATGGTCCACACTGGTTTCAACTACACCATTCCTGTTCACGACACAACGGGTT
2011	4119	>GZ4119/GD/CHN/2011	VP1	Human coxsackievirus A12	GGCATATGAAATGAAGTACTGGTGTTCGGTTGCGCTCTGTCGCCACAAAAGTGAATTCTGCATCAAAGCGCATGTATGTGAAGATCTCTAGCTTACGGCGCAGCTGGGCGAATCCCATAACATCAATCTCCCATGTAGCGTACCCTTTGTTGGTTGCTGTTGCATCTTCCACCACAACGACACCTGCCAAGCCTGATCGAGAGAAGAAGTATTCCACACTAGTCTCACTTACCCCATGCTTATTGACTACGCATCGTGTCTCGATCATGCTCTCATCAGTTGCATTAGAGGTAGCGCCCATCTCCACTGCTGTCAGTGCTGGAA
2011	4125	>GZ4125/GD/CHN/2011	VP1	Human coxsackievirus A10	TCAGTCGTTGTGACAAATGTGAATTCTGCGTTGAACCTCATGTATGTGAACATCTCGCATTTTCTGCGGAGTTGGACAAAGCCCATTATATCTATGTCCCATGTAGCATACCCAGTAGTGTCCGTCCCCCCATCTGTGAGGTTAACTACTCCCACTAATCCAGAACGGGAGAAGAAGTGGTTGATAGTGGTTTCCAACACCCCATTTCTGTTGACCACACAACGGGTT
2011	4126	>GZ4126/GD/CHN/2011	VP1	Human coxsackievirus A6	GGGCGTCGTGCTATCATTGAGGTTGGACACAAAAGTGAACTCGGCATCAAAGCGCATGTATGTTGACAGCTCCAGTTTGCGCCGCTGCTGCACGAAGCCCATCACATCTATGGGCCAAACTGTGTACCCATCCAGGCTAGTGCCCGAGTCCTTCACCTCCACAACTCCCACCAGCCCTGCACGAGAGTAAAAGTGTTCCACACTCGCCTCATTGACCCCGTTTCGATTCATCACACAGCGAGTCTCAATAAGGT
2011	4127	>GZ4127/GD/CHN/2011	VP1	Human coxsackievirus A8	GTGTGGACACAAATGTGAATTCAGCGTTAAATCTCATGTATGTAAACATCTCTAACTTCCTTCTGAGCTGCACAAATCCCATTACGTCTACGTCCCACACCTCGAATCCCTTCTGTGTGCCACCATCTTGCACATTGATCACCCCTACTAGACCTGCCCTTGAAAAGAAGTGGTCCAAACTAGTTTCTACGACTCCATTGCGATTTAGCACACAGCGTGTCTCAATCATGT
2011	4145	>GZ4145/GD/CHN/2011	VP1	Human coxsackievirus A10	CATTTTCAGTCGTTGTGACAAATGTGAATTCTGCGTTGAACCTCATATATGTGAACATCTCGCATTTTCTGCGGAGTTGGACAAAGCCCATGATGTCTATGTCCCATGTGGCATACCCAGTGGTGTCCGTCCCCCCATCTGTGAGGTTAACCACTCCCACTAATCCAGAGCGGGAGAAGAAGTGGTTGATAGTGGTTTCCAACACTCCATTTCTGTTAACCACACAACGGGTCTCAATCA
2011	4147	>GZ4147/GD/CHN/2011	VP1	Human coxsackievirus A12	GTTACGCTCTGTCGCCACAAAAGTGAATTCTGCATCAAAGCGCATGTACGTGAAGATCTCTAGCTTACGGCGCAACTGGGCGAATCCCATAACATCAATCTCCCATGTAGCGTACCCCTTGTTGGTTGCTGTTGCATCTTCTACCACAACGACACCTGCCAAGCCTGATCGAGAGAAGAAGTATTCCACACTAGTCTCACCTACCCCATGCTTGTTGACCACGCAACGTGTCTCGATCATGCTCTCATCAGT
2011	4149	>GZ4149/GD/CHN/2011	VP1	Human coxsackievirus A6	CGTTGTGCTATCATTGAGGTTGGACACAAAAGTGAACTCGGCATCAAAGCGCATGTATGTTGACAGCTCTAGTTTGCGCCGCTGCTGCACGAAGCCCATCACATCTATGGGCCAAACTGTGTACCCATCCAGGCTAGTGCCCGAGTCCTTCACCTCCACAACTCCTACCAGCCCTGCACGAGAGTAAAAGTGTTCCACACTCGCCTCATTAACCCCGTTTCGATTCATCACACAGCGAGTCTCAATAAG
2011	4160	>GZ4160/GD/CHN/2011	VP1	Human coxsackievirus A6	GGCGTTGTGCTATCATTGAGGTTGAACACAAAAGTGAACTCGGCATCAAAGCGCATGTATGTTGACAGCTCTAGTTTGCGCCGCTGCTGCACGAAGCCCATCACATCTACGGGCCAAACTGTGTACCCATCCAGGCTAGTGCCCGAGTCCTTCACCTCCACAACTCCTACCAGCCCTGCACGAGAGTAAAAGTGTTCCACACTCGCCTCATTAACCCCGTTTCGATTCATCACACAGCGAGTCTCAATAAGGT
2011	4161	>GZ4161/GD/CHN/2011	VP1	Human coxsackievirus A6	GTACTATCATTGAGGTTGGACACAAAAGTGAACTCGGCATCAAAGCGCATGTATGTTGACAGCTCTAGTTTACGCCGCTGCTGCACGAAGCCCATCACATCTATGGGCCAAACTGTGTACCCATCCAGGCTAGTGCCCGAGTCCTTCACCTCCACAACTCCTACCAGCCCTGCACGAGAGTAAAAGTGTTCCACACTCGCCTCATTAACCCCGTTTCGATTCATCACACAGCGAGTCTC
2011	4168	>GZ4168/GD/CHN/2011	VP1	Human coxsackievirus A4	GGTGATGAAGGTGAATTCTGCATCAAACCGCATATATGTGAATGCTTCAAGCTTGCGGCGCAGTTGCACAAACGCCATAATGTCAATATCCCAGTTTGAGAACCCCTTTCCAGCGGTGCCTGTATCATCCACCTCCATAACACCCACTAGTCCTGACCTAGAGAAGAAATGTTCAATATGGGTTTC
2011	4170	>GZ4170/GD/CHN/2011	VP1	Human coxsackievirus A6	GCGTCGTGCTATCATTGAGGTTGGACACAAAAGTGAACTCGGCATCAAAGCGCATGTATGTTGACAGCTCTAGTTTGCGCCGCTGTTGCACGAAGCCCATCACATCTATGGGCCAAACTGTGTACCCATCCAGGCTAGTGCCCGAGTCTTTCACCTCCACAACTCCCACCAGCCCTGCACGAGAGTAAAAGTGTTCCACACTTGCCTCATTAACCCCGTTTCGATTCATCACACAGCGAGTCTCAATAAGGTTCTCATCACTAGCAT
2011	4183	>GZ4183/GD/CHN/2011	VP1	Human coxsackievirus A6	GCGTCGTGCTATCATTGAGGTTGGACACAAAAGTGAACTCGGCATCAAAACGCATGTATGTTGACAGCTCTAGTTTGCGCCGCTGCTGCACGAAGCCCATCACATCTATGGGCCAAACTGTGTACCCATCCAGGCTAGTGCCCGAGTCCTTCACCTCCACAACTCCCACCAGCCCTGCACGAGAGTAAAAGTGTTCCACACTCGCCTCATTAACCCCGTTTCGATTCATCACACAGCGAGTCTC
2011	4184	>GZ4184/GD/CHN/2011	VP1	Human coxsackievirus A6	CAGGCGTTGTGCTATCACTGAGGTTGGACACAAAAGTGAACTCGGCATCAAAGCGCATGTATGTTGACAGCTCTAGTTTGCGCCGCTGCTGCACGAAGCCCATCACATCTATAGGCCAAACTGTGTACCCATCCAGGTTAGTGCCCGAGTCCTTCACCTCCACAACTCCTACCAGCCCTGCACGAGAGTAAAAGTGTTCCACACTCGCCTCATTAATCCCGTTTCGATTCATCACACAGCGAGTCTCAATAAGGT
2011	4190	>GZ4190/GD/CHN/2011	VP1	Human coxsackievirus A6	ATAGCATTCCGGGGGTTGTACTATCATTGAGGTTGGACACAAAAGTGAACTCAGCATCAAAGCGCATATATGTTGATAGCTCTAGTTTGCGCCGCTGTTGCACGAAACCCATCACGTCTATAGGCCACACTGTGTACCCATCTAAGCTAGTACCCGAGTCTTTCACCTCCACAACTCCTACCAGCCCCGCACGGGAGTAAAAATGTTCCACACTCGCCTCATTGACCCCGTTTCGATTCATCACACAGCGAGTCTCGATGAGAT
2011	4194	>GZ4194/GD/CHN/2011	VP1	Human coxsackievirus A5	TCGGACTGGTATTACCGTTCCTTTCCGCAGTGATAAAGGTGAACTCTGCGTCAAATCGCATGTATGTGAACATTTCCAGCTTACGTCTCAATTGGACAAATCCCATCACATCAATCTCCCAAGTGGCATACCCCTTTGTAGAGGTTCCAGAGTCCTCAATTATCAAGATTCCTGCTAGGCCCGAACGAGAGAAGAAGTGCTCAACACTTGTTTCCATAACCCCATGCCTGTTGACCACACACCTGGTT
2011	4197	>GZ4197/GD/CHN/2011	VP1	Human coxsackievirus A6	CTGCAGCAGCATCCCGGGCGTCGTGCTATCATTGAGGTTGGACACAAAAGTGAACTCGGCATCAAAGCGCATGTATGTTGACAGCTTTAGTTTGCGCCGCTGCTGCACGAAGCCCATCACATCTATGGGCCAAACTGTGTACCCATCCAGGCTAGTGCCCGAGTCCTTCACCTCCACAACTCCCACCAGCCCTGCACGAGAGTAAAAGTGTTCCACACTCGCCTCATTGACCCCGTTTCGATTCATCACACAGCGAGTCTCAATAAGGTTCTCATCACTAGCATTAGAACTTGC
2011	4199	>GZ4199/GD/CHN/2011	VP1	Human coxsackievirus A6	GCGTTGTGCTATCACTAAGGTTGGACACAAAAGTGAACTCGGCATCAAAGCGCATGTATGTTGACAGCTCTAGTTTGCGCCGCTGCTGCACGAAGCCCATCACATCTATGGGCCAAACTGTATACCCATCCAGGCTAGTGCCCGAGTCCTTCACCTCCACAACTCCTACCAGCCCTGCACGAGAGTAAAAGTGTTCCACACTCGCCTCATTAACCCCGTTTCGATTCATCACACAGCGAGTCTCAATAAGGT
2011	4203	>GZ4203/GD/CHN/2011	VP1	Human coxsackievirus A10	CGTTTTCAGTCGTTGTGACAAATGTGAATTCTGCGTTGAACCTCATGTATGTGAACATCTCGCATTTTCTGCGGAGTTGGACAAAGCCCATAATGTCTATGTCCCATGTAGCATACCCAGTAGTGTCCGTCCCTCCATCTGTGAGGTTAACTACTCCCACTAATCCAGAGCGGGAGAAGAAGTGGTTGATAGTGGTTTCCAACACCCCATTTCTGTTAACCACACAACGGGTTTCAATCATGTTCTCATCTG
2011	4213	>GZ4213/GD/CHN/2011	VP1	Human coxsackievirus A6	GGGCGTTGTGCTATCACTGAGGTTGGACACAAAAGTGAATTCGGCATCAAAGCGCATGTATGTTGACAGCTTTAGTTTGCGCCGCTGCTGCACGAAGCCCATCACATCTATGGGCCAAACTGTGTACCCATCCAGGCTAGTGCCCGAGTCCTTCACCTCCACAACTCCTACCAGCCCTGCACGAGAGTAAAAGTGTTCCACACTCGCCTCATTAACCCCGTTTCGATTCATCACACAGCGAGTCTCAATAAG
2011	4226	>GZ4226/GD/CHN/2011	VP1	Human coxsackievirus A6	TCCCGGGCGTCGTGCTATCATTGAGGTTGGACACAAAAGTGAATTCAGCGTCAAAGCGCATGTATGTTGACAGCTTTAGTTTGCGCCGCTGCTGCACGAAGCCCATCACATTTATGGGCCAAACTGTGTACCCATCCAGGCTAGTGCCCGAGTCCTTCACTTCCACAACTCCCACCAGCCCTGCACGAGAGTAAAAGTGTTCCACACTCGCCTCATTAACCCCGTTTCGATTCATCACACAGCGAGTCTCAATAAGGT
2011	4228	>GZ4228/GD/CHN/2011	VP1	Human coxsackievirus A6	GGGCGTTGTACTATCATTGAGGTTGGACACAAAAGTGAACTCGGCATCAAAGCGCATGTATGTTGACAGCTTTAGTTTACGCCGCTGCTGCACGAAGCCCATCACATCTATGGGCCAAACTGTGTACCCATCCAGGCTAGTGCCCGAGTCCTTCACCTCCACAACTCCTACCAGCCCTGCACGAGAGTAAAAGTGTTCCACACTCGCCTCATTAACCCCGTTTCGATTCATCACACAGCGAGTCTCAATAAGGTTCTCATCACTAGCAT
2011	4232	>GZ4232/GD/CHN/2011	VP1	Human coxsackievirus A6	GTACTATCATTGAGGTTGGACACAAAAGTGAACTCGGCATCAAAGCGCATGTATGTTGACAGCTTTAGTTTACGCCGCTGCTGCACGAAGCCCATCACATCTATGGGCCAAACTGTGTACCCATCCAGGCTAGTGCCCGAGTCCTTCACCTCCACAACTCCTACCAGCCCTGCACGAGAGTAAAAGTGTTCCACACTCGCCTCATTAACCCCGTTTCGATTCATCACACAGCGAGTCTCAATAAGGT
2011	4236	>GZ236/GD/CHN/2011	VP1	Human coxsackievirus A2	GGGAATCTTAGCCGTCGTAGCACTTGCCAGCCCTAGTGGTAGCCACAAACGTGAATTCAGCGTTGAAGCGCATATAGGTGAACATTTCCAATTTTCTACGCAGTTGAGCATACCCCATTATGTCTATATCCCAGTTGGTAAACCCTGTGGCACTTGTACCTGTGTCATTTAACTCCACCTTACCGACCAAAGCTGCTCTGGAGAAGAAGTGATTTACACTAGCCTCTTCCACACTGTTTTTATTAACCACACATCTTGTCTCTATTAGGTTTTCATCAGAAGCATTAGAGGTAGCCCCCGTTTCCCCTGCTGTCAGTGCTGGAA
2011	4239	>GZ4239/GD/CHN/2011	VP1	Human coxsackievirus A6	GGCGTTGTGCTATCACTGAGGTTGGACACAAAAGTGAACTCGGCATCAAAGCGCATGTATGTTGACAGCTCTAGTTTGCGCCGCTGCTGCACGAAGCCCATCACATCTATGGGCCAAACTGTGTACCCATCCAGGCTAGTGCCCGAGTCCTTCACCTCCACAACTCCTACCAGCCCTGCACGAGAGTAAAAGTGTTCCACACTCGCCTCATTAACCCCGTTTCGATTCATCACACAGCGAGTCTCAATAAGGT
2011	4243	>GZ4243/GD/CHN/2011	VP1	Human coxsackievirus A9	AACCGCGGCGTAGCACTGGCATGTCTTGTGCCAGTGTAGTTCCAGGATCTTGCCGACTTGTGATCACAAAGGTTACTTCCATGTCAAACCTGAGGTAGGTGAACATCTCTAGCTTCCTACGCATTTGCACCATTTGTTTAGTATTAATCGGCCACGCCACGAATTTCTTGTTAACATCATTGTCTGTGGTCTTGTATTCCTCCATATAAACACAGGCTGATCTGCCAAGAAAATTTTCCACGGTGGACTCAGAACGAGTGTGGTAATTCTTCACGTGCCTAGTCTGCATAGTATCACTCGGGGTCACTTGTGACGTATGTCCAATCTCCACTGCTGTCAGTGCTGGA
2011	4262	>GZ4262/GD/CHN/2011	VP1	Human coxsackievirus A10	CGTTTTCAGTCGTTGTGACAAATGTGAATTCTGCGTTGAACCTCATGTATGTGAACATCTCGCATTTTCTGCGGAGTTGGACAAAGCCCATAATGTCTATGTCCCATGTAGCATACCCAGTAGTGTCCGTCCCTCCATCTGTGAGGTTAACTACTCCCACTAATCCAGAGCGGGAGAAGAAGTGGTTGATAGTGGTTTCCAACACCCCATTTCTGTTAACCACACAACGGGTTTCAATCA
2011	4274	>GZ274/GD/CHN/2011	VP1	Human coxsackievirus A9	AACTTGGTGGTCGTACTGGCATGTCTTGTGCTAGTGTTGTTCCAGGATCTTGTCGACTTGTGATCACGAAGGTCACTTCCATGTCAAACCTGAGGTAGGTGAACATCTCTAGCTTCCTACGCATTTGCACCATTTGTTTGGTGTTAATCGGCCACGCCACAAACTTCTTATTGACGTCATTATCTGTGGTCTTATACTCCTCCATATAGACACAGGCTGATCTACCAAGGAAGTTTTCCACGGTCGACTCAGAACGAGTATGGTAGTTCTTCACGTGCCTAGTCTGCATGGTGTCACTCGGAGTCACTTGTGACGTGTGTCCCATTTCCACTGCTGCA
2011	4283	>GZ4283/GD/CHN/2011	VP1	Human coxsackievirus B1	TACACTGGAGGCGGTACTGGGTTGTTGTGCACTCGTTATAACAAATGTTAGTTCTAAGTCAAACCTTAGATATGTGAAGAGCTCCAACTTTCTTCTTAGCTGAGCCACCTGTCTAGTGTTGATAACCCACTCTGCAAACCCCTTTTCTGAGTTATTGGTGTATGTGGCATAGTATACACAGGCAGACCGGCATAGGAAATTTTCAATGGACGATTCGGACCGTGAGTGGTAGTTTTTCACATGTCTTGTT
2011	4285	>GZ4285/GD/CHN/2011	VP1	Human coxsackievirus A10	TCAGTCGTTGTGACAAATGTGAATTCTGCATTGAACCTCATGTATGTGAACATCTCGCATTTTTTGCGGAGTTGGACAAAGCCCATGATATCTATGTCCCATGTAGCGTACCCAGTAGTGTCCGTCCCCCCATCTGTGAGGTTAACTACTCCCACTAATCCAGAGCGGGAGAAGAAGTGGTTGATAGTGGTTTCCAACACCCCATTTCTGTTAACCACACAACGGGTT
2011	4290	>GZ4290/GD/CHN/2011	VP1	Human coxsackievirus A6	GGGCGTTGTGCTATCACTGAGGTTGGACACAAAAGTGAACTCGGCATCAAAGCGCATGTATGTTGACAGCTCTAGTTTGCGCCGCTGCTGCACGAAGCCCATCACATCTATGGGCCAAACTGTGTACCCATCCAGGCTAGTACCCGAGTCCTTCACCTCCACAACTCCTACCAGCCCTGCACGAGAGTAAAAGTGTTCCACACTCGCCTCATTAACCCCGTTTCGATTGATCACACAGCGAGTCT
2011	4303	>GZ4303/GD/CHN/2011	VP1	Human coxsackievirus A10	CATTTTCAGTCGTTGTGACAAATGTGAATTCTGCGTTGAACCTCATGTATGTGAACATCTCGCATTTTCTGCGGAGTTGGACAAAGCCCATAATATTTATGTCCCATGTAGCATACCCAGTAGTGTCCGTCCCCCCATCTGTGAGGTTAACTACTCCCACTAATCCAGAGCGGGAGAAGAAGTGGTTGATAGTGGTTTCCAACACCCCATTTCTGTTAACCACACAACGGGTTTCAATCA
2011	4308	>GZ4308/GD/CHN/2011	VP1	Human coxsackievirus A6	GGGCGTTGTGCTATCACTGAGGTTGGACACAAAAGTGAACTCGGCATCAAAGCGCATGTATGTTGACAGCTTTAGTTTGCGCCGCTGCTGCACGAAGCCCATCACATCTATGGGCCAAACTGTGTACCCATCCAGGCTAGTGCCCGAGTCCTTCACCTCCACAACTCCTACCAGCCCTGCACGAGAGTAAAAGTGTTCCACACTCGCCTCATTAACCCCGTTTCGATTCATCACACAGCGAGTCTCAATAAGGT
2011	4314	>GZ4314/GD/CHN/2011	VP1	Human coxsackievirus A10	CGTTCTCAGTCGTTGTGACAAATGTGAATTCTGCGTTGAACCTCATATATGTAAACATCTCGCATTTTCTGCGGAGTTGGACAAAGCCCATAATGTCTATGTCCCATGTGGCATACCCAGTGGTGTCCGTCCCCCCATCTGTAAGGTTAACTACTCCCACTAATCCAGAACGGGAGAAGAAGTGGTTGATAGTGGTTTCCAACACTCCATTTCTGTTAACCACACAACGGGTCTCAATCA
2011	4344	>GZ4344/GD/CHN/2011	VP1	Human coxsackievirus A6	AGCAGCATCCCGGGCGTCGTGCTATCATTGAGGTTGGACACAAAAGTGAACTCGGCATCAAAGCGCATGTATGTTGATAGCTCTAGTTTGCGCCGCTGCTGCACGAAGCCCATCACATCTATGGGCCAAACTGTGTACCCATCCAGGCTAGTGCCCGAGTCCTTCACCTCCACAACTCCCACCAGCCCTGCACGAGAGTAAAAGTGTTCCACACTCGCCTCATTGACCCCGTTTCGATTCATCACACAGCGAGTCTCAATAAGGT
2011	4356	>GZ4356/GD/CHN/2011	VP1	Human coxsackievirus A6	GCGTCGTACTATCATTGAGGTTGGACACAAAAGTGAACTCGGCATCAAAGCGCATGTATGTTGACAGCTTTAGTTTGCGCCGCTGCTGCACAAAGCCCATCACGTTTATGGGCCAAACTGTGTACCCATCCAGGCTAGTGCCCGAGTCCTTTACCTCCACAACCCCTACCAGCCCTGCACGAGAGTAAAAATGCTCCACACTCGCCTCATTGACCCCGTTTCGATTCATCACACAGCGCGTCTCAATGAGGTTT
2011	4358	>GZ4358/GD/CHN/2011	VP1	Human coxsackievirus A4	CATTTTCTAGATTGGTGACGAAGGTGAACTCTGCATCAAACCGCATATATGTGAATGCCTCAAGCTTACGGCGCAGTTGCACAAACGCCATAATGTCAATATCCCAGTTTGAGAACCCCTTTCCAGCGGTGCCTGTATCATCCACCTCCATAACACCCACTAGTCCTGACCTAGAGAAGAAATGTTCAATATGGGTTTCACGAGTGCCATTGGAGTTTACAACACATCTTGTCTCTATCAAGT
2011	4363	>GZ4363/GD/CHN/2011	VP1	Human coxsackievirus A6	GCGTCGTGCTATCATTGAGGTTGGACACAAAAGTGAACTCGGCATCAAAGCGCATGTATGTTGACAGCTTTAGTTTGCGCCGCTGCTGCACGAAGCCCATCACATCTATGGGCCAAACTGTGTACCCATCCAGGTTAGTGCCCGAGTCCTTCACCTCCACAACTCCCACCAGCCCTGCACGAGAGTAAAAGTGTTCCACACTGGCCTCATTAACCCCGTTTCGATTCATCACACAGCGAGTCTCAATAAGGT
2011	4365	>GZ4365/GD/CHN/2011	VP1	Human coxsackievirus A10	CATTTTCAGTCGTTGTGACAAATGTGAATTCTGCGTTGAACCTCATGTATGTGAACATCTCGCATTTTCTGCGGAGTTGGACAAAGCCCATAATGTCTATGTCCCATGTAGCGTACCCAGTGGTGTCCGTCCCCCCATCTGTGAGGTTAACTACTCCCACTAATCCAGAGCGGGAGAAGAAGTGGTTGATAGTGGTTTCCAACACCCCATTTCTGTTAACCACACAACGGGTCTCAATCA
2011	4368	>GZ4368/GD/CHN/2011	VP1	Human coxsackievirus A10	CATTCTCAGTCGTTGTGACAAATGTGAATTCTGCATTGAACCTCATGTATGTGAACATCTCGCATTTTCTGCGGAGTTGGACAAAGCCCATGATATCTATGTCCCATGTAGCGTACCCAGTAGTGTCCGTCCCCCCATCTGTGAGGTTAACTACTCCCACTAATCCAGAGCGGGAGAAGAAGTGGTTGATAGTGGTTTCCAACACCCCATTTCTGTTAACCACACAACGGGTT-CAATCA
2011	4374	>GZ4374/GD/CHN/2011	VP1	Human coxsackievirus A6	GGGCGTTGTGCTATCACTGAGGTTGGACACAAAAGTGAACTCGGCATCAAAGCGCATGTATGTTGACAGCTCTAGTTTGCGCCGCTGCTGCACGAAGCCCATCACATCTATGGGCCAAACTGTGTACCCATCCAGGTTAGTGCCCGAGTCCTTCACCTCCACAACTCCTACCAGCCCTGCACGAGAGTAAAAGTGTTCCACACTCGCCTCATTAACCCCGTTTCGATTCATCACACAGCGAGTCTCAATAAG
2011	4376	>GZ4376/GD/CHN/2011	VP1	Human coxsackievirus A10	CATTCTCAGTCGCTGTGACAAATGTGAATTTTGCGTTGAACCTCATATATGTGAACATCTCGCATTTTCTGCGGAGTTGGACAAAGCCCATAATGTCTATGTCCCATGTGGCGTACCCAGTGGTGTCCGTCCCCCCATCTGTGAGGTTAACCACTCCCACTAATCCAGAGCGGGAGAAGAAGTGGTTGATAGTGGTTTCCAACACTCCATTTCTGTTAACCACACAACGGGTCTCAATCA
2011	4385	>GZ4385/GD/CHN/2011	VP1	Human coxsackievirus A5	CGGGCTAGTGTTACCGTTCCTTTCCGCAGTGATAAAGGTGAACTCTGCGTCAAATCGCATGTATGTGAACATTTCCAGCTTGCGTCTCAATTGGACAAATCCCATCACATCAATTTCCCAAGTGGCATACCCCTTTGTAGAGGTTCCAGAGTCCTCAATTATCAAGATTCCTGCTAGGCCCGAACGAGAGAAGAAGTGCTCAACACTTGTTTCCATAACCCCATGCCTGTTGACCACACACCTGGTTCAATCA
2011	4388	>GZ4388/GD/CHN/2011	VP1	Human coxsackievirus A2	AGCTCTGGTGGTAGCCACAAACGTGAACTCAGCGTTAAAGCGCATGTAGGTGAACATCTCCAGTTTTCTACGCAGTTGAGCATACCCCATTATATCTATATCCCAGTTGGTAAACCCTGTAGCACTTGTGCCTGTGTCGTTTAACTCCACCTTACCGACCAAAGCTGCTCGGGAGAAGAAGTGATTTATACTAGCTTCTTCCACACTATTTTTGTTAACCACACATCTTGTT
2011	4398	>GZ4398/GD/CHN/2011	VP1	Human coxsackievirus A6	GCAGCAGCATCCCGGGCGTCGTGCTATCATTGAGGTTGGACACAAAAGTGAACTCGGCATCAAAGCGCATGTATGTTGACAGCTCTAGTTTGCGCCGCTGCTGCACGAAGCCCATCACATCTATGGGCCAAACTGTGTACCCATCCAGGCTAGTGCCCGAGTCCTTCACCTCCACAACTCCCACCAGCCCTGCACGAGAGTAAAAGTGTTCCACACTCGCCTCATTGACCCCGTTTCGATTCATCACACAGCGAGTCTCAATAAGGT
2011	4399	>GZ4399/GD/CHN/2011	VP1	Human coxsackievirus A6	GGGCGTCGTGCTATCATTGAGGTTGGACACAAAAGTGAATTCGGCATCAAAGCGCATGTATGTTGACAGCTCTAGTTTGCGCCGCTGCTGCACAAAGCCCATCACATCTATGGGCCAAACTGTGTACCCATCCAGGTTAGTGCCCGAGTCCTTCACCTCCACAACTCCCACCAGCCCTGCACGAGAGTAAAAGTGTTCCACACTCGCCTCATTAACCCCGTTTCGATTCATCACACAGCGAGTCTCAATAAG
2011	4399	>GZ4399/GD/CHN/2011	VP1	Human coxsackievirus A6	GGGCGTCGTGCTATCATTGAGGTTGGACACAAAAGTGAATTCGGCATCAAAGCGCATGTATGTTGACAGCTCTAGTTTGCGCCGCTGCTGCACAAAGCCCATCACATCTATGGGCCAAACTGTGTACCCATCCAGGTTAGTGCCCGAGTCCTTCACCTCCACAACTCCCACCAGCCCTGCACGAGAGTAAAAGTGTTCCACACTCGCCTCATTAACCCCGTTTCGATTCATCACACAGCGAGTCTCAATAAGGT
2011	4400	>GZ4400/GD/CHN/2011	VP1	Human coxsackievirus A6	GGCGTTGTGCTATCACTGAGGTTGGACACAAAAGTGAACTCGGCATCAAAGCGCATGTATGTTGACAGCTCCAATTTGCGCCGCTGCTGCACGAAGCCCATCACATCTATGGGCCAAACTGTGTACCCATCCAGGTTAGTGCCCGAGTCCTTCACCTCCACAACTCCTACCAGCCCTGCACGAGAGTAAAAGTGTTCCACACTCGCCTCATTAACCCCGTTTCGATTCATCACACAGCGAGTCTCAATAAG
2011	4404	>GZ4404/GD/CHN/2011	VP1	Human coxsackievirus A6	GCGTTGTGCTATCATTGAGATTGGACACAAAAGTGAACTCGGCATCAAAGCGCATGTATGTTGACAGCTTTAGTTTGCGCCGCTGCTGCACGAAGCCCATCACATCCACGGGCCAAACTGTGTACCCATCCAGGCTAGTGCCCGAGTCCTTCACCTCCACAACTCCTACCAGCCCTGCACGAGAGTAAAAGTGTTCCACACTCGCCTCATTAACCCCGTTTCGATTCATCACACAGCGAGTCTCAATAAG
2011	4406	>GZ4406/GD/CHN/2011	VP1	Human coxsackievirus A6	CTGCAGCAGCATCCCGGGCGTTGTGCTATCACTGAGGTTGGACACAAAAGTGAACTCGGCATCAAAGCGCATGTATGTTGACAGCTCCAATTTGCGCCGCTGCTGCACGAAGCCCATCACATCTATGGGCCAAACTGTGTACCCATCCAGGTTAGTGCCCGAGTCCTTCACCTCCACAACTCCTACCAGCCCTGCACGAGAGTAAAAGTGTTCCACACTCGCCTCATTAACCCCGTTTCGATTCATCACACAGCGAGTCTCAATAAGGT
2011	4413	>GZ4413/GD/CHN/2011	VP1	Human coxsackievirus A6	GCGTTGTGCTATCACTGAGGTTGGACACAAAAGTGAACTCGGCATCAAAGCGCATGTATGTTGACAGCTCTAGTTTGCGCCGCTGCTGCACGAAGCCCATCACATCTATGGGCCAAACTGTGTACCCATCCAGGTTAGTGCCCGAGTCCTTCACCTCCACAACTCCTACCAGCCCTGCACGAGAGTAAAAGTGTTCCACACTCGCCTCATTAACCCCGTTTCGATTCATCACACAGCGAGTCTCAATAAG
2011	4428	>GZ4428/GD/CHN/2011	VP1	Human coxsackievirus A6	GCATCCCGGGCGTCGTGCTATCATTGAGGTTGGACACAAAAGTGAACTCGGCATCAAAGCGCATGTATGTTGACAGCTTTAGTTTGCGCCGCTGCTGCACGAAGCCCATCACATCTATGGGCCAAACTGTGTACCCATCTAGGTTAGTGCCCGAGTCCTTCACCTCCACAACTCCCACCAGCCCTGCACGAGAGTAAAAGTGTTCCACACTCGCCTCATTAACCCCGTTTCGATTCATCACACAGCGAGTCTCAATAAGGT
2011	4430	>GZ4430/GD/CHN/2011	VP1	Human coxsackievirus A6	GGGCGTTGTGCTATCACTGAGGTTGGACACAAAAGTGAACTCGGCATCAAAGCGCATGTATGTTGACAGCTTTAGTTTGCGCCGCTGCTGCACGAAGCCCATCACATCTATAGGCCAAACTGTGTACCCATCCAGGTTAGTGCCCGAGTCCTTCACCTCCACAACTCCTACCAGCCCTGCACGAGAGTAAAAGTGTTCCACACTCGCCTCATTAATCCCGTTTCGATTCATCACACAGCGAGTCTCAATAAG
2011	4441	>GZ4441/GD/CHN/2011	VP1	Human coxsackievirus A6	AGCAGCATCCCGGGCGTTGTGCTATCACTGAGGTTGGACACAAAAGTGAACTCGGCATCAAAGCGCATGTATGTTGACAGCTTTAGTTTGCGCCGCTGCTGCACGAAGCCCATCACATCTATGGGCCAAACTGTGTACCCATCCAGGCTAGTGCCCGAGTCCTTCACCTCCACAACTCCTACCAGCCCTGCACGAGAGTAAAAGTGTTCCACACTCGCCTCATTAACCCCGTTTCGATTCATCACACAGCGAGTCTCAATGAGGT
2011	4469	>GZ4469/GD/CHN/2011	VP1	Human coxsackievirus A6	CCGGGCGTTGTGCTATCATTGAGGTTGGACACAAAAGTGAACTCGGCATCAAAGCGCATGTATGTTGACAGCTCTAGTTTGCGCCGCTGCTGCACGAAGCCCATCACATCTACGGGCCAAACTGTGTACCCATCCAGGCTAGTGCCCGAGTCCTTCACCTCCACAACTCCTACCAGCCCTGCACGAGAGTAAAAGTGTTCCACACTCGCCTCATTAACCCCGTTTCGATTCATCACACAGCGAGTCTCAATAAGGT
2011	4484	>GZ4484/GD/CHN/2011	VP1	Human coxsackievirus A6	ACTGCAGCAGCATCCCGGGTGTTGTGCTATCATTGAGGTTGGACACGAAAGTGAACTCGGCATCAAAGCGCATGTATGTTGACAGCTTTAGTTTGCGCCGCTGCTGCACGAAGCCCATCACATCTATGGGCCAAACTGTGTACCCATCCAGGTTAGTGCCCGAGTCCTTCACCTCCACAACTCCTACCAGCCCTGCACGAGAGTAAAAGTGTTCCACACTCGCCTCATTAACCCCGTTTCGATTCATCACACAGCGAGTCTCAATAAG
2011	4557	>GZ4557/GD/CHN/2011	VP1	Human coxsackievirus A6	GCGTTGTGCTATCGTTGAGGTTGGACACAAAAGTGAACTCGGCATCAAAGCGCATGTATGTTGACAGCTCTAGTTTGCGCCGCTGCTGCACGAAGCCCATCACATCTACGGGCCAAACTGTGTACCCATCCAGGCTAGTGCCCGAGTCCTTCACCTCCACAACTCCTACCAGCCCTGCACGAGAGTAAAAGTGTTCCACACTCGCCTCATTAACCCCGTTTCGATTCATCACACAGCGAGTCTCAATAAG
2011	4573	>GZ4573/GD/CHN/2011	VP1	Human coxsackievirus A6	GGGCGTTGTGCTATCACTGAGGTTGGACACAAAAGTGAACTCGGCATCAAAGCGCATGTATGTTGACAGCTTTAGTTTGCGCCGCTGCTGCACGAAGCCCATCACATCTATGGGCCAAACTGTGTACCCATCCAGACTAGTGCCTGAGTCCTTCACCTCCACAACTCCTACCAGCCCTGCACGAGAGTAAAAGTGTTCCACACTCGCCTCATTAACCCCATTTCGATTCATCACACAGCGAGTCTCAATAAGGT
2011	4580	>GZ4580/GD/CHN/2011	VP1	Human coxsackievirus A6	GGGCGTTGTGCTATCACTGAGGTTGGACACAAAAGTGAACTCGGCATCAAAGCGCATGTATGTTGACAGCTCTAGTTTGCGCCGCTGCTGCACGAAGCCCATCACATCTATGGGCCAAACTGTGTACCCATCCAGGTTAGTGCCCGAGTCCTTCACCTCCACGACTCCTACCAGCCCTGCACGAGAGTAAAAGTGTTCCACACTCGCCTCATTAACCCCGTTTCGATTCATCACACAGCGAGTCTCAATAAGGT
2011	4582	>GZ4582/GD/CHN/2011	VP1	Human coxsackievirus A10	CGTTTTCAGTCGTTGTGACAAATGTGAATTCTGCGTTGAACCTCATGTATGTGAACATCTCGCATTTTCTGCGGAGTTGGACAAAGCCCATAATGTCTATGTCCCATGTGGCTACCCAGTGGTGTCCGTCCCCCCATCTGTGAGGTTAACTACTCCCACTAATCCAGAGCGGGAGAAGAAGTGGTTGATAGTGGTTTCCAACACTCCATTCCTGTTAACCACACAACGGGTCTCAATCA
2011	4586	>GZ4586/GD/CHN/2011	VP1	Human coxsackievirus A6	AGCATCCCGGGCGTTGTGCTATCACTGAGGTTGGACACAAAAGTGAACTCGGCATCAAAGCGCATGTATGTTGACAGCTTTAGTTTGCGCCGCTGCTGCACGAAGCCCATCACATCTATGGGCCAAACTGTGTACCCATCCAGGCTAGTGCCCGAGTCCTTCACCTCCACAACTCCTACCAGCCCTGCACGAGAGTAAAAGTGTTCCACACTCGCCTCATTAACCCCGTTTCGATTCATCACACAGCGAGTCTCAATAAG
2011	4590	>GZ4590/GD/CHN/2011	VP1	Human coxsackievirus A5	CGGACTGGTGTTACCGTTCCTTTCCGCAGTGATAAAGGTGAACTCTGCGTCAAATCGCATGTATGTGAACATTTCCAGCTTGCGTCTCAATTGGACAAATCCCATCACATCAATTTCCCAAGTGGCATACCCCTTTGTAGAGGTTCCAGAGTCCTCAATTATCAAGATTCCTGCTAGGCCCGAACGAGAGAAAAAGTGCTCAACACTTGTTTCCATAACCCCATGCCTGTTGACCACGCACCTGGTTCAATCATGCTCTCATCGGTGGCGT
2011	4609	>GZ4609/GD/CHN/2011	VP1	Human coxsackievirus A6	GCAGCATCCCGGGCGTTGTGCTATCACTGAGGTTGGACACAAAAGTGAACTCGGCATCAAAGCGCATGTATGTTGACAGCTTTAGTTTGCGCCGCTGCTGCACGAAGCCCATCACATCTATGGGCCAAACTGTGTACCCATCCAGGTTAGTGCCCGAGTCCTTCACCTCCACAACTCCTACCAGCCCTGCACGAGAGTAAAAGTGTTCCACACTCGCCTCATTAACCCCGTTTCGATTCATCACACAGCGAGTCTCAATAAGGT
2011	4651	>GZ4651/GD/CHN/2011	VP1	Human coxsackievirus A10	CATTTTCAGTCGTTGTGACAAATGTGAATTCTGCGTTGAACCTCATGTATGTGAACATCTCGCATTTTCTGCGGAGTTGGACAAAGCCCATAATGTCTATGTCCCATGTAGCTACCCGGTGGTGTCCGTCCCCCCATCTGTGAGGTTAACTACTCCCACTAATCCAGAGCGGGAGAAGAAGTGGTTGATAGTGGTTTCCAACACCCCATTTCTGTTAACCACACAACGGGTCTCAATCA
2011	4652	>GZ4652/GD/CHN/2011	UTR	Human echovirus 3	AAGCTAAGACTGCTCGCGCGGTTGAGGAGAAACGTTCGTTACCCGGCTGACTACTTCGAAAAGCCTAGTAGTACCATGAAAGTTGCGGAGCGTTTCGTTCAGCACTTCCCCCGTGTAGATCAGGTCGATGAGTCACTGCACTCCCCACGGGTGACCGTGGCAGTGGCTGCGTTGGCGGCCTGCCCATGGGGCAACCCATGGGACGCTTCAATACAGACATGGTGCGAAGAGTCTATTGAGCTAGTCAGTAGTCCTCCGGCCCCTGAATGCGGCTAATCCTAACTGCGGAGCGTGCGCCCTTAATCCAGAGGGTAGCATGTCGTAACGGGTAACTCTGCAGCGGAACCGCGTACTTTGGGAAA
2012	5042	>GZ5042/GD/CHN/2012	VP1	Human coxsackievirus A4	TTTTCTAGATTGGTAACGAAAGTGAATTCTGCATCAAACCGCATATATGTGAATGCCTCAAGCTTGCGGCGCAGTTGCACAAAC-GCCATAATGTCAATATCCCAGTTTGAGAA-CCCCTTTCCAGCAGTGCCTGTATCATCCACCTCCATCAACACCCACTAGTCCTGACCTAGAGAAGAAATGTTCAATATGAGTTTCACGAGTGCCATTGGAGTTTACAACACATCTTGTCTCTATCAAG
2012	5043	>GZ5043/GD/CHN/2012	VP1	Human coxsackievirus A4	CATTTTCTAAGTTGGTGACGAAGGTGAACTCTGCATCAAACCGCATATATGTGAATGCCTCAAGCTTACGGCGCAGTTGCACAAACGCCATAATGTCAATATCCCAGTTTGAAAACCCCTTTCCAGCAGTGCCTGTATCATCCACCTCCATGACACCCACTAGTCCTGACCTAGAGAAGAAATGTTCAATATGAGTTTCACGAGTGCCATTGGAGTTTACAACACATCTTGTCTCTATCAAGT
2012	5064	>GZ5157/GD/CHN/2012	VP1	Human coxsackievirus A4	TTCGTGAGCCCATTTTCTAAGTTGGTGACGAAGGTGAACTCTGCATCAAACCGCATATATGTGAATGCCTCAAGCTTACGGCGCAGTTGCACAAACGCCATAATGTCAATATCCCAGTTTGAAAACCCCTTTCCAGCAGTGCCTGTATCATCCACCTCCATGACACCCACTAGTCCTGACCTAGAGAAGAAATGTTCAATATGAGTTTCACGAGTGCCATTGGAGTTTACAACACATCTTGTCTCTATCAAGT
2012	5088	>GZ5088/GD/CHN/2012	VP1	Human coxsackievirus A2	AGCTCTGGTGGTAGCCACAAACGTGAACTCAGCATTGAAACGCATGTAGGTGAACATCTCCAGTTTTCTACGCAGTTGGGCATACCCCATTATATCTATATCCCAGTTGGTAAACCCCGTGGCACTCGTACCTGTGTCATTTAACTCCACCTTACCAACCAAAGCTGCTCGGGAGAAGAAGTGGTTTATACTAGCCTCTTCCACACTATTTTTGTTAACCACACATCTTGTT
2012	5105	>GZ5105/GD/CHN/2012	VP1	Human coxsackievirus A4	CCATTTTCTAGATTGGTGACGAAGGTGAACTCTGCATCAAACCGCATATATGTGAATGCCTCAAGCTTGCGGCGCAGTTGCACAAACGCCATAATGTCAATATCCCAGTTTGAAAACCCCTTTCCAGCAGTGCCTGTATCATCCACCTCCATGACACCCACTAGTCCTGACCTAGAGAAGAAATGTTCAATATGAGTTTCACGAGTGCCATTGGAGTTTACAACACATCTTGTCTCTATCAAGT
2012	5157	>GZ5157/GD/CHN/2012	VP1	Human coxsackievirus A4	ATTTTCTAGATTGGTAACGAAAGTGAATTCTGCATCAAACCGCATATATGTGAATGCCTCAAGCTTGCGGCGCAGTTGCACAAACGCCATAATGTCAATATCCCAGTTTGAGAACCCCTTTCCAGCAGTGCCTGTATCATCCACCTCCACAACACCCACTAGTCCTGACCTAGAGAAGAAATGTTCAATATGAGTTTCACGAGTGCCATTGGAGTTTACAACACATCTTGTCTCTATCAAGT
2012	5178	>GZ5178/GD/CHN/2012	VP1	Human coxsackievirus B3	TGATTTTGGGTTGTAGAGGGTTGCTGTGTACTCGTAATGACGAACGTGAGCTCTAAATCGAACCTTATGTACGTAAAGAACTCCAGCTTCCTTCTCAGCTGTGCCGCTTGTCGCGTTGTAACCACCCATTCGGCATAGCGTTTGGACCCTGAATTCTCATACTCGGTGAAGTAGACACAGGCAGACCTACACAGGAAGTTCTCAACCGTTGACTCAAATCTTGAATGGTAATTTTTCACATGGCGCGTCTGCATGGT
2012	5178	>GZ5178/GD/CHN/2012	VP1	Human coxsackievirus B3	TGAGCGTCCTGATTTTGGGTTGTAGAGGGTTGCTGTGTACTCGTAATGACGAACGTGAGCTCTAAATCGAACCTTATGTACGTAAAGAACTCCAGCTTCCTTCTCAGCTGTGCCGCTTGTCGCGTTGTAACCACCCATTCGGCATAGCGTTTGGACCCTGAATTCTCATACTCGGTGAAGTAGACACAGGCAGACCTACACAGGAAGTTCTCAACCGTTGACTCAGATCTTGAATGGTAATTTTTCACATGGCGCGTCTGCATGG
2012	5186	>GZ5186/GD/CHN/2012	VP1	Human coxsackievirus A4	GTTGTTCGTGAGCCCATTTTCTAGATTGGTGACGAAGGTGAACTCTGCATCAAACCGCATATATGTGAATGCCTCAAGCTTGCGGCGCAGTTGCACAAATCGCCATAATGTCAATATCCCAGTTTGAAAACCCCTTCCCAGCAGTGCCTGTATCATCCACCTCCATAACACCCACTAGTCCTGACCTAGAGAAAAAATGTTTCAATATGAGTTTCACGAGTGCCATTGGAGTTTACAACACATCTTGTCTCTATCA
2010	3189	>GZ3189/GD/CHN/2010	VP1	Human coxsackievirus A4	ACTGTTGTTCGTGAGCCCATTTTCTAGATTGGTGACGAAGGTGAACTCTGCATCAAACCGCATATATGTGAATGCCTCAAGCTTGCGGCGCAGTTGCACAAATCGCCATAATGTCAATATCCCAGTTTGAAAACCCCTTCCCAGCAGTGCCTGTATCATCCACCTCCATAACACCCACTAGTCCTGACCTAGAGAAAAAATGTTCAATATGAGTTTCACGAGTGCCATTGGAGTTTACAACACATCTTGTCTCTATCAAGT
2012	5195	>GZ5195/GD/CHN/2012	VP1	Human echovirus 2	TGCGATAGCTGGGTTCCTTGCTCCTGACAACTCGTTATTACAAATGTGATTTCCAGGTCATACCGCATGTAGGTGAATAATTCACACTTTCTGCGAAGCTGAACCATCTCTCGGGTTGTGATCTCCCATGATGCGTAGCGCTCACTGTCACCAGCTTGTCCCTTGGTCTTGTATGAATCGATATGCACACATGCTGACCTCCCTAGGAAGTTTTCTAGCGTGGACTCGGTCCTGCTGTGATAATTATGGACGTGTCTGGTTTGTATGGT
2012	5210	>GZ5210/GD/CHN/2012	VP1	Human coxsackievirus A4	ATTTTCTAAGTTGGTGACGAAGGTGAACTCTGCATCAAACCGCATATATGTGAATGCCTCAAGCTTACGGCGCAGTTGCACAAACGCCATAATGTCAATATCCCAGTTTGAGAACCCCTTTCCAGCAGTGCCTGTATCATCCACCTCCATGACACCCACTAGTCCTGACCTAGAGAAGAAATGTTCAATATGAGTTTCACGAGTGCCATTGGAGTTTACAACACATCTTGTCTCTATCAAGT
2012	5211	>GZ5211/GD/CHN/2012	VP1	Human echovirus 2	CTGGCATGTCCTGCGATAGCTGGGTTCCTTGTTCCTGACAACTCGTTATCACAAATGTGATTTCCAGGTCATACCGCATGTAGGTGAATAATTCACACTTCCTGCGAAGCTGAACCATCTCTCGGGTTGTGATCTCCCATGAAGCGTACCGCGCACTGTCACCAACTTGTCCCTTGGTCTTGTATGTGTCGATATGCACACATGCTGACCTCCCTAGGAAGTTCTCTAGCGTGGACTCGGTTCTGCTGTGATAATTATGGACGTGTCTGGTTTGTATGGT
2012	5213	>GZ5213/GD/CHN/2012	VP1	Human coxsackievirus A4	CATTTTCTAAGTTGGTGACGAAGGTGAACTCTGCATCAAACCGCATATATGTGAATGCCTCAAGCTTACGGCGCAGTTGCACAAACGCCATAATGTCAATATCCCAGTTTGAAAACCCCTTTCCAGCAGTGCCTGTATCATCCACCTCCATGACACCCACTAGTCCTGACCTAGAGAAGAAATGTTCAATATGAGTTTCACGAGTGCCATTGGAGTTTACAACACATCTTGTCTCTATCAAGT
2012	5255	>GZ5255/GD/CHN/2012	VP1	Human coxsackievirus A4	GTTCGTGAGCCCATTTTCTAGATTGGTGACGAAGGTGAACTCTGCATCAAACCGCATATATGTGAATGCCTCAAGCTTGCGGCGCAGTTGCACAAATCGCCATAATGTCAATATCCCAGTTTGAAAACCCCTTCTCCAGCAGTGCCTGTATCATCCACCTCCATGACACCCACTAGTCCTGACCTAGAGAAGAAATGTTCAATATGAGTTTCACGAGTGCCATTGGAGTTTACAACACATCTTGTCTCTATCAAGT
2012	5276	>GZ5276/GD/CHN/2012	VP1	Human coxsackievirus A4	CATTTTCTAAGTTGGTGACGAAGGTGAACTCTGCATCAAACCGCATATATGTGAATGCCTCAAGCTTACGGCGCAGTTGCACAAACGCCATAATGTCAATATCCCAGTTTGAAAACCCCTTTCCAGCGGTGCCTGTATCATCCACCTCCATGACACCCACTAGTCCTGACCTAGAGAAGAAATGTTCAATATGAGTTTCACGAGTGCCATTGGAGTTTACAACACATCTTGTCTCTATCAAGT
2012	5276	>GZ276/GD/CHN/2012	VP1	Human coxsackievirus A4	TGTTGTTCGTGAGCCCATTTTCTAGATTGGTGACGAAGGTGAACTCTGCATCAAACCGCATATATGTGAATGCCTCAAGCTTGCGGCGCAGTTGCACAAATCGCCATAATGTCAATATCCCAGTTTGAGAAACCCCTTCCCAGCAGTGCCTGTATCATCCACCTCCATAACACCCACTAGTCCTGACCTAGAGAAAAAATGTTCAATATGAGTTTCACGAGTGCCATTGGAGTTTACAACACATCTTGTCTCTATCAAG
2011	5319	>GZ5319/GD/CHN/2012	VP1	Human coxsackievirus A6	CCGGGCGTCGTGCTATCATTAAGGTTGGACACAAAGGTGAACTCAGCGTCAAAGCGCATGTATGTTGACAGCTCTAGTTTGCGCCGCTGCTGCACGAAGCCCATCACATCTATGGGCCAAACTGTGTACCCATCCAGGCTAGTGCCCGAGTCCTTCACTTCCACAACTCCCACCAGCCCTGCACGAGAGTAGAAGTGTTCCACACTCGCCTCATTAACCCCGTTTCGATTCATCACACAGCGAGTCTCAATAAGGT
2012	5320	>GZ5320/GD/CHN/2012	VP1	Human echovirus 9	TGGTCCCCTGATGTTGGTAACTAGTTATTACAAATGTGACTTCCACATCAAAGCGCAAATATGTGAACATCTCACACTTGCGGCGCAATTGGACCATGTCTCGTATGCTTATCTCCCATGCATCAAAGCGATCAATACTCTCGGGGTCGCCCCTTGCCTCATATTTAGCCATACGCACACAAGCTGCCCTGCACAGGAAGTTCTCTATGGTGGACTCGGACCGGGAGTGATAATTTTTCACATGCCTAGTT
2012	5340	>GZ5340/GD/CHN/2012	VP1	Human coxsackievirus A4	CATTTTCTAAGTTGGTGACGAAGGTGAACTCTGCATCAAACCGCATATATGTGAATGCCTCAAGCTTACGGCGCAGTTGCACAAACGCCATAATGTCAATATCCCAGTTTGAAAACCCCTTTCCAGCAGTGCCTGTATCATCCACCTCCATGACACCCACTAGTCCTGACCTAGAGAAGAAATGTTCAATATGAGTTTCACGAGTGCCATTGGAGTTTACAACACATCTTGTCTCTATCAAGT
2012	5341	>GZ5341/GD/CHN/2012	VP1	Human coxsackievirus B3	GGATCTGGATGTCGGTACTGAGCATCCTGATTTTGGGTTGTGGAAGGTTGCTGTGTACTCGTAATGACGAATGTGAGTTCCAAGTCGAACCTTATGTACGTGAAGAATTCCAACTTCCTCCTCAGTTGTGCCGCCTGTCGTGTTGTAACCACCCATTCGGCATAGCGTTTGGATCCTGAATTCTCATACTCAGTGAAGTAAACGCAGGCGGATCTACATAAGAAGTTCTCAACTGTTGACTCAGATCTTGAATGATAATTCTTCACGTGGCGCGTTTGCATAGTGTCCCCTGGAACCACCTGGGATGTATGCCCCGTTTCCACTGCTGTCAGTGCTGGAA
2012	5349	>GZ5349/GD/CHN/2012	VP1	Human coxsackievirus A2	AGCTCTGGTGGTAGCCACAAACGTGAACTCAGCATTGAAGCGCATGTAGGTGAACATCTCCAGTTTTCTACGCAGTTGAGCATACCCCATTATATCTATATCCCAGTTGGTAAACCCTGTGGCACTCGTACCTGTGTCATTCAACTCCACCTTACCAACCAAAGCTGCTCGGGAGAAGAAGTGGTTTATACTAGCCTCTTCCACACTATTTTTGTTAACCACACATCTTGTT
2012	5360	>GZ5360/GD/CHN/2012	VP1	Human echovirus 9	CGAATTTCGGTAATCATGTAGGCATGTCTTGGTTGATGGTCCCCTGATGTTGGTAACTAGTTATTACAAATGTGACCTCCACGTCAAAGCGCAAGTATGTAAACATTTCACACTTGCGGCGCAATTGGACCATGTCTCGTATACTTATCTCCCATGCATCAAAGCGATCAGTACTCTCGGGATCGCCCCTTGCCTCGTATTTAGCCATACGCACACAAGCTGCCCTGCACAGGAAATTCTCTATGGTGGACTCAGATCGGGAGTGATAATTTTTCACATGTCTAGTTTGCATAGTGTCACTGGGTACTACTTGTGAGGTGTGTCCCGTCTCCACTGCTGCAGTGCTGGAA
2012	5375	>GZ5375/GD/CHN/2012	VP1	Human coxsackievirus A8	GTGTGGACACAAATGTAAACTCAGCATTGAATCTCATGTATGTAAACATCTCCAACTTCCTTCTGAGCTGTACAAACCCCATCACATCCACATCCCACACCTCAAATCCCTTCTGTGTACCACCATCTTGCACATTGATCACCCCCACCAGACCTGCTCTTGAGAAGAAGTGATCCAGACTAGTTTCCACGACTCCATTGCGATTTAGCACGCAGCGTGTCTCGATCATGT
2012	5399	>GZ5399/GD/CHN/2012	VP1	Human echovirus 11	GTGGCGGCATGTCTTGGCCTAATTGGGTCCCCTGGTCTTGTTTGCTGGTGATCACAAACGTCACCTCCATGTCGAATCTGACGTATGTAAACAACTCAAGCTTACGTCTCATTTGTACCATACGCCTGGCATTGATAGTCCATGATGCAAACAACTTGGAGGTGTCCGTGTTGGTCGTGTGGTATTCCCCCATGTAGACACAAGCTGACCTGCAGAGGAAGTTCTCTATGCTGGATTCAGACCTGGAGTGGTAATTGTGGACATGCCTGGTTTGTATGG
2012	5408	>GZ5408/GD/CHN/2012	UTR	Human echovirus 3	CTAGACTGCTTACGCGGTTGAGGAGAAACGTTCGTTACCCGGCTGACTACTTCGAAAAGCCTAGTAGTGCCATGAAAGTTGCGGAGTGTTTCGTTCAGCACTTCCCCCGTGTAGATCAGGTCGATGAGTCACTGCATTCCCCACGGGTGACCGTGGCAGTGGCTGCGTTGGCGGCCTGCCCATGGGGCAACCCATGGGACGCTTCAATACAGACATGGTGCGAAGAGTCTATTGAGCTAGTCAGTAGTCCTCCGGCCCCTGAATGCGGCTAATCCTAACTGCGGGGCATGCGCCTTCGACCCAGAGGGTAGCATGTCGTAACGGGCAACCCTGCAGCGGAACCATAACTTTGGGA
2012	5411	>GZ5411/GD/CHN/2012	VP1	Human coxsackievirus A9	AACCGCGGCGTAGCACTGGCATGTCTTGTGCCAGTGTAGTTCCAGGATCTTGCCGACTTGTGATCACAAAGGTTACTTCCATGTCAAACCTGAGGTAGGTGAACATCTCTAGCTTCCTACGCATTTGCACCATTTGTTTAGTGTTAATCGGCCACGCCACAAACTTCTTGTTAACATCATTGTCTGTGGTCTTGTATTCCTCCATATAAACACAGGCTGATCTGCCAAGAAAATTTTCCACGGTGGACTCAGAACGAGTGTGGTAATTCTTCACGTGCCTAGTCTGCATAGTGTCACTCGGAGTCACTTGTGACGTGTGTCCAATCTCCACTGCTGTCAGTGCTGGA
2011	5441	>GZ5441/GD/CHN/2012	VP1	Human coxsackievirus A6	GGGCGTTGTGCTATCACTGAGGTTGGACACAAAAGTGAACTCGGCATCAAAGCGCATGTATGTTGACAACTCTAGTTTGCGCCGTTGCTGCACAAAGCCCATCACATCTATGGGCCAAACTGTGTATCCATCCAGGCTAGTGCCCGAGTCCTTCACCTCCACAACTCCTACCAGCCCTGCACGAGAGTAAAAGTGTTCCACACTCGCCTCATTAACCCCGTTTCGATTCATCACACAGCGAGTCTCAATAAGGT
2012	5455	>GZ5455/GD/CHN/2012	VP1	Human echovirus 7	TACTAGTTCCTGGTAGTTGCCTGCTGGTGATGACAAATGTGACTTCCATGTCAAACCGCATATAGGTGAACAACTCAAACTTCCGCCTCAACTGAACCATTCTCCTAGCGTTTATGGTCCACGACATGTATCTGTTGGCGTCATCTTGGTCCTTGGTAAAATATTCCTCGAGGTACACACAGGCGGACCGGCTAAGGAAGTTCTCTATTGTTGACTCGGAGCGGGAGTGGTAGTTTCTCACATGCCGAGTT
2011	5459	>GZ5459/GD/CHN/2012	VP1	Human coxsackievirus A6	CCGGGCGTTGTGCTATCACTGAGGTTGGACACAAAAGTGAACTCGGCATCAAAGCGCATGTATGTTGACAGCTCTAGTTTGCGCCGCTGCTGCACGAAACCCATCACATCTATGGGCCAAACTGTGTACCCATCCAGGCTAGTGCCCGAGTCCTTCACCTCCACAACTCCTACCAGCCCTGCACGAGAGTAAAAGTGTTCCACACTCGCCTCATTAACCCCGTTTCGATTCATCACACAGCGAGTCTCAATAAGGT
2012	5485	>GZ5485/GD/CHN/2012	VP1	Human echovirus 14	GGCAGTCCCTTGTTCTTGAATGCTGGTGATAACAAATGTGACCTCCATGTCAAACCTCAGATAGGTGAACATTTCACACTTACGCCGAAGTTGCACAAGTTCTTTGATGTTGATGTCCCAGCTGTCATACCTATTTGTGTCTCCGGCACTGCCCTTCGCCTTATAAGTAGCTATGTGCACACATGCCGACCTGCACAGGAAGTTCTCAATGGTGGACTCAGACCTTGAGTGGTAATTTTTTACGTGACGTGTCTGCATCGTGTCACT
2011	5486	>GZ5486/GD/CHN/2012	VP1	Human coxsackievirus A6	GGGCGTTGTGCTATCACTGAGGTTGGACACAAAAGTGAACTCGGCATCAAAACGCATGTATGTTGACAGCTCTAGCTTGCGCCGCTGCTGCACAAAGCCCATCACATCTATGGGCCAAACTGTGTACCCATCCAGGTTAGTGCCCGAGTCCTTCACCTCCACAACTCCTACCAGCCCTGCACGAGAGTAAAAGTGCTCCACACTCGCCTCATTAACCCCGTTTCGATTCATCACACAGCGAGTCTCAATAAGGT
2012	5498	>GZ5498/GD/CHN/2012	VP1	Human coxsackievirus A6	GTGTCGTGCTATCATTGAGGTTGGACACAAAAGTGAACTCGGCATCAAAGCGCATGTATGTTGACAGCTCTAGCTTGCGCCGCTGTTGCACGAAGCCCATCACATCTATGGGCCAAACTGTGTACCCATCCAGGCTAGTGCCCGAGTCCTTCACCTCCACAACTCCTACCAGCCCTGCACGAGAGTAAAAGTGTTCCACACTCGCCTCATTAACCCCGTTTCGATTCATCACACAGCGAGTCTCAATAAGGT
2012	5504	>GZ5504/GD/CHN/2012	VP1	Human coxsackievirus A10	GCATGTATGGACGAGCCTCTCCATTCTCAGTCGTTGTGACAAATGTGAATTCTGCATTGAACCTCATGTATGTGAACATCTCGCATTTTCTACGGAGTTGGACAAAGCCCATGATATCTATGTCCCATGTAGCGTACCCAGTAGTGTCCGTCCCCCCATCTGTGAGGTTAACTACTCCCACTAATCCAGAGCGGGAGAAGAAGTGGTTGATAGTGGTTTCCAACACCCCATTTCTGTTAACCACACAACGGGTT
2012	5505	>GZ5505/GD/CHN/2012	VP1	Human coxsackievirus A6	GGGCGTTGTGCTATCACTGAGGTTGGACACAAAAGTGAACTCGGCATCAAAGCGCATGTATGTTGACAGCTCTAGTTTGCGCCGCTGCTGCACGAAGCCCATCACATCTATGGGCCAAACTGTGTACCCATCCGGGCTAGTGCCCGAGTCCTTCACCTCCACAACTCCTACCAGCCCTGCACGAGAGTAAAAGTGTTCCACACTCGCCTCATTAACCCCGTTTCGATTCATCACACAGCGAGTCTCAATAAGGT
2012	5511	>GZ5511/GD/CHN/2012	VP1	Human echovirus 9	ATTTCGGTTTGTATGAGGCATGTCTTGGTTATGGTCCCTTGGTGTTGATAACTAGTTATTACAAACGTGACCTCCACATCAAAGCGCAAGTATGTAAACATCTCACACTTGCGGCGCAATTGGACCATGTCTCGTATACTTATCTCCCATGCATCAAAGCGATCAGTACTCTCGGGGTCGCCCCTTGCCTCATATTTAGCCATACGTACACAAGCCGCCCTACACAGGAAGTTTTCTATGGTGGACTCGGACCGGGAGTGATAATTTTTTACATGCCTAGTTTGCATAGTGTCACTGGGTACTACTTGTGAGGTGTGTCCAATTTCCACTGCTG
2012	5551	>GZ5551/GD/CHN/2012	VP1	Human coxsackievirus A6	GGGCGTCGTGCTATCATTGAGGTTGGACACAAAAGTGAACTCGGCATCAAAGCGCATGTATGTTGACAGCTCTAGTTTGCGCCGCTGCTGCACAAAGCCCATCACGTCTATGGGCCAAACTGTGTACCCATCCAGGCTAGTGCCCGAGTCCTTTACCTCCACAACCCCTACCAGCCCTGCACGAGAGTAAAAGTGCTCCACACTCGCCTCATTGACCCCGTTTCGATTCATCACACAGCGAGTCTCAATGAG
2012	5555	>GZ5555/GD/CHN/2012	VP1	Human coxsackievirus A6	GGGCGTCGTGCTATCATTGAGGTTGGACACAAAAGTGAACTCGGCATCAAAGCGCATGTATGTTGACAGCTCTAGTTTGCGCCGCTGCTGCACAAAGCCCATCACGTCTATGGGCCAAACTGTGTACCCATCCAGGCTAGTGCCCGAGTCCTTTACCTCCACAACCCCTACCAGCCCTGCACGAGAGTAAAAGTGCTCCACACTCGCCTCATTGACCCCGTTTCGATTCATCACACAGCGAGTCTCAATGAG
2012	5560	>GZ5560/GD/CHN/2012	VP1	Human coxsackievirus A6	GGGCGTCGTGCTATCATTGAGGTTGGACACAAAAGTGAACTCGGCATCAAAGCGCATGTATGTTGACAGCTCTAGTTTGCGCCGCTGCTGCACAAAGCCCATCACGTCTATGGGCCAAACTGTGTACCCATCCAGGCTAGTGCCCGAGTCCTTTACCTCCACAACCCCTACCAGCCCTGCACGAGAGTAAAAGTGCTCCACACTCGCCTCATTGACCCCGTTTCGATTCATCACACAGCGAGTCTCAATGAG
2012	5567	>GZ5567/GD/CHN/2012	UTR	Human coxsackievirus B3	AAACGTTCGTTACCCGGCCAACTACTTCGAGAAGCCCAGTACCACCATGAAGGATGCGCAGTGTTTCGCTCAGCACAACCCCAGTGTAGATCAGGCTGATGAGTCACCGCAATCCCCACGGGTGACCGTGGCGGTGGCTGCGCTGGCGGCCTGCCCATGGGGTAACCCATGGGACGCTTCGATTCCGACATGGTGCGAAGAGTCTATTGAGCTAGTTGGTAATCCTCCGGCCCCTGAATGCGGCTAATCCTAACTGCGGAGCAGACGCCCACAAACCAGTGGGT
2012	5568	>GZ5568/GD/CHN/2012	VP1	Human coxsackievirus A6	CTATCTGCCGCGCATCCGAGCGTTGTGCTATCACTGAGGTTGGACACGAAAGTAAACTCGGCATCAAAGCGCATGTATGTTGACAGCTCTAGTTTGCGCCGCTGCTGCACGAAGCCCATCACATCTATGGGCCAAACTGTGTACCCATCCAGGCTAGTGCCCGAGTCCTTCACCTCCACAACTCCTACCAGCCCTGCACGAGAGTAAAAGTGTTCCACACTCGCCTCATTAACCCCGTTTCGATTCATCACACAGCGAGTCTCAATAAGGTTCTCATCACTAGCATTAGAACTTGCTCCCGTTTCCACTGCTGTCAGTGCTGGAA
2012	5569	>GZ5569/GD/CHN/2012	VP1	Human echovirus 11	GTGGTGGCATGTCTTGGCCTAGTTGGGTCCCCTGGTCTTGTTTGCTAGTGATCACAAACGTCACCTCCATGTCGAATCTGACGTATGTAAACAACTCAAGCTTACGTCTCATTTGTACCATACGCCTGGCATTGATAGTCCATGATGCAAATAACTTGGAGGTGTCCGTGCTGGTCGTGTGGTATTCCCCCATGTAGACACAGGCTGACCTGCAGAGGAAGTTCTCTATGCTGGATTCAGACCTGGAGTGGTAATTGTGGACATGCCTGGTTTGTATGG
2012	5576	>GZ5576/GD/CHN/2012	VP1	Human coxsackievirus A6	GGGCGTCGTGCTATCATTAAGGTTGGACACAAAAGTGAACTCGGCATCAAAGCGCATGTATGTTGACAGCTCTAGTTTACGCCGCTGCTGCACGAAGCCCATCACATCTATGGGCCAAACTGTGTACCCATCCAGGCTAGTGCCCGAGTCCTTCACCTCCACAACCCCCACCAGCCCTGCACGAGAGTAAAAGTGTTCCACACTCGCCTCATTAACCCCGTTTCGATTCATCACACAGCGAGTCTCAATGAGGT
2012	5577	>GZ5577/GD/CHN/2012	VP1	Human coxsackievirus A6	GGGCGTTGTGCTATCACTGAGGTTGGACACGAAAGTAAACTCGGCATCAAAGCGCATGTATGTTGACAGCTCTAGTTTGCGCCGCTGCTGCACGAAGCCCATCACATCTATGGGCCAAACTGTGTACCCATCCAGGCTAGTGCCCGAGTCCTTCACCTCCACAACTCCTACCAGCCCTGCACGAGAGTAAAAGTGTTCCACACTCGCCTCATTAACCCCGTTTCGATTCATCACACAGCGAGTCTCAATAAGGT
2012	5578	>GZ5578/GD/CHN/2012	VP1	Human coxsackievirus A6	GGGCGTTGTGCTATCACTGAGGTTGGACACAAAAGTGAACTCGGCATCAAAGCGCATGTATGTTGACAGCTCTAGTTTGCGCCGCTGCTGCACGAAGCCCATCACATCTATGGGCCAAACTGTGTACCCATCCAGGCTAGTGCCCGAGTCCTTCACCTCCACAACTCCTACCAGCCCTGCACGAGAGTAAAAGTGTTCCACACTCGCCTCATTAACCCCGTTTCGATTCATCACACAGCGAGTCTCAATAAGGT
2012	5579	>GZ5579/GD/CHN/2012	VP1	Human echovirus 11	CATGTCTTGGCCTAGTTGGTGCCCTGGTCTGGTTTGCTATTTATCACAAACTTCACTTCCATGTCTAATCTGAGTTATGTAAACAATTCAAGCTTACGTCTCATTTGCACCATACCCCTGGCGTTGATAGTCCATGATGCAAATAGCTTGAAGGTATCATTGTTGGTCGTGTGATATTCCCCC-ATGTAGACACAAGCTGACCTGCAGAGGAAGTTCTCTATGCTGGATTCAGACCTGGAGTGGTAATTGTGGACATGCCTGGTTTGTATGG
2012	5580	>GZ5580/GD/CHN/2012	VP1	Human coxsackievirus A6	CCGGGCGTCGTGCTATCATTAAGGTTGGACACAAAGGTGAACTCAGCGTCAAAGCGCATGTATGTTGACAGCTCTAGTTTGCGCCGCTGCTGCACGAAGCCCATCACATCTATGGGCCAAACTGTGTACCCATCCAGGCTAGTGCCCGAGTCCTTCACTTCCACAACTCCCACCAGCCCTGCACGAGAGTAAAAGTGTTCCACACTCGCCTCATTAACCCCGTTTCGATTCATCACACAGCGAGTCTCAATAAG
2012	5581	>GZ5581/GD/CHN/2012	VP1	Human coxsackievirus A6	CCGGGCGTCGTGCTATCATTAAGGTTGGACACAAAGGTGAACTCAGCGTCAAAGCGCATGTATGTTGACAGCTCTAGTTTGCGCCGCTGCTGCACGAAGCCCATCACATCTATGGGCCAAACTGTGTACCCATCCAGGCTAGTGCCCGAGTCCTTCACCTCCACAACTCCCACCAGCCCTGCACGAGAGTAAAAGTGTTCCACACTCGCCTCATTAACCCCGTTTCGATTCATCACACAGCGGGTCTCAATAAGGT
2012	5582	>GZ5582/GD/CHN/2012	VP1	Human coxsackievirus A6	GGGCGTTGTGCTATCACTAAGGTTGGACACAAAAGTGAACTCGGCATCAAAGCGCATGTATGTTGACAGCTCTAGTTTACGCCGCTGCTGCACGAAGCCCATCACATCTATGGGCCAGACTGTGTACCCGTCCAGGTTAGTGCCCGAGTCCTTCACCTCCACAACTCCTACCAGCCCTGCACGAGAGTAAAAGTGTTCCACACTCGCCTCATTAACCCCGTTTCGATTC
2012	5583	>GZ5583/GD/CHN/2012	VP1	Human coxsackievirus A6	GGGTGTCGTGCTATCATTGAGGTTGGACACAAAAGTGAACTCGGCATCAAAGCGCATGTATGTTGACAGCTCTAGTTTACGCCGCTGCTGCACAAAGCCCATCACGTCTATGGGCCAAACTGTGTACCCATCCAGGCTAGTGCCCGAGTCCTTTACCTCCACAACCCCTACTAACCCTGCACGAGAGTAAAAGTGCTCCACACTCGCCTCATTGATCCCGTTTCGATTCATCACACAGCGAGTCTCAATGAGGTTT
2012	5584	>GZ5584/GD/CHN/2012	VP1	Human coxsackievirus A6	GGGTGTCGTGCTATCATTGAGGTTGGACACAAAAGTGAACTCGGCATCAAAGCGCATGTATGTTGACAGCTCTAGTTTACGCCGCTGCTGCACAAAGCCCATCACGTCTATGGGCCAAACTGTGTACCCATCCAGGCTAGTGCCCGAGTCCTTTACCTCCACAACCCCTACTAACCCTGCACGAGAGTAAAAGTGCTCCACACTCGCCTCATTGATCCCGTTT
2012	5589	>GZ5589/GD/CHN/2012	VP1	Human echovirus 3	GGGCTTAGACTGCTTACGCGGTTGAGGAGAAACGTTCGTTACCCGGCTGACTACTTCGAAAAGCCTAGTAGTACCATGAAAGTTGCGGAGTGTTTCGTTCAGCACTTCCCCCGTGTAGATCAGGTCGATGAGTCACTGCATTCCCCACGGGCGACCGTGGCAGTGGCTGCGTTGGCGGCCTGCCCATGGGGCAACCCATGGGACGCTTCAATACAGACATGGTGCGAAGAGTCTATTGAGCTAGTCAGTAGTCCTCCGGCCCCTGAATGCGGCTAATCCTAACTGCGGAGCATGCGCCTTCGACCCAGAGGGTAGCATGTCGTAACGGGCAACTCTGCAGCGGAACCGCTTACTTTGGGA
2012	5590	>GZ5590/GD/CHN/2012	VP1	Human coxsackievirus A6	GGGCGTTGTGCTATCACTGAGGTTGGACACGAAAGTAAACTCGGCATCAAAGCGCATGTATGTTGACAGCTCTAGTTTGCGCCGCTGCTGCACGAAGCCCATCACATCTATGGGCCAAACTGTGTACCCATCCAGGCTAGTGCCCGAGTCCTTCACCTCCACAACTCCTACCAGCCCTGCACGAGAGTAAAAGTGTTCCACACTCGCCTCATTAACCCCGTTTCGATTCATCACACAGCGAGTCTCAATAAGGT
2012	5593	>GZ5593/GD/CHN/2012	VP1	Human coxsackievirus A6	CCGGGCGTCGTGCTATCATTGAGGTTGGACACAAAAGTGAACTCGGCATCAAAGCGCATGTATGTTGACAGCTCTAGTTTGCGCCGCTGCTGCACAAAGCCCATCACGTCTATGGGCCAAACTGTGTACCCATCCAGGCTAGTGCCCGAGTCCTTTACCTCCACAACCCCCACCAGCCCTGCACGAGAGTAAAAGTGCTCCACACTCGCCTCATTGACCCCGTTTCGATTCATCACACAGCGAGTCTCAATGAG
2012	5594	>GZ5594/GD/CHN/2012	VP1	Human coxsackievirus A6	CCGGGCGTCGTGCTATCATTAAGGTTGGACACAAAGGTGAACTCAGCGTCAAAGCGCATGTATGTTGACAGCTCTAGTTTGCGCCGCTGCTGCACGAAGCCCATCACATCTATGGGCCAAACTGTGTACCCATCCAGGCTAGTGCCCGAGTCCTTCACCTCCACAACTCCCACCAGCCCTGCACGAGAGTAAAAGTGTTCCACACTCGCCTCATTAACCCCGTTTCGATTCATCACACAGCGGGTCTCAATAAGGT
2012	5598	>GZ5598/GD/CHN/2012	VP1	Human echovirus 25	ACTGGGGTATCTGTGTTTGCTTGGGTTGACGTCCCTTGGGTGCTTGTAATCACAAACGTTATTTCCACATCAAATCTGATGTAAGTGAACATCTCCAGCTTGCGCCTTAGTTGAACAACCTGACGTGTGTTGATCTTCCAATTGGTGAAACGTTTGATGTCGCCATTTTCTTTTGTGCCATACACGTCAATGTAGACACATGCTGATCTGCTCAAAAAATTCTCTATTGAAGATTCCGATCTAATGTGATGGTTAACAACATGCCTGGTT
2012	5600	>GZ5600/GD/CHN/2012	VP1	Human echovirus 1	GCGTTCTGGTTCTGTGAGGTTGATTGATCCTGTGAACTTGTGATCACTATTGTAATCTCCATGTCAAATCTCAAATAGGTGAACATCTCCAACTTTCTACGAAGCTGAGCCACTCGTCTTGTGGTGATCACCCAATTATTGAAACTGTTGGAATCCTCCTTGGTACCAGTCTTGTATTCCAGGAAGAAGACGCATGCTGACCTGGCGAGAAAGTTCTCAATGGTGGACTCTGACCGCACGTGGTTGTTAACTACGTGCCTAGTT
2012	5602	>GZ5602/GD/CHN/2012	VP1	Human coxsackievirus A4	CCATTTTCTAAGTTGGTGACGAAGGTGAATTCTGCATCAAACCGCATATATGTGAATGCCTCAAGCTTACGGCGCAGTTGCACAAATGCCATAATGTCAATATCCCAGTTTGAGAACCCCTTCCCAGCAGTGCCTGTATCATCCACCTCCATAACACCCACTAGTCCTGACCTAGAGAAAAAATGTTCAATATGAGTTTCACGAGTGCCATTGGAGTTTACAACACATCTTGTCTCTATCAAGT
2012	5610	GZ5610/GD/CHN/2012	VP1	Human coxsackievirus A6	GGGCGTCGTGCTGTCATTGAGGTTGGACACAAAAGTGAACTCGGCATCAAAGCGCATGTATGTTGACAGCTCTAACTTGCGCCGCTGTTGCACGAAGCCCATCACATCTATGGGCCAAACTGTGTACCCATCCAGGCTAGTGCCCGAGTCCTTCACCTCCACAACTCCTACCAGCCCTGCACGAGAGTAAAAGTGTTCCACACTCGCCTCATTAACCCCGTTTCGATTCATCACACAGCGAGTCTCAATAAGGT
2012	5613	>GZ5613/GD/CHN/2012	VP1	Human coxsackievirus A6	GGGCGTTGTGCTATCACTGAGGTTGGACACGAAAGTAAACTCGGCATCAAAGCGCATGTATGTTGACAGCTCTAGTTTGCGCCGCTGCTGCACGAAGCCCATCACATCTATGGGCCAAACTGTGTACCCATCCAGGCTAGTGCCCGAGTCCTTCACCTCCACAACTCCTACCAGCCCTGCACGAGAGTAAAAGTGTTCCACACTCGCCTCATTAACCCCGTTTCGATTCATCACACAGCGAGTCTCAATAAGGT
2012	5618	>GZ5618/GD/CHN/2012	VP1	Human coxsackievirus A6	GGGCGTTGTGCTATCACTGAGGTTGGACACAAAAGTGAACTCGGCATCAAAGCGCATGTATGTTGACAGCTCTAGTTTGCGCCGCTGCTGCACGAAGCCCATCACATCTATGGGCCAAACTGTGTACCCATCCAGGCTAGTGCCCGAGTCCCTCACCTCCACAACTCCTACCAGCCCTGCGCGAGAGTAAAAGTGTTCCACACTCGCCTCATTAACCCCGTTTCGATTCATCACACAGCGAGTCTCAATAAGGT
2012	5625	>GZ5625/GD/CHN/2012	VP1	Human coxsackievirus A6	CCGGGCGTTGTGCTATCACTGAGGTTGGACACAAAAGTGAACTCGGCATCAAAGCGCATGTATGTTGACAGCTCTAGTTTGCGCCGCTGCTGCACGAAGCCCATCACATCTATGGGCCAAACTGTGTACCCATCCAGGCTAGTGCCCGAGTCCTTCACCTCCACAACTCCTACCAGCCCTGCACGAGAGTAAAAGTGTTCCACACTCGCCTCATTAACCCCGTTT
2012	5633	>GZ5633/GD/CHN/2012	VP1	Human coxsackievirus A6	GGGCGTTGTGCTATCACTAAGGTTGGACACAAAAGTGAACTCGGCATCAAAGCGCATGTATGTTGACAGCTCTAGTTTACGCCGCTGCTGCACGAAGCCCATCACATCTATGGGCCAGACTGTGTACCCGTCCAGGTTAGTGCCCGAGTCCTTCACCTCCACAACTCCTACCAGCCCTGCACGAGAGTAAAAGTGTTCCACACTCGCCTCATTAACCCCGTTTCGATTCATCACACAGCGAGTCTCAATAAGGT
2012	5636	>GZ5636/GD/CHN/2012	VP1	Human coxsackievirus A6	GGGCGTCGTGCTGTCATTGAGGTTGGACACAAAAGTGAACTCGGCATCAAAGCGCATGTATGTTGACAGCTCTAGCTTGCGCCGCTGTTGCACGAAGCCCATCACATCTATGGGCCAAACTGTGTACCCATCCAGGCTAGTGCCCGAGTCCTTCACCTCCACAACTCCTACCAGCCCTGCACGAGAGTAAAAGTGTTCCACACTCGCCTCATTAACCCCGTTTCGATTCATCACACAGCGAGTCTCAATAAGGT
2012	5637	>GZ5637/GD/CHN/2012	VP1	Human coxsackievirus A6	CCGGGCGTTGTGCTATCACTGAGGTTGGACACAAAAGTGAACTCGGCATCAAAGCGCATGTATGTTGACAGCTCTAGTTTGCGCCGCTGTTGCACGAAGCCCATCACATCTATGGGCCAAACTGTGTACCCATCCAGGCTAGTGCCCGAGTCCTTCACCTCCACAACTCCTACCAGCCCTGCACGAGAGTAAAAGTGTTCCACACTCGCCTCATTAACCCCGTTTCGATTCATCACACAGCGAGTCTCAATGAGGT
2012	5638	>GZ5638/GD/CHN/2012	VP1	Human coxsackievirus A6	GGGCGTCGTGCTATCATTGAGGTTGGACACAAAAGTGAACTCGGCATCAAAGCGCATGTATGTTGACAGCTCTAGTTTGCGCCGCTGCTGCACAAAGCCCATCACGTCTATGGGCCAAACTGTGTACCCATCCAGGCTAGTGCCCGAGTCCTTTACCTCCACAACCCCTACCAGCCCTGCACGAGAGTAAAAGTGCTCCACACTCGCCTCATTGACCCCGTTTCGATTCATCACACAGCGAGTCTCAATGAGGTT
2012	5639	>GZ5639/GD/CHN/2012	VP1	Human coxsackievirus A6	GGGCGTCGTGCTGTCATTGAGGTTGGACACAAAAGTGAACTCGGCATCAAAGCGCATGTATGTTGACAGCTCTAGCTTGCGCCGCTGTTGCACGAAGCCCATCACATCTATGGGCCAAACTGTGTACCCATCCAGGCTAGTGCCCGAGTCCTTCACCTCCACAACTCCTACCAGCCCTGCACGAGAGTAAAAGTGTTCCACACTCGCCTCATTAACCCCGTTTCGATTCATCACACAGCGAGTCTCAATAAGGT
2012	5640	>GZ5640/GD/CHN/2012	VP1	Human coxsackievirus A6	ATGCTAGTGATGAGACCTTATTGAGACTCGCTGTGTGATGAATCGAAACGGGGTTAATGAGGCGAGTGTGGAACACTTTTACTCTCGTGCAGGGCTGGTAGGAGTTGTGGAGGTGAAGGACTCGGGCACTAGCCTGGATGGGTACACAGTTTGGCCCATAGATGTGATGGGCTTCGTGCAACAGCGGCGCAAGCTAGAGCTGTCAACATACATGCGCTTTGATGCCGAGTTCACTTTTGTGTCCAACCTCAATGACAGCACGACGCCCGGATGCTCCGCCAGTT
2012	5647	>GZ5647/GD/CHN/2012	VP1	Human coxsackievirus A4	CTTGATAGAGACAAGATGTGTTGTAAACTCCAATGGCACTCGTGAAACTCATATTGAACATTTCTTTTCTAGGTCAGGATTAGTGGGTGTTATGGAGGTGGATGATACAGGTACTGCTGGAAAGGGGTTCTCTAACTGGGATATTGACATTATGGCGTTTGTGCAACTGCGCCGCAAGCTTGAGGCATTCACATATATGCGGTTTGATGCAGAATTCACCTTCGTTACCAATCTAGAAAATGG
2012	5649	>GZ5649/GD/CHN/2012	VP1	Human coxsackievirus A10	CATTCTCAGTCGTTGTGACAAATGTGAATTCTGCATTGAACCTCACGTATGTGAACATCTCGCATTTTCTGCGGAGTTGGACAAAGCCCATGATATCTATGTCCCATGTAGCGTACCCAGTAGTGTCCGTCCCCCCATCTGTGAGGTTAACCACTCCCACTAATCCCCAGCGGGAGAAGAAGTGGTTGATAGTGGTTTCCAACACCCCATTTCTGTTAACCACACAACGGGTT
2012	5656	>GZ5656/GD/CHN/2012	VP1	Human coxsackievirus A6	GCGTCGTGCTATCATTGAGGTTGGACACAAAAGTGAACTCGGCATCAAAGCGCATGTATGTTGACAGCTCTAGTTTGCGCCGCTGCTGCACAAAGCCCATCACGTCTATGGGCCAAACTGTGTACCCATCCAGGCTAGTGCCCGAGTCCTTTACCTCCACAACCCCTACCAGCCCTGCACGAGAGTAAAAGTGCTCCACACTCGCCTCATTGACCCCGTTTCGATTCATCACACAGCGAGTCTCAATGAG
2012	5660	>GZ5660/GD/CHN/2012	VP1	Human coxsackievirus A6	GCGGTCATGCTAGTGATGAGACTTATTGAGACTCGCTGTGTGATGAATCGAAACGGGGTTAATGAGGCGAGTGTGGAACACTTTTACTCTCGTGCAGGGCTGGTAGGAGTTGTGGAGGTGAAGGACTCGGGCACTAGCCTGGATGGGTACACAGTTTGGCCCATAGATGTGATGGGCTTCGTGCAGCAGCGGCGCAAACTAGAGCTGTCAACATACATGCGCTTTGATGCCGAGTTTACTTTCGTGTCCAACCTCAGTGATAGTACAACGCCCGGATGCGCTCAT
2012	5666	>GZ266/GD/CHN/2012	VP1	Human coxsackievirus A4	CATTTTCTAAGTTGGTGACGAAGGTGAATTCTGCATCAAACCGCATATATGTGAATGCCTCAAGCTTACGGCGCAGTTGCACAAAT-GCCATAATGTCAATATCCCAGTTTGAGAA-CCCCTTCCCAGCAGTGCCTGTATCATCCACCTCCAT-AACACCCACTAGTCCTGACCTAGAGAAGAAAATGTTCAATATGAGTTTCACGAGTGCCATTGGAGTTTACAACACATCTTGTCTCTATCAAG
2012	5668	>GZ5668/GD/CHN/2012	VP1	Human coxsackievirus A2	ATGCTACTGATGAACCTGATAGAACAAGATGTGTGGTTAACAAAAATAGTGTGGAAGAGGCTAGTATAAACCACTTCTTCTCCCGAGCAGCTCTGGTTGGTAAGGTGGAGTTAAATGACACGGGTACGAGTGCCACAGGGTTTACCAACTGGGATATAGATATAATGGGGTATGCTCAACTGCGTAGAAAACTGGAGATGTTCACCTACATGCGCTTCAATGCTGAGTTCACGTTTGTGGCTACCACCAGAGCTG
2012	5673	>GZ5673/GD/CHN/2012	VP1	Human coxsackievirus A6	GGCGTCGTGCTATCATTGAGGTTGGACACAAAAGTGAACTCGGCATCAAAGCGCATGTATGTTGACAGCTCTAGTTTACGCCGCTGCTGCACAAAGCCCATCACGTCTATGGGCCAAACTGTGTACCCATCTAGGCTGGTGCCCGAGTCCTTTACCTCCACAACCCCTACTAACCCTGCACGAGAGTAAAAGTGCTCCACACTCGCCTCATTGATCCCGTTTCGATTCATCACACAGCGAGTCTCAATGAGGTT
2012	5679	>GZ5679/GD/CHN/2012	VP1	Human coxsackievirus A6	ACGCTAGTGATGAAACCTCATTGAGACTCGCTGTGTGATGAATCGAAACGGGATCAATGAGGCGAGTGTGGAGCACTTTTACTCTCGTGCAGGGTTAGTAGGGGTTGTGGAGGTAAAGGACTCGGGCACCAGCCTAGATGGGTACACAGTTTGGCCCATAGACGTGATGGGCTTTGTGCAGCAGCGGCGTAAACTAGAGCTGTCAACATACATGCGCTTTGATGCCGAGTTCACTTTTGTGTCCAACCTCAATGATAGCACGACGCCTAGAATGCGCCCCAGTT
2012	5684	>GZ5684/GD/CHN/2012	VP1	Human coxsackievirus A6	CCTCATTGAGACTCGCTGTGTGATGAATCGAAACGGGGTCAATGAGGCGAGTGTGGAGCACTTTTACTCTCGTGCAGGGCTGGTAGGGGTTGTGGAGGTAAAGGACTCGGGCACTAGCCTGGATGGGTACACAGTTTGGCCCATAGACGTGATGGGCTTTGTGCAGCAGCGGCGCAAACTAGAGCTGTCAACATACATGCGCTTTGATGCCGAGTTCACTTTTGTGTCCAACCTCAATGATAGCACGACGC
2012	5687	>GZ5687/GD/CHN/2012	VP1	Human coxsackievirus A10	TCAGTCGTTGTGACAAATGTGAATTTTGCGTTGAATCTCATGTATGTGAACATCTCGCATTTTCTGCGGAGTTGGACAAAGCCCATAATGTCTATGTCCCATGTAGCATACCCAGTGGTGTCCGTCCCCCCATCTGTGAGGTTAACTACTCCCACTAATCCAGAGCGGGAGAAGAAGTGGTTGATAGTGGTTTCCAACACCCCATTTCTGTTAACCACACAACGGGTCTCAATCATGT
2012	5688	>GZ5688/GD/CHN/2012	VP1	Human coxsackievirus A6	GGATCATGCTAGTGATGAACCTTATTGAGACTCGCTGTGTGATGAATCAAACGGGATTAATGAGGCGAGTGTGGAACACTTTTACTCCCGTGCAGGGCTGGTAGGAGTTGTGGAGGTGAAGGACTCGGGCACTAGCCTGGATGGGTACACAGTTTGGCCCATAGATGTGATGGGTTTCGTGCAGCAGCGGCGCAAACTAGAGCTGTCAACATACATGCGCTTTGATGCCGAGTTCACTTTTGTGTCCAACCTCAGTGATAGCACAACGCCCCGT
2012	5690	>GZ5690/GD/CHN/2012	VP1	Human coxsackievirus A6	ATGCTAGTGATGAACCTCATTGAGACTCGCTGTGTGATGAATCGAAACGGGGTCAATGAGGCGAGTGTGGAGCACTTTTACTCTCGTGCAGGGCTGGTAGGGGTTGTGGAGGTAAAGGACTCGGGCACTAGCCTGGATGGGTACACAGTTTGGCCCATAGACGTGATGGGCTTTGTGCAGCAGCGGCGCAAACTAGAGCTGTCAACATACATGCGCTTTGATGCCGAGTTCACTTTTGTGTCCAACCTCAATGATAGCACGACGCCCGG
2012	5696	>GZ5696/GD/CHN/2012	VP1	Human coxsackievirus A6	CTTATTGAGACTCGCTGCGTGATGAATCGAAACGGGGTTAATGAGGCGAGTGTGGAACACTTTTACTCTCGTGCAGGGCTGGTAGGAGTTGTGGAGGTGAAGGACTCGGGCACTAGCCTGGATGGGTACACAGTTTGGCCCATAGATGTGATGGGCTTCGTGCAACAGCGGCGCAAGCTAGAGCTGTCAACATACATGCGCTTTGATGCCGAGTTCACTTTTGTGTCCAACCTCAATGACAGCACGACGC
2012	5702	>GZ5702/GD/CHN/2012	VP1	Human coxsackievirus A10	CATTTTCAGTCGTTGTGACAAATGTGAATTCTGCGTTGAACCTCATGTATGTAAACATCTCGCATTTTCTGCGGAGTTGGACAAAGCCCATAATATCTATGTCCCATGTAGCTACCCAGTAGTGTCCGTCCCCCCATCTGTGAGGTTAACTACTCCCACTAATCCAGAACGGGAGAAGAAGTGGTTGATAGTGGTTTCCAACACCCCATTTCTGTTAACCACACAACGGGTT
2012	5704	>GZ5704/GD/CHN/2012	VP1	Human coxsackievirus A6	CTTATTGAGACTCGCTGTGTGATGAATCGAAACGGGGTTAATGAGGCGAGTGTGGAACACTTTTACTCTCGTGCAGGGCTGGTAGGAGTTGTGGAGGTGAAGGACTCAGGCACTAACCTGGATGGGTACACAGTTTGGCCCATAGATGTGATGGGCTTCGTGCAGCAGCGGCGCAAACTAGAGCTGTCAACATACATGCGCTTTGATGCCGAGTTCACTTTTGTGTCCAACCTCAGTGATAGCACAACGCC
2012	5705	>GZ5705/GD/CHN/2012	VP1	Human coxsackievirus A10	TCAGTCGTTGTGACAAATGTGAATTCTGCATTGAACCTCATGTATGTGAACATCTCGCATTTTCTGCGGAGTTGGACAAAGCCCATGATATCTATGTCCCATGTAGCGTACCCAGTAGTGTCCGTCCCCCCATCTGTGAGGTTAACCACTCCCACTAATCCAGAGCGGGAGAAGAAGTGGTTGATAGTGGTTTCCAACACCCCATTTCTGTTAACCACACAACGGGTTTCAATCATGTTCTCATCTGTGGCATTAGAAGTGGCACCCGTTT
2012	5706	>GZ5706/GD/CHN/2012	VP1	Human coxsackievirus A6	ATGCTAGTGATGAGAGCCTTATTGAGACTCGCTGTGTGATGAATCGAAACGGGGTTAATGAGGCGAGTGTGGAACACTTTTACTCTCGTGCAGGGCTGGTAGGAGTTGTGGAGGTGAAGGACTCGGGCACTAGCCTGGATGGGTACACAGTTTGGCCCATAGATGTGATGGGCTTCGTGCAACAGCGGCGCAAGCTAGAGCTGTCAACATACATGCGCTTTGATGCCGAGTTCACTTTTGTGTCCAACCTCAATGACAGCACGACGCC
2012	5707	>GZ5707/GD/CHN/2012	VP1	Human coxsackievirus A6	CTTATTGAGACTCGCTGTGTGATGAATCCAAACGGGGTTAATGAGGCGAGTGTGGAACACTTTTACTCTCGTGCAGGGCTGGTAGGAGTTGTGGAGGTGAAGGACTCGGGCACTAGCCTGGATGGGTACACAGTTTGGCCCATAGATGTGATGGGCTTCGTGCAGCAGCGGCGCAAACTAGAGCTGTCAACATACATGCGCTTTGATGCCGAGTTCACTTTTGTGTCCAACCTCAGTGATAGCACAACGCCCGG
2012	5710	>GZ5710/GD/CHN/2012	VP1	Human coxsackievirus A6	GAGACCTTATTGAGACTCGCTGTGTGATGAATCGAAACGGGGTTAATGAGGCGAGTGTGGAACACTTTTACTCTCGTGCAGGGCTGGTAGGAGTTGTGGAGGTGAAGGACTCGGGCACTAGCCCGGATGGGTACACAGTTTGGCCCATAGATGTGATGGGCTTCGTGCAGCAGCGGCGCAAACTAGAGCTGTCAACATACATGCGCTTTGATGCCGAGTTCACTTTTGTGTCCAACCTCAGTGATAGCACAACGCCCGG
2012	5714	>GZ5714/GD/CHN/2012	VP1	Human coxsackievirus A6	ACCTTATTGAGACTCGCTGTGTGATGAATCGAAACGGGGTTAATGAGGCGAGTGTGGAACACTTTTACTCTCGTGCGGGGCTGGTAGGAGTTGTGGAGGTGAAGGACTCGGGCACTAGCCTGGATGGGTACACAGTTTGGCCCATAGATGTGATGGGCTTCGTGCAGCAGCGGCGCAAACTAGAGCTGTCAACATACATGCGCTTTGATGCCGAGTTCACTTTTGTGTCCAACCTCAGTGATAGCACAACGCC
2012	5718	>GZ5718/GD/CHN/2012	VP1	Human coxsackievirus A6	ATGCTAGTGATGAGATCTTATTGAGACTCGCTGTGTGATGAATCGAAACGGGGTCAATGAGGCGAGTGTGGAACACTTTTACTCTCGTGCAGGGCTGGTAGGGGTTGTGGAGGTGAAGGACTCGGGCACTAGCCTGGATGGGTACACAGTTTGGCCCATAGACGTGATGGGCTTTGTGCAGCAGCGGCGCAAACTAGAGTTGTCAACATACATGCGCTTTGATGCCGAGTTCACTTTTGTGTCCAACCTCAGCGATAGCACGACGCCCG
2012	5719	>GZ5719/GD/CHN/2012	VP1	Human coxsackievirus A6	CTTATTGAGACTCGCTGTGTGATGAATCAAACGGGGTTAATGAGGCGAGTGTGGAACACTTTTACTCTCGTGCAGGGCTGGTAGGAGTTGTGGAGGTGAAGGACTCGGGCACTAGCCTGGATGGGTACACAGTTTGGCCCATAGATGTGATGGGCTTCGTGCAGCAGCGGCGCAAACTAGAGCTGTCGACATACATGCGCTTTGATGCCGAGTTCACTTTTGTGTCCAACCTCAGTGATAGCACAACGCCCGG
2012	5723	>GZ5723/GD/CHN/2012	VP1	Human coxsackievirus A6	GTGCTATCACTGAGGTTGGACACAAAAGTGAACTCGGCATCAAAGCGCATGTATGTTGACAGCTCTAGTTTGCGCCGCTGCTGCACGAAGCCCATCACATCTATGGGCCAAACTGTGTACCCATCCAGGCTAGTGCCCGAGTCCTTCACCTCCACAACTCCTACCAGCCCTGCACGAGAGTAAAAGTGTTCCACACTCGCCTCATTAACCCCGTTTCGATTCATCACACAGCGAGTCTCAATAAGGT
2012	5724	>GZ5724/GD/CHN/2012	VP1	Human coxsackievirus A6	GGGTGTCGTGCTATCATTGAGGTTGGACACAAAAGTGAACTCGGCATCAAAGCGCATGTATGTTGACAGCTCTAGTTTACGCCGCTGCTGCACAAAGCCCATCACGTCTATGGGCCAAACTGTGTACCCGTCCAGGCTAGTGCCCGAGTCCTTTACCTCCACAACCCCTACTAATCCTGCACGAGAGTAAAAGTGCTCCACACTCGCCTCATTGATCCCGTTTCGATTCATCACACAGCGAGTCTCAATGAG
2012	5730	>GZ5730/GD/CHN/2012	VP1	Human coxsackievirus A6	GTGTACCCATCCAGGCTAGTGCCCGAGTCCTTCACCTCCACAACTCCTACCAGCCCTGCACGAGAGTAAAAGTGTTCCACACTCGCCTCATTAACCCCGTTTCGATTCATCACACAGCGAGTCTCAATAAGGT
2012	5735	>GZ5735/GD/CHN/2012	VP1	Human coxsackievirus A6	GGGCGTTGTGCTATCACTGAGGTTGGACACAAAAGTGAACTCGGCATCAAAGCGCATGTATGTTGACAGCTCTAGTTTGCGCCGCTGCTGCACGAAGCCCATCACATCTATGGGCCAAACTGTGTACCCATCCAGGCTAGTGCCCGAGTCCTTCACCTCCACAACTCCCACCAGCCCTGCACGAGAGTAAAAGTGTTCCACACTCGCCTCATTAACCCCGTTTCGATTCATCACACAGCGAGTCTCAATAAG
2012	5738	>GZ5738/GD/CHN/2012	VP1	Human coxsackievirus A6	GGGCGTCGTGCTATCATTGAGGTTGGACACAAAAGTGAACTCGGCATCAAAGCGCATGTATGTTGACAGCTCTAGTTTGCGCCGCTGCTGCACAAAGCCCATCACGTCTATGGGCCAAACTGTGTACCCATCCAGGCTAGTGCCCGAGTCCTTTACCTCCACAACCCCTACCAGCCCTGCACGAGAGTAAAAGTGCTCCACACTCGCCTCATTGACCCCGTTTCGATTCATCACACAGCGAGTCTCAATGAGGTTT
2012	5744	>GZ5744/GD/CHN/2012	VP1	Human coxsackievirus A6	GGCGTTGTGCTATCACTGAGGTTGGACACAAAAGTGAACTCGGCATCAAAGCGCATGTATGTTGACAGCTCTAGTTTGCGCCGCTGCTGCACGAAGCCCATCACATCTATGGGCCAAACTGTGTACCCATCCAGGCTAGTGCCCGAGTCCTTCACCTCCACAACTCCTACCAGCCCTGCACGAGAGTAAAAGTGTTCCACACTCGCCTCATTAACCCCGTTTCGATTCATCACACAGCGAGTCTCAATAAGGT
2012	5745	>GZ5745/GD/CHN/2012	VP1	Human coxsackievirus A10	TCAGTCGTTGTGACAAATGTGAATTCTGCATTGAACCTCATGTATGTGAACATCTCGCATTTTCTGCGGAGTTGGACAAAGCCCATGATATCTATGTCCCATGTAGCATACCCAGTAGTGTCCGTCCCCCCATCTGTGAGGTTAACTACTCCCACTAATCCAGAGCGGGAGAAGAAGTGGTTGATAGTGGTTTCCAACACCCCATTTCTGTTAACCACACAACGGGTT
2012	5750	>GZ5750/GD/CHN/2012	VP1	Human coxsackievirus A6	ACCTTATTGAGACTCGCTGTGTGATGAATCGAAACGGGGTTAATGAGGCGAGTGTGGAACACTTTTACTCTCGTGCAGGGCTGGTAGGAGTTGTGGAGGTGAAGGACTCGGGCACTAGCCTGGATGGGTACACAGTTTGGCCCATAGATGTGATGGGCTTCGTGCAGCAGCGGCGCAAACTAGAGCTGTCAACATACATGCGCTTTGATGCCGAGTTCACTTTTGTGTCCAACCTCAGTGATAGCACAACGCCCGGATGCTGC
2010	3172	>GZ3172/GD/CHN/2010	VP1	Human coxsackievirus A6	CTTATTGAGACTCGCTGTGTGATGAATCGAAACGGGGTTAATGAGGCGAGTGTGGAACACTTTTACTCTCGTGCAGGGCTGGTAGGAGTTGTGGAGGTGAAGGACTCGGGCACTAACCTGGACGGGTACACAGTCTGGCCCATAGATGTGATGGGCTTCGTGCAGCAGCGGCGTAAACTAAAGCTGTCAACATACATGCGCTTTGATGCCGAGTTCACTTTTGTGTCCAACCTCAGTGATAGCACAACGCCCGGGATGC
2010	3401	>GZ3401/GD/CHN/2010	VP1	Human coxsackievirus A6	ACCTTATTGAGACTCGCTGTGTGATGAATCGAAACGGGGTTAACGAGGCGAGTGTGGAACACTTTTACTCTCGTGCAGGGCTGGTGGGAGTTGTGGAGGTGAAGGACTCGGGCACTAGCCTGGATGGGTACACGGTTTGGCCCATAGATGTGATGGGCTTCGTGCAGCAGCGGCGCAAACTAAAGCTGTCAACATACATGCGCTTTGATGCCGAGTTCACTTTCGTGTCCAACCTCAGTGATAGCACAACGCCCGGGATGC
2013	35055	>GZ35055/GD/CHN/2013	VP1	Human coxsackievirus A6	CTCATTGAGACTCGCTGTGTGATGAATCGAAACGGGGTCAATGAGGCGAGTGTGGAGCACTTTTACTCTCGTGCAGGGCTGGTGGGGGTTGTGGAGGTAAAGGACTCGGGCACTAGCCTGGATGGGTACACAGTTTGGCCCATAGACGTGATGGGCTTTGTGCAGCAGCGGCGCAAACTAGAGCTGTCAACATACATGCGCTTTGATGCCGAGTTCACCTTTGTGTCCAACCTCAATGATAGCACGACGCCC
2013	35061	>GZ35061/GD/CHN/2013	UTR	Human coxsackievirus A2	ATTACGCTGCTCCGTGGCTGAGGAGAAGTGTTCGTTATCCGGCTAACTACTTCGGGAAACCCAGTAACACCATGAAAGTTGCAGAGTGTTTCGCTCAGCACTTCCCCCGTGTAGATCAGGCTGATGAGTCACTGCGAACCCCACGGGCGACCGTGGCAGTGGCTGCGTTGGCGGCCTGCCTATGGGGCAACCCATAGGACGCTCTAATACAGACATGGTGCGAAGAGTCTACTGAGCTAGTTAGTATTCCTCCGGCCCCTGAATGCGGCTAATCCTAACTGCGGAGCACATGCCCTCAATCCAGAGGGTGGTGTGTCGTAACGGGCAACTCTGCAGCGGAACCGACTACTTTGGGA
2013	35079	>GZ35079/GD/CHN/2013	VP1	Human coxsackievirus A6	ACCTTATTGAGACTCGCTGTGTGATGAATCGAAACGGGGTTAATGAGGCGAGTGTGGAACACTTTTACTCTCGTGCAGGGCTGGTAGGAGTTGTGGAGGTGAAGGACTCGGGCACTAGCCTGGATGGGTACACAGTTTGGCCCATAGATGTGATGGGCTTCGTGCAACAGCGGCGCAAGCTAGAGCTGTCAACATACATGCGCTTTGATGCCGAGTTCACTTTTGTGTCCAACCTCAATGACAGCACGACGCCC
2013	35081	>GZ35081/GD/CHN/2013	VP1	Human coxsackievirus A6	ACCTTATTGAGACTCGCTGTGTGATGAATCGAAACGGGGTTAATGAGGCGAGTGTGGAACACTTTTACTCTCGTGCAGGGCTGGTAGGAGTTGTGGAGGTGAAGGACTCGGGCACTAGCCTGGATGGGTACACAGTTTGGCCCATAGATGTGATGGGCTTCGTGCAACAGCGGCGCAAGCTAGAGCTGTCAACATACATGCGCTTTGATGCCGAGTTCACTTTTGTGTCCAACCTCAATGATAGCACGACGCCC
2013	35085	>GZ35085/GD/CHN/2013	VP1	Human coxsackievirus A6	CTTATTGAGACTCGCTGTGTGATGAATCGAAACGGGGTTAATGAGGCGAGTGTGGAACACTTTTACTCTCGTGCAGGGCTGGTAGGAGTTGTGGAGGTGAAGGACTCGGGCACTAGCCTAGATGGGTACACAGTTTGGCCCATAGATGTGATGGGCTTCGTGCAACAGCGGCGCAAGCTAGAGCTGTCAACATACATGCGCTTTGATGCCGAGTTCACTTTTGTGTCCAACCTCAATGACAGTACGACGCCC
2013	35086	>GZ35086/GD/CHN/2013	VP1	Human coxsackievirus A6	CTTATTGAGACTCGCTGTGTGATGAATCGAAATGGGGTTAATGAGGCGAGTGTGGAACACTTTTACTCTCGTGCAGGGCTGGTAGGAGTTGTGGAGGTGAAGGACTCGGGCACTAGCCTAGATGGGTACACAGTTTGGCCCATAGATGTGATGGGCTTCGTGCAACAGCGGCGCAAGCTAGAGCTGTCAACATACATGCGCTTTGATGCCGAGTTCACTTTTGTGTCCAACCTCAATGACAGTACGACGCC
2013	35096	>GZ35096/GD/CHN/2013	VP1	Human coxsackievirus A6	ACCTTATTGAGACTCGCTGTGTGATGAATCGAAACGGGGTTAATGAGGCGAGTGTGGAACACTTTTACTCTCGTGCAGGGCTGGTAGGAGTTGTGGAGGTGAAGGACTCGGGTACTAGCCTGGATGGGTACACAGTTTGGCCTATAGATGTGATGGGCTTCGTGCAGCAGCGGCGCAAACTAGAACTGTCAACATACATGCGCTTTGATGCCGAGTTCACTTTTGTGTCCAACCTCAGTGATAGCACAACGC
2013	35107	>GZ35107/GD/CHN/2013	VP1	Human coxsackievirus A6	CTCATTGAGACTCGCTGTGTGATGAATCGAAACGGGGTTAATGAGGCGAGTGTGGAACACTTTTACTCTCGTGCAGGGCTGGTAGGAGTTGTGGAGGTGAAGGACTCGGGCACTAGCCTGGATGGGTACACAGTTTGGCCCATAGATGTGATGGGCTTCGTGCAGCAGCGGCGCAAACTAGAGTTGTCAACATACATGCGCTTTAATGCCGAATTCACTTTTGTGTCCAACCTCAGTGATAGCACAACGCC
2013	35114	>GZ35114/GD/CHN/2013	VP1	Human coxsackievirus A6	CTTATTGAGACTCGCTGTGTGATGAATCGAAACGGGGTTAATGAGGCGAGTGTGGAACACTTTTACTCTCGTGCAGGGCTGGTAGGAGTTGTGGAGGTGAAGGACTCGGGCACTAGCCTAGATGGGTACACAGTTTGGCCCATAGATGTGATGGGCTTCGTGCAACAGCGGCGCAAGCTAGAGCTGTCAACATACATGCGCTTTGATGCCGAGTTCACTTTTGTGTCCAACCTCAATGACAGTACGACAC
2013	35116	>GZ35116/GD/CHN/2013	VP1	Human coxsackievirus A6	ACCTTATTGAGACTCGCTGTGTGATGAATCGAAACGGGGTTAATGAGGCGAGTGTGGAACACTTTTACTCTCGTGCAGGGCTGGTAGGAGTTGTGGAGGTGAAGGACTCGGGCACTAGCCTGGATGGGTACACAGTTTGGCCCATAGATGTGATGGGCTTCGTGCAACAGCGGCGCAAGCTAGAGCTGTCAACATACATGCGCTTTGATGCCGAGTTCACTTTTGTGTCCAACCTCAATGACAGCACGACGCC
2013	35126	>GZ35126/GD/CHN/2013	VP1	Human coxsackievirus A6	CTTATTGAGACTCGCTGTGTGATGAATCGAAACGGGGTTAATGAGGCGAGTGTGGAACACTTTTACTCTCGTGCAGGGCTGGTAGGAGTTGTGGAGGTGAAGGACTCGGGCACTAGCCTGGATGGGTACACAGTTTGGCCCATAGATGTGATGGGCTTCGTGCAACAGCGGCGCAAGCTAGAGCTGTCAACATACATGCGCTTTGATGCCGAGTTCACTTTTGTGTCCAACCTCAATGACAGCACGACGCC
2013	35138	>GZ35138/GD/CHN/2013	VP1	Human coxsackievirus A12	GGGGACCGGCCTGAAGACTGGTATTTCATTGCGCTCTGTTGCCACAAAAGTGAACTCTGCGTCAAAGCGCATGTATGTGAAGATCTCTAGCTTGCGGCGCAGTTGGGCAAAGCCCATAACATCGATCTCCCAGGTAGCATACCCTTTGTTGGTAGCTGTCGCATCCTCTACCACAACGACACCTGCCAAGCCTGATCGAGAGAAGAAGTATTCCACACTAGTCTCACTCACTCCGTGCTTATTGACAACGCAGCGTGTTTCGATCATGCTCTCATCAGTTGCGTTAGAGGTTGCGCCTGTTTCCACTGCTGCAAGTGCTGGAA
2013	35141	>GZ35141/GD/CHN/2013	VP1	Human coxsackievirus A6	CTTATTGAGACTCGCTGTGTGATGAATCGAAACGGGGTTAATGAGGCGAGTGTGGAACACTTTTACTCTCGTGCAGGGCTGGTAGGAGTTGTGGAGGTGAAGGACTCGGGCACTAGCCTGGATGGGTACACAGTTTGGCCCATAGATGTGATGGGCTTCGTGCAACAGCGGCGCAAGCTAGAGCTGTCAACATACATGCGCTTTGATGCCGAGTTCACTTTTGTGTCCAACCTCAATGACAGCACGACGC
2013	35146	>GZ35146/GD/CHN/2013	VP1	Human coxsackievirus A6	CTTATTGAGACTCGCTGTGTGATGAATCGAAACGGGGTTAATGAGGCGAGTGTGGAACACTTTTACTCTCGTGCAGGGCTGGTAGGAGTTGTGGAGGTGAAGGACTCGGGCACTAGCCTGGATGGGTACACAGTTTGGCCCATAGATGTGATGGGCTTCGTGCAACAGCGGCGCAAGCTAGAGCTGTCAACATACATGCGCTTTGATGCCGAGTTCACTTTTGTGTCCAACCTCAATGACAGCACGACGC
2013	35157	>GZ35157/GD/CHN/2013	VP1	Human coxsackievirus A6	>GZ35157/GD/CHN/2013
2013	35167	>GZ35167/GD/CHN/2013	VP1	Human coxsackievirus A6	CTTATTGAGACTCGCTGTGTGATGAATCGAAACGGGGTTAATGAGGCGAGTGTGGAACACTTTTACTCTCGTGCAGGGCTGGTAGGAGTTGTGGAGGTGAAGGACTCGGGCACTAGCCTAGATGGGTACACAGTTTGGCCCATAGATGTGATGGGCTTCGTGCAACAGCGGCGCAAGCTAGAGCTGTCAACATACATGCGCTTTGATGCCGAGTTCACTTTTGTGTCCAACCTCAATGACAGTACGACACC
2013	35173	>GZ35173/GD/CHN/2013	VP1	Human coxsackievirus A6	ACCTTATTGAGACTCGCTGTGTGATGAATCGAAACGGGGTTAATGAGGCGAGTGTGGAACACTTTTACTCTCGTGCAGGGCTGGTAGGAGTTGTGGAGGTGAAGGACTCGGGCTCTAGCCTGGATGGGTACACAGTTTGGCCCATAGATGTGATGGGCTTCGTGCAACAGCGGCGTAAGCTAGAGCTGTCAACATACATGCGCTTTGATGCCGAGTTCACTTTTGTGTCCAACCTCAA
2013	35183	>GZ35183/GD/CHN/2013	VP1	Human coxsackievirus A6	CTTATTGAGACTCGCTGTGTGATGAATCGAAACGGGGTTAATGAGGCGAGTGTGGAACACTTTTACTCTCGTGCAGGGCTGGTGGGAGTTGTGGAGGTGAAGGACTCGGGTACTAGCCTGGATGGGTACACAGTTTGGCCCATAGATGTGATGGGCTTCGTGCAGCAGCGGCGCAAACTAGAGCTGTCAACATACATGCGCTTTGATGCCGAGTTCACTTTTGTGTCCAACCTCAGTGATAGCACAACGCCC
2013	35191	>GZ35191/GD/CHN/2013	VP1	Human coxsackievirus A6	ACCTTATTGAGACTCGCTGTGTGATGAATCGAAACGGGGTTAATGAGGCGAGTGTGGAACACTTTTACTCTCGTGCAGGGCTGGTAGGAGTTGTGGAGGTGAAGGACTCAGGCACTAGCCTGGATGGGTACACAGTTTGGCCCATAGATGTGATGGGCTTCGTGCAGCAGCGGCGCAAACTAGAGCTGTCAACATACATGCGCTTTGATGCCGAGTTCACTTTTGTGTCCAACCTCAGTGATAGCACAACGCCC
2013	35195	>GZ35195/GD/CHN/2013	VP1	Human coxsackievirus A6	CTTATTGAGACCCGCTGTGTGATGAATCGAAACGGGGTTAATGAGGCGAGTGTGGAACACTTTTACTCTCGTGCAGGGCTGGTAGGAGTTGTGGAGGTGAAGGACTCGGGCACTAGCCTGGATGGGTACACAGTTTGGCCCATAGATGTGATGGGCTTCGTGCAACAGCGGCGCAAGCTAGAGCTGTCAACATACATGCGCTTTGATGCCGAGTTCACTTTTGTGTCCAACCTCAATGACAGCACGACGCCC
2013	35200	>GZ35200/GD/CHN/2013	VP1	Human coxsackievirus A2	AACTTGTAACTCTAGATGGCACTTGTCAGTTCTGGTGGTAGCCACGAACGTGAACTCAGCATTGAAGCGCATGTAGGTAAACATCTCCAGTTTTCTACGCAGTTGAGCATACCCCATTATATCTATATCCCAGTTGGTAAACCCTGTGGCATTCGTACCTGTGTCATTTAACTCCACCCTACCAACCAAAGCTGCTCGGGAGAAGAAGTGGTTTATACTAGCCTCTTCCACACTATTTTTGTTGACCACACATCTTGTTTCTATCAGGTTTTCATCAGTAGCATTGGAGGTAGCACCCGTTTCCACTGCTGTCAGTGCTGGGACA
2013	35205	>GZ35205/GD/CHN/2013	VP1	Human coxsackievirus A6	CTCGCTGTGTGATGAATCGAAACGGGGTTAATGAGGCGAGTGTGGAACACTTTTACTCTCGTGCAGGGCTGGTAGGAGTTGTGGAGGTGAAGGACTCGGGCACCAGCCTGGATGGGTACACAGTTTGGCCCATAGATGTGATGGGCTTCGTGCAGCAGCGGCGTAAACTAGAGCTGTCAACATACATGCGCTTTGATGCCGAGTTCACTTTTGTGTCCAACCTCAGTGATAGCACAACGCCC
2013	35208	>GZ35208/GD/CHN/2013	VP1	Human coxsackievirus A8	GGGAAGTTTCTCACCATGGGAGTCGTGCCGTCTGCAGTGTGGACACAAATGTAAACTCAGCATTGAATCTCATGTATGTAAACATCTCCAATTTCCTTCTGAGCTGTACAAACCCCATTACATCCACATCCCACACCTCAAATCCCTTCTGTGTACCACCATCTTGTACATTGATCACCCCCACCAGACCTGCTCTTGAGAAGAAGTGGTCCAGACTGGTTTCCACGACTCCATTGCGATTTAGCACGCAGCGTGTCTCGATCATGTTCTCATCCGAGGCGTTAGAGGTAGCACCCGTCTCCACTGCTTTCAGTGCTGGAAGA
2013	35216	>GZ35216/GD/CHN/2013	VP1	Human coxsackievirus A6	ACCTTATTGAGACTCGCTGTGTGATGAATCGAAACGGGGTTAATGAGGCGAGTGTGGAACACTTTTACTCTCGTGCAGGGCTGGTAGGAGTTGTGGAGGTGAAGGACTCAGGCACTAGCCTGGATGGGTACACAGTTTGGCCCATAGATGTGATGGGCTTCGTGCAACAGCGGCGCAAGCTAGAGCTGTCAACATACATGCGCTTTGATGCCGAGTTCACTTTTGTGTCCAACCTCAATGACAGCACGACGCCC
2013	35269	>GZ35269/GD/CHN/2013	VP1	Human coxsackievirus A6	CTTATTGAGACTCGCTGTGTGATGAATCGAAACGGGGTTAATGAGGCGAGTGTGGAACACTTTTACTCTCGTGCAGGGCTGGTAGGAGTTGTGGAGGTGAAGGACTCGGGCACTAGCCTGGATGGGTACACAGTTTGGCCCATAGATGTGATGGGCTTCGTGCAACAGCGGCGCAAGCTGGAGCTGTCAACATACATGCGCTTTGATGCCGAGTTCACTTTTGTGTCCAACCTCAATGACAGCACGACGC
2013	35273	>GZ35273/GD/CHN/2013	VP1	Human coxsackievirus A6	CCTTATTGAGACTCGCTGTGTGATGAATCGAAACGGGGTTAATGAGGCGAGTGTGGAACACTTTTACTCTCGTGCAGGGCTGGTAGGAGTTGTGGAGGTGAAGGACTCAGGCACTAGCCTGGATGGGTACACAGTTTGGCCCATAGATGTGATGGGCTTCGTGCAACAGCGGCGCAAGCTAGAGCTGTCAACATACATGCGCTTTGATGCCGAGTTCACTTTTGTGTCCAACCTCAATGACAGCACGACGCC
2013	35219	>GZ35219/GD/CHN/2013	VP1	Human coxsackievirus A5	CGCATCCACGCACGATGAGAGCATGATTGAACCAGGTGTGTGGTCAACAGGCATGGGGTTATGGAAACAAGTGTTGAGCACTTCTTTTCTCGTTCGGGTCTAGCAGGGATCTTGATAATTGAGGACTCTGGAACCTCCACAAAAGGGTATGCCACTTGGGAAATCGATGTGATGGGATTTGTCCAATTGAGACGCAAGTTGGAAATGTTCACATACATGCGATTTGACGCAAAGTTCACCTTTATTACTGCGGAAAGGAATGGCAACACCAGTCCGATACCCGTCCAGTACATGTACATCCCCCCAGGGGGTCCAGTAAA
2013	35220	>GZ35220/GD/CHN/2013	VP1	Human coxsackievirus A2	GCGTAATTCAATGCCACTGATGAGACCTGATAGAACAGATGTGTGGTTAACAAAAATAGTGTGGAAGAGGCTAGCATAAACCACTTCTTCTCCCGAGCAGCTTTGGTTGGTAAGGTGGAGTTAAATGACACAGGTACGGGTGCCACAGGGTTTACCAACTGGGATATAGATATAATGGGGTATGCTCAACTGCGCAAAAAACTGGAAATGTTCACCTACATGCGTTTCAATGCTGAGTTCACGTTTGTGGCTACCACCAGAGCTGGACAAGTGCCATCTAGAGTGCTCCAGTATATGTTCATCCCCCCAGGTGGTCCAGTAAA
2013	35288	>GZ35288/GD/CHN/2013	VP1	Human coxsackievirus A6	CTCATTGAGACTCGCTGTGTGATGAATCGAAACGGGGTCAATGAGGCGAGTGTGGAGCACTTTTACTCTCGTGCAGGGCTGGTAGGGGTTGTGGAGGTAAAGGACTCGGGCACTAGCCTGGATGGGTACACAGTTTGGCCCATAGACGTGATGGGCTTTGTGCAGCAGCGGCGCAAACTAGAGCTGTCAACATACATGCGCTTTGATGCCGAGTTCACTTTTGTGTCCAACCTCAATGATAGCACGACGCCCGGGA
2013	35302	>GZ35302/GD/CHN/2013	VP1	Human coxsackievirus A6	CTTATTGAGACTCGCTGTGTGATGAATCGAAACGGGGTTAATGAGGCGAGTGTGGAACACTTTTATTCTCGTGCAGGGCTGGTAGGAGTTGTGGAGGTGAAGGACTCGGGCACTAGCCTGGATGGGTACACAGTTTGGCCCATAGATGTGATGGGCTTCGTGCAACAGCGGCGCAAGCTAGAGCTGTCAACATACATGCGCTTTGATGCCGAGTTCACTTTTGTGTCCAACCTCAATGACAGCACGACGCCC
2013	35321	>GZ35321/GD/CHN/2013	VP1	Human coxsackievirus A6	AACCTCATTGAGACTCGCTGTGTGATGAATCGAAACGGGGTCAATGAGGCGAGTGTGGAGCACTTTTACTCTCGTGCAGGGCTGGTAGGGGTTGTGGAGGTAAAGGACTCGGGCACTAGCCTGGATGGGTACACAGTTTGGCCCATAGACGTGATGGGCTTTGTGCAGCAGCGGCGCAAACTAGAGCTGTCAACATACATGCGCTTTGATGCCGAGTTCACTTTTGTGTCCAACCTCAATGATAGCACGACGCCCGG
2013	35324	>GZ35324/GD/CHN/2013	VP1	Human coxsackievirus A6	CTTATTGAGACTCGCTGTGTGATGAATCGAAACGGGGTTAATGAGGCGAGTGTGGAACACTTTTACTCTCGTGCAGGGCTGGTAGGAGTTGTGGAGGTGAAGGACTCGGGCACTAGCCTAGATGGGTACACAGTTTGGCCCATAGATGTGATGGGCTTCGTGCAACAGCGGCGCAAGCTAGAGCTGTCAACATACATGCGCTTTGATGCCGAGTTCACTTTTGTGTCCAACCTCAATGACAGTACGACGCCC
2013	35325	>GZ35325/GD/CHN/2013	VP1	Human coxsackievirus A6	AACCTCATTGAGACTCGCTGTGTGATGAATCGAAACGGGGTCAATGAGGCGAGTGTGGAGCACTTTTACTCTCGTGCAGGGCTGGTAGGGGTTGTGGAGGTAAAGGATTCGGGCACTAGCCTGGATGGGTATACAGTTTGGCCCATAGACGTGATGGGCTTTGTGCAGCAGCGGCGCAAACTAGAGCTGTCAACATACATGCGCTTTGATGCCGAGTTCACTTTTGTGTCCAACCTCAATGATAGCACGACGCC
2013	35333	>GZ35333/GD/CHN/2013	VP1	Human coxsackievirus A6	CTTATTGAGACTCGCTGTGTGATGAATCGAAACGGGGTTAATGAGGCGAGCGTGGAACACTTTTACTCTCGTGCAGGGCTGGTAGGAGTTGTGGAGGTGAAGGACTCGGGCACTAGCCTGGATGGGTACACAGTTTGGCCCATAGATGTGATGGGCTTCGTGCAGCAGCGGCGCAAACTAGAGCTGTCAACATACATGCGCTTTGATGCCGAGTTCACTTTTGTGTCCAACCTCAGTGATAGCAC
2013	35341	>GZ35341/GD/CHN/2013	VP1	Human coxsackievirus A6	CTTATTGAGACTCGCTGTGTGATGAATCGAAACGGGGTTAATGAGGCGAGTGTGGAACACTTTTACTCTCGTGCAGGGCTGGTAGGAGTTGTGGAGGTGAAGGACTCGGGCACTAGCCTGGATGGGTATACAGTTTGGCCCATAGATGTGATGGGCTTCGTGCAACAGCGGCGCAAGCTAGAGCTGTCAACATACATGCGCTTTGATGCCGAGTTCACTTTTGTGTCCAACCTCAATGATAGCACGACGCCC
2013	35345	>GZ35345/GD/CHN/2013	VP1	Human coxsackievirus A6	CTTATTGAGACTCGCTGTGTGATGAATCGAAACGGGGTTAATGAGGCGAGTGTGGAACACTTTTACTCTCGTGCAGGGCTGGTAGGAGTTGTGGAGGTGAAGGACTCGGGCACTAACCTGGACGGGTACACAGTCTGGCCCATAGATGTGATGGGCTTCGTGCAGCAGCGGCGTAAACTAGAGCTGTCAACATACATGCGCTTTGACGCCGAGTTCACTTTTGTGTCCAACCTCAGTGATAGCACAACG
2013	35347	>GZ35347/GD/CHN/2013	VP1	Human coxsackievirus A6	ACCTTATTGAGACTCGCTGTGTGATGAATCGAAACGGGGTTAATGAGGCGAGTGTGGAACACTTTTACTCTCGTGCAGGGCTGGTAGGAGTTGTGGAGGTGAAGGACTCGGGCACTAGCCTGGATGGGTACACAGTTTGGCCCATAGATGTGATGGGCTTCGTGCAACAGCGGCGCAAGCTAGAGCTGTCAACATACATGCGCTTTGATGCCGAGTTCACTTTTGTGTCCAACCTCAATGACAGCACGACGCCCGG
2013	35352	>GZ35352/GD/CHN/2013	VP1	Human coxsackievirus A6	GAGACTCGCTGTGTGATCAATCGAAACGGGGTTAATGAGGCGAGTGTGGAACACTTTTACTCTCGTGCAGGGCTGGTAGGAGTTGTGGAGGTAAAGGACTCGGGCACTAGCCTGGATGGGTACACAGTTTGGCCCATAGATGTGATGGGCTTCGTGCAGCAGCGGCGCAAACTAGAGCTGTCAACATACATGCGCTTTGATGCCGAGTTCACTTTCGTGTCCAACCTCAGTGATAGCACAACGCCTCGGGATGC
2013	35360	>GZ35360/GD/CHN/2013	VP1	Human coxsackievirus A6	GAGACTCGCTGTGTGATGAATCGAAACGGGGTTAATGAGGCGAGTGTGGAACACTTTTACTCTCGTGCAGGGCTGGTAGGAGTTGTGGAGGTGAAGGACTCGGGCACTAGCCTGGATGGGTACACAGTTTGGCCCATAGATGTGATGGGCTTCGTGCAACAGCGGCGCAAGCTAGAACTGTCAACATACATGCGCTTTGATGCCGAGTTCACTTTTGTGTCCAACCTCAGTGACAGCACGACGCCC
2013	35372	>GZ35372/GD/CHN/2013	VP1	Human coxsackievirus A6	CTTATTGAGACTCGCTGTGTGATGAATCGAAACGGGGTTAATGAAGCGAGTGTGGAACACTTTTACTCTCGTGCAGGGCTGGTAGGAGTTGTGGAGGTGAAGGACTCGGGCACTAGCCTGGATGGGTACACAGTTTGGCCCATAGATGTGATGGGCTTCGTGCAACAGCGGCGCAAGCTAGAGCTGTCAACATACATGCGCTTTGATGCCGAGTTCACTTTTGTGTCCAACCTCAATGACAGCACGACGCCCGG
2013	35373	>GZ35373/GD/CHN/2013	VP1	Human coxsackievirus A6	AAACCTCATTGAGACTCCGCTGTGTGATGAATCCGAAACGGGGTCAATGAGGCGAGTGTGGAGCACTTTTACTCTCGTGCAGGGCTGGTAGGGGTTGTGGAGGTAAAGGACTCGGGCACTAGCCTGGATGGGTACACAGTTTGGCCCATAGACGTGATGGGCTTTGTGCAGCAGCGGCGCAAACTAGAGCTGTCAACATACATGCGCTTTGATGCCGAGTTCACTTTTGTGTCCAACCTCAATGATAGCACGACGCCC
2013	35575	>GZ35575/GD/CHN/2013	VP1	Human coxsackievirus A6	ACCTTATTGAGACTCGCTGTGTGATGAATCGGAACGGGGTTAATGAGGCGAGTGTGGAACACTTTTACTCTCGTGCAGGGCTGGTAGGAGTTGTGGAGGTGAAGGACTCGGGCACTAGCCTGGATGGGTACACAGTTTGGCCTATAGATGTGATGGGCTTCGTACAGCAGCGGCGCAAACTAGAACTGTCAACATACATGCGCTTTGATGCCGAGTTCACTTTTGTGTCCAATCTCAGTGATAGCACAACGCCC
2013	35377	>GZ35377/GD/CHN/2013	VP1	Human coxsackievirus A6	CGCTGTGTGATGAATCGAAACGGGGTTAATGAGGCGAGTGTGGAACACTTTTACTCTCGTGCAGGGCTGGTAGGAGTTGTGGAGGTGAAGGACTCGGGCACTAGCCTGGATGGGTACACAGTTTGGCCCATAGATGTGATGGGCTTCGTGCAACAACGGCGCAAGCTAGAGCTATCAACATACATGCGCTTTGATGCCGAGTTCACTTTTGTGTCCAACCTCAATGACAGCACGACGCCC
2013	35308	>GZ35308/GD/CHN/2013	VP1	Human coxsackievirus A6	ACCTTATTGAGACTCGCTGCGTGATGAATCGAAACGGGGTTAATGAGGCGAGTGTGGAACACTTTTACTCTCGTGCAGGACTGGTAGGAGTTGTGGAGGTGAAGGACTCGGGCACTAGCCTGGATGGGTACACAGTTTGGCCCATAGATGTGATGGGCTTCGTGCAACAGCGGCGCAAGCTAGAGCTGTCAACATACATGCGCTTTGATGCCGAGTTCACTTTTGTGTCCAACCTCAATGACAGCACGACTCCCGG
2013	35380	>GZ35380/GD/CHN/2013	VP1	Human coxsackievirus A6	CTTATTGAGACTCGTTGTGTGATGAATCGAAACGGGGTTAATGAGGCGAGTGTGGAACACTTTTACTCTCGTGCAGGGCTGGTAGGAGTCGTGGAGGTGAAGGACTCGGGCACTAACCTGGACGGGTACACAGTCTGGCCCATAGATGTGATGGGCTTCGTGCAGCAGCGGCGTAAACTAGAGCTGTCAACATACATGCGCTTTGATGCCGAGTTCACTTTTGTGTCCAACCTCAGTGATAGTACAACGCCC
2013	35482	>GZ35482/GD/CHN/2013	VP1	Human coxsackievirus A6	CGCTGTGTGATGAATCGAAACGGGGTTAATGAGGCGAGTGTGGAACACTTTTACTCTCGTGCAGGGCTGGTGGGAGTTGTGGAGGTGAAGGACTCGGGTACTAGCCTGGATGGGTACACAGTTTGGCCCATAGATGTGATGGGCTTCGTGCAGCAGCGGCGCAAACTAGAGCTGTCAACATACATGCGCTTTGATGCCGAGTTCACTTTTGTGTCCAACCTCAGTGATAGCACAACGCCCGG
2013	35387	>GZ35387/GD/CHN/2013	VP1	Human coxsackievirus A6	CGCTGTGTGATGAATCGAAACGGGGTTAATGAGGCGAGTGTGGAACACTTTTATTCTCGTGCAGGGCTGGTAGGAGTTGTGGAGGTGAAGGACTCGGGCACTAGCCTGGATGGGTACACAGTTTGGCCTATAGATGTGATGGGCTTCGTGCAGCAGCGGCGCAAACTAGAACTGTCAACATACATGCGCTTTGATGCCGAGTTCACTTTTGTGTCCAACCTCAGTGATAGCACAACGCCC
2013	35389	>GZ35389/GD/CHN/2013	VP1	Human coxsackievirus A6	CTTATTGAGACTCGCTGTGTGATGAATCGAAACGGGGTTAATGAGGCGAGTGTGGAACACTTTTACTCTCGTGCAGGGCTGGTAGGAGTTGTGGAGGTGAAGGACTCAGGCACTAGCCTGGATGGGTACACAGTTTGGCCCATAGATGTGATGGGCTTCGTGCAACAGCGGCGCAAGCTAGAGCTGTCAACATACATGCGCTTTGATGCCGAGTTCACTTTTGTGTCCAACCTCAATGACAGCACGACGCTCGGGATGCTG
2013	35390	>GZ35390/GD/CHN/2013	VP1	Human coxsackievirus A6	ACCTTATTGAGACTCGCTGTGTGATGAATCGGAACGGGGTTAATGAGGCGAGTGTGGAACACTTTTACTCTCGTGCAGGGCTGGTAGGAGTTGTGGAGGTGAAGGACTCGGGCACTAGCCTGGATGGGTACACAGTTTGGCCTATAGATGTGATGGGCTTCGTACAGCAGCGGCGCAAACTAGAACTGTCAACATACATGCGCTTTGATGCCGAGTTCACTTTTGTGTCCAATCTCAGTGATAGCACAACGCCC
2013	35396	>GZ35396/GD/CHN/2013	VP1	Human coxsackievirus A6	CTTATTGAGACTCGCTGTGTGATGAATCGAAACGGGGTTAATGAGGCGAGTGTGGAGCACTTTTACTCTCGTGCAGGGCTGGTAGGAGTTGTGGAGGTGAAGGACTCGGGCACTAGCCTGGATGGGTACACAGTTTGGCCTATAGATGTGATGGGCTTCGTGCAGCAGCGGCGCAAACTAGAACTGTCAACATACATGCGCTTTGATGCCGAGTTCACTTTTGTGTCCAACCTCAGTGATAGCACAACGCC
2013	35299	>GZ35299/GD/CHN/2013	VP1	Human coxsackievirus A6	ATCTCATTGAGACTCGCTGTGTGATGAATCGAAACGGGGTCAATGAGGCGAGTGTGGAGCACTTTTACTCTCGTGCAGGGCTGGTAGGGGTTGTGGAGGTAAAGGATTCGGGCACTAGCCTGGATGGGTATACAGTTTGGCCCATAGACGTGATGGGCTTTGTGCAGCAGCGGCGCAAACTGGAGCTGTCAACATACATGCGCTTTGATGCCGAGTTCACTTTTGTGTCCAACCTCAATGATAGCACGAC
2013	35410	>GZ35410/GD/CHN/2013	VP1	Human coxsackievirus A6	ACCTCATTGAGACTCGCTGTGTGATGAATCGAAACGGGGTTAATGAGGCGAGTGTGGAACACTTTTACTCTCGTGCAGGGCTGGTAGGAGTTGTGGAGGTGAAGGACTCGGGCACTAGCCTGGATGGGTACACAGTTTGGCCCATAGATGTGATGGGCTTCGTGCAGCAGCGGCGCAAACTAGAGCTGTCAACATACATGCGCTTTGATGCCGAGTTCACTTTTGTGTCCAACCTCAGTGATAGCACAACGCCCGG
2013	35414	>GZ35414/GD/CHN/2013	VP1	Human coxsackievirus A6	ACCTTATTGAGACCCGCTGTGTGATGAATCGAAACGGGGTTAATGAGGCGAGTGTGGAACACTTTTACTCTCGTGCAGGGCTGGTAGGAGTTGTGGAGGTGAAGGACTCGGGCACTAGCCTGGATGGGTACACAGTTTGGCCCATAGATGTGATGGGCTTCGTGCAACAGCGGCGCAAGCTAGAGCTGTCAACATACATGCGCTTTGATGCCGAGTTCACTTTTGTGTCCAACCTCAATGACAGCACGACGCCC
2013	35418	>GZ35418/GD/CHN/2013	VP1	Human coxsackievirus A6	AACCTCATTGAGACTCGCTGTGTGATGAATCGAAACGGGGTCAATGAGGCGAGTGTGGAGCACTTTTACTCTCGTGCAGGGCTGGTAGGGGTTGTGGAGGTAAAGGATTCGGGCACTAGCCTGGATGGGTATACAGTTTGGCCCATAGACGTGATGGGCTTTGTGCAGCAGCGGCGCAAACTAGAGCTGTCAACATACATGCGCTTTGATGCCGAGTTCACTTTTGTGTCCAACCTCAATGATAGCACGACGCCCGG
2013	35419	>GZ35419/GD/CHN/2013	VP1	Human coxsackievirus A6	CTTATTGAGACTCGCTGTGTGATGAATCGAAACGGGGTTAATGAGGCGAGTGTGGAGCACTTTTACTCTCGTGCAGGGCTGGTAGGAGTTGTGGAGGTGAAGGACTCGGGCACTAGCCTGGATGGGTACACAGTTTGGCCCATAGATGTGATGGGCTTCGTGCAGCAGCGGCGCAAACTAGAGCTGTCAACATACATGCGCTTTGATGCCGAGTTCACTTTTGTGTCCAACCTCAGTGATAGCACAACGCCC
2013	35420	>GZ35420/GD/CHN/2013	VP1	Human coxsackievirus A6	ACCTTATTGAGACTCGCTGTGTGATGAATCGAAACGGGGTTAATGAGGCGAGTGTGGAACACTTTTACTCTCGTGCAGGGCTGGTAGGAGTTGTGGAGGTGAAGGACTCAGGCACTAGCCTGGATGGGTACACAGTTTGGCCCATAGATGTGATGGGCTTCGTGCAACAGCGGCGCAAGCTAGAGCTGTCAACATACATGCGCTTTGATGCCGAGTTCACTTTTGTGTCCAACCTCAATGACAGCACGACGCC
2013	35421	>GZ35421/GD/CHN/2013	VP1	Human coxsackievirus A6	CTTATTGAGACTCGCTGTGTGATGAATCGGAACGGGGTTAATGAGGCGAGTGTGGAACACTTTTACTCTCGTGCAGGGCTGGTAGGAGTTGTGGAGGTGAAGGACTCGGGCACTAGCCTGGATGGGTACACAGTTTGGCCTATAGATGTGATGGGCTTCGTACAGCAGCGGCGCAAACTAGAACTGTCAACATACATGCGCTTTGATGCCGAGTTCACTTTTGTGTCCAATCTCAGTGATAGCACAACGCC
2013	35423	>GZ35423/GD/CHN/2013	VP1	Human coxsackievirus A6	ACCTTATTGAGACTCGCTGTGTGATGAATCGAAACGGGGTTAATGAGGCGAGTGTGGAACACTTTTACTCTCGTGCAGGGCTGGTAGGAGTTGTGGAGGTGAAGGACTCGGGCACTAGCCTGGATGGGTACACAGTTTGGCCCATAGATGTGATGGGCTTCGTGCAACAGCGGCGCAAGCTAGAGCTGTCAACATACATGCGCTTTGATGCCGAGTTCACTTTTGTGTCCAACCTCAATGACAGCACGACGCCC
2013	35728	>GZ35728/GD/CHN/2013	VP1	Human coxsackievirus A6	ACCTTATTGAGACCCGCTGTGTGATGAATCGAAACGGGGTTAATGAGGCGAGTGTGGAACACTTTTACTCTCGTGCAGGGCTGGTAGGAGTTGTGGAGGTGAAGGACTCGGGCACTAGCCTGGATGGGTACACAGTTTGGCCCATAGATGTGATGGGCTTCGTGCAACAGCGGCGCAAGCTAGAGCTGTCAACATACATGCGCTTTGATGCCGAGTTCACTTTTGTGTCCAACCTCAATGACAGCACGACGCCC
2013	35430	>GZ35430/GD/CHN/2013	VP1	Human coxsackievirus A6	ACCTTATTGAGACTCGCTGTGTGATGAATCGAAACGGGGTTAATGAGGCGAGTGTGGAACACTTTTACTCTCGTGCAGGGCTGGTAGGAGTTGTGGAGGTGAAGGACTCGGGCACTAGCCTGGATGGGTACACAGTTTGGCCCATAGATGTGATGGGCTTCGTGCAACAGCGGCGCAAGCTAGAGCTGTCAACATACATGCGCTTTGATGCCGAGTTCACTTTTGTGTCCAACCTCAATGACAGCACGACGCCC
2013	35131	>GZ35131/GD/CHN/2013	VP1	Human coxsackievirus A6	AAACGGGGTTAATGAGGCGAGTGTGGAACACTTTTACTCTCGTGCAGGGCTGGTAGGAGTTGTGGAGGTGAAGGACTCGGGCACTAGCCTGGATGGGTACACAGTTTGGCCCATAGATGTGATGGGCTTCGTGCAGCAGCGGCGCAAACTAGAGCTGTCAACATACATGCGCTTTGATGCCGAGTTCACTTTTGTGTCCAACCTCAGTGATAGTACAACGCCC
2013	35332	>GZ35332/GD/CHN/2013	VP1	Human coxsackievirus A6	CTTATTGAGACTCGCTGTGTGATGAATCGAAACGGGGTTAATGAGGCGAGTGTGGAACACTTTTACTCTCGTGCAGGGCTGGTAGGAGTTGTGGAGGTGAAGGACTCGGGCACTAACCTGGACGGGTACACAGTCTGGCCCATAGATGTGATGGGCTTCGTGCAGCAGCGGCGTAAATTAGAGCTGTCAACATACATGCGCTTTGATGCCGAGTTCACTTTTGTGTCCAACCTTAGTGATAGCACAACGCCCGGGATG
2013	35439	>GZ35439/GD/CHN/2013	VP1	Human coxsackievirus A6	ACCTTATTGAGACTCGCTGTGTGATGAATCGAAACGGGGTTAATGAGGCGAGTGTGGAACACTTTTACTCTCGTGCAGGGCTGGTAGGAGTTGTGGAGGTGAAGGACTCGGGCACTAGCCTGGATGGGTACACAGTTTGGCCCATAGATGTGATGGGCTTCGTGCAACAGCGGCGCAAGCTGGAGCTGTCAACATACATGCGCTTTGATGCCGAGTTCACTTTTGTGTCCAACCTCAATGACAGCACGACG
2013	35440	>GZ35440/GD/CHN/2013	VP1	Human coxsackievirus A6	ACCTTATTGAGACTCGCTGTGTGATGAATCGAAACGGGGTTAATGAGGCGAGTGTGGAACACTTTTACTCTCGTGCAGGGCTGGTAGGAGTTGTGGAGGTGAAGGACTCGGGTACTAGCCTGGATGGGTACACAGTTTGGCCTATAGATGTGATGGGCTTCGTGCAGCAGCGGCGCAAACTAGAACTGTCAACATACATGCGCTTTGATGCCGAGTTCACTTTTGTGTCCAACCTCAGTGATAGCACAACGCCCGG
2013	35542	>GZ35542/GD/CHN/2013	VP1	Human coxsackievirus A6	ACCTCATTGAGACTCGCTGTGTGATGAATCGAAACGGGGTCAATGAGGCGAGTGTGGAGCACTTTTACTCTCGTGCAGGGCTGGTAGGGGTTGTGGAGGTAAAGGATTCGGGCACTAGCCTGGATGGGTATACAGTTTGGCCCATAGACGTGATGGGCTTTGTGCAGCAGCGGCGCAAACTAGAGCTGTCAACATACATGCGCTTTGATGCCGAGTTCACTTTTGTGTCCAACCTCAATGATAGCACGACGCCC
2013	35447	>GZ35447/GD/CHN/2013	VP1	Human coxsackievirus A6	ACCTTATTGAGACTCGCTGTGTGATGAATCGAAACGGGGTTAATGAGGCGAGTGTGGAACACTTTTACTCTCGTGCAGGGCTGGTAGGAGTTGTGGAGGTGAAGGACTCGGGCACTAACCTGGACGGGTACACAGTCTGGCCCATAGATGTGATGGGCTTCGTGCAGCAGCGGCGTAAACTAGAGCTGTCAACATACATGCGCTTTGATGCCGAGTTCACTTTTGTGTCCAACCTCAGTGATAGCACAACGCCC
2013	35451	>GZ35451/GD/CHN/2013	VP1	Human coxsackievirus A6	ACCTTATTGAGACTCGCTGTGTGATGAATCGAAACGGGGTTAATGAGGCGAGTGTGGAACACTTTTACTCTCGTGCAGGGCTGGTAGGAGTTGTGGAGGTGAAGGACTCGGGCGCTAGCCTGGATGGGTACACAGTTTGGCCCATAGATGTGATGGGCTTCGTGCAGCAGCGGCGCAAACTAGAACTGTCAACATACATGCGCTTTGATGCCGAGTTCACTTTTGTGTCCAACCTCAGTGATAGCACAACGCCCGG
2013	35653	>GZ35653/GD/CHN/2013	VP1	Human coxsackievirus A6	AACCTCATTGAGACTCGCTGTGTGATGAATCGAAACGGGGTCAATGAGGCGAGTGTGGAGCACTTTTACTCTCGTGCAGGGCTGGTAGGGGTTGTGGAGGTAAAGGACTCGGGCACTAGCCTGGATGGGTACACAGTTTGGCCCATAGACGTGATGGGCTTTGTGCAGCAGCGGCGCAAACTAGAGCTGTCAACATACATGCGCTTTGATGCCGAGTTCACTTTTGTGTCCAACCTCAATGATAGCACGACGCCC
2013	35461	>GZ35461/GD/CHN/2013	VP1	Human coxsackievirus A6	ACCTTATTGAGACTCGCTGTGTGATGAATCGAAACGGGGTTAATGAGGCGAGTGTGGAACACTTTTACTCTCGTGCAGGGCTGGTAGGAGTTGTGGAGGTGAAGGACTCGGGCACTAACCTGGACGGGTACACAGTCTGGCCCATAGATGTGATGGGCTTCGTGCAGCAGCGGCGTAAACTAGAGCTGTCAACATACATGCGCTTTGATGCCGAGTTCACTTTTGTGTCCAACCTCAGTGATAGCACAACGCCC
2013	35463	>GZ35463/GD/CHN/2013	VP1	Human coxsackievirus A6	ACCTTATTGAGACTCGCTGTGTGATGAATCGAAACGGGGTTAATGAGGCGAGTGTGGAACACTTTTACTCTCGTGCAGGGCTGGTAGGAGTTGTGGAGGTGAAGGACTCAGGCACTAGCCTGGATGGGTACACAGTTTGGCCCATAGATGTGATGGGCTTCGTGCAGCAGCGGCGCAAACTAGAGCTGTCAACATACATGCGCTTTGATGCCGAGTTCACTTTTGTGTCCAACCTCAGTGATAGCACAACGCCC
2013	35467	>GZ35467/GD/CHN/2013	VP1	Human coxsackievirus A6	ACCTTATTGAGACTCGCTGTGTGATGAATCGAAACGGGGTTAATGAGGCGAGTGTGGAACATTTTTACTCTCGTGCAGGGTTGGTAGGAGTTGTGGAGGTGAAGGACTCGGGCACTAACCTGGACGGGTACACAGTCTGGCCCATAGATGTGATGGGCTTCGTGCAGCAGCGGCGTAAACTAGAGCTGTCAACATACATGCGCTTTGATGCCGAGTTCACTTTTGTGTCCAACCTCAGTGATAGCACAACGCCCGG
2013	35468	>GZ35468/GD/CHN/2013	VP1	Human coxsackievirus A6	CTCATTGAGACTCGCTGTGTGATGAATCGAAACGGGGTCAATGAGGCGAGCGTGGAGCACTTTTACTCTCGTGCAGGGCTGGTAGGGGTTGTGGAGGTAAAGGACTCGGGCACTAGCCTGGATGGGTACACAGTTTGGCCCATAGACGTGATGGGCTTTGTGCAGCAGCGGCGCAAACTAGAGCTGTCAACATACATGCGCTTTGATGCCGAGTTTACTTTTGTGTCCAACCTCAATGATAGCACGACGCCCGG
2013	35269	>GZ35269/GD/CHN/2013	VP1	Human coxsackievirus A6	ACCTTATTGAGACTCGCTGTGTGATGAATCGAAACGGGGTTAATGAGGCGAGCGTGGAACACTTTTACTCTCGTGCAGGGCTGGTAGGAGTTGTGGAGGTGAAGGACTCGGGCACTAGCCTGGATGGGTACACAGTTTGGCCCATAGATGTGATGGGCTTCGTGCAGCAGCGGCGCAAACTAGAGCTGTCAACATACATGCGCTTTGATGCCGAGTTCACTTTTGTGTCCAACCTCAGTGATAGCACAACGCCC
2013	35470	>GZ35470/GD/CHN/2013	VP1	Human coxsackievirus A6	AAACCTCATTGAGACTCGCTGTGTGATGAATCGAAACGGGGTCAATGAGGCGAGTGTGGAGCACTTTTACTCTCGTGCAGGGCTGGTAGGGGTTGTGGAGGTAAAGGACTCGGGCACTAGCCTGGATGGGTACACAGTTTGGCCCATAGACGTGATGGGCTTTGTGCAGCAGCGGCGCAAACTAGAGCTGTCAACATACATGCGCTTTGATGCCGAGTTCACTTTTGTGTCCAACCTCAATGATAGCACGACGCCCGGGATGC
2013	35470	>GZ35470/GD/CHN/2013	VP1	Human coxsackievirus A6	ATGCTAGTGATGAGAACCTTATTGAGACTCGCTGTGTGATGAATCGAAACGGGGTTAATGAGGCGAGTGTGGAACACTTTTACTCTCGTGCAGGGCTGGTAGGAGTTGTGGAGGTGAAGGACTCGGGCACTAGCCTGGATGGGTACACAGTTTGGCCCATAGATGTGATGGGCTTCGTGCAACAGCGGCGCAAGCTAGAACTGTCAACATACATGCGCTTTGATGCCGAGTTCACTTTTGTGTCCAACCTCAATGACAGCACGACGCCC
2013	35474	>GZ35474/GD/CHN/2013	VP1	Human coxsackievirus A6	CTTATTGAGACTCGCTGTGTGATGAATCGAAACGGGGTTAATGAGGCGAGTGTGGAACACTTTTACTCTCGTGCAGGGCTGGTAGGAGTTGTGGAGGTGAAGGACTCGGGCACTAGCCTGGATGGGTACACAGTTTGGCCCATAGATGTGATGGGCTTCGTGCAACAGCGGCGCAAGCTAGAGCTGTCAACATACATGCGCTTTGATGCCGAGTTCACTTTTGTGTCCAACCTCAATGACAGCACGACGCCC
2013	35543	>GZ35543/GD/CHN/2013	VP1	Human coxsackievirus A6	ACCTTATTGAGACTCGCTGTGTGATGAATCGAAACGGGGTTAATGAGGCGAGTGTGGAACACTTTTACTCTCGTGCAGGGCTGGTAGGAGTTGTGGAGGTGAAGGACTCGGGTACTAGCCTGGATGGGTACACAGTTTGGCCTATAGATGTGATGGGCTTCGTGCAGCAGCGGCGCAAACTAGAACTGTCAACATACATGCGCTTTGATGCCGAGTTCACTTTTGTGTCCAACCTCAGTGATAGCACAACGCCC
2013	35571	>GZ35571/GD/CHN/2013	VP1	Human coxsackievirus A6	CTTATTGAGACCCGCTGTGTGATGAATCGAAACGGGGTTAATGAGGCGAGTGTGGAACACTTTTACTCTCGTGCAGGGCTGGTAGGAGTTGTGGAGGTGAAGGACTCGGGCACTAGCCTGGATGGGTACACAGTTTGGCCCATAGATGTGATGGGCTTCGTGCAACAGCGGCGCAAGCTAGAGCTGTCAACATACATGCGCTTTGATGCCGAGTTCACTTTTGTGTCCAA
2013	35641	>GZ35641/GD/CHN/2013	VP1	Human coxsackievirus A6	ACCTTATTGAGACTCGCTGTGTGATGAATCGAAACGGGGTTAATGAGGCGAGTGTGGAACACTTTTACTCTCGTGCAGGGCTGGTAGGAGTTGTGGAGGTGAAGGACTCGGGCACTAGCCTGGATGGGTACACAGTTTGGCCCATAGATGTGATGGGCTTCGTGCAGCAGCGGCGCAAACTAGAGCTGTCAACATACATGCGCTTTGATGCCGAGTTCACTTTTGTGTCCAACCTCAGTGATAGTACAACGCCCGGG
2013	35659	>GZ35659/GD/CHN/2013	VP1	Human coxsackievirus A6	TTATTGAGACTCGCTGTGTGATGAATCGAAACGGGGTTAATGAGGCGAGTGTGGAACACTTTTACTCTCGTGCAGGGCTGGTAGGAGTTGTGGAGGTGAAGGACTCGGGCACTAACCTGGATGGGTACACAGTTTGGCCTGTAGATGTGATGGGCTTCGTGCAACAGCGGCGCAAGCTAGAGCTGTCAACATACATGCGCTTTGATGCCGAGTTCACTTTTGTGTCCAACCTCAATGATAGCACGACGCCC
2013	35762	>GZ35762/GD/CHN/2013	VP1	Human coxsackievirus A6	ACCTCATTGAGACTCGCTGTGTGATGAATCGAAACGGGGTCAATGAGGCGAGTGTGGAGCACTTTTACTCTCGTGCAGGGCTGGTGGGGGTTGTGGAGGTAAAGGACTCGGGCACTAGCCTGGATGGGTACACAGTTTGGCCCATAGACGTGATGGGCTTTGTGCAGCAGCGGCGCAAACTAGAGCTGTCAACATACATGCGCTTTGATGCCGAGTTCACTTTTGTGTCCAACCTCAATGATAGCACGACGCCC
2013	35056	>GZ35056/GD/CHN/2013	VP1	Human coxsackievirus A6	ACCTTATTGAGACTCGCTGTGTGATGAATCGAAACGGGGTTAATGAGGCGAGTGTGGAACACTTTTACTCTCGTGCAGGGCTGGTAGGAGTTGTGGAGGTGAAGGACTCGGGCACTAGCCTGGATGGGTATACAGTTTGGCCCATAGATGTGATGGGCTTCGTGCAACAGCGGCGCAAGCTAGAGCTGTCAACATACATGCGCTTTGATGCCGAGTTCACTTTTGTGTCCAACCTCAATGATAGCA
2013	35142	>GZ35142/GD/CHN/2013	VP1	Human coxsackievirus A10	CATTCTCAGTCGTTGTGACAAATGTGAATTCTGCATTGAACCTCATGTATGTGAACATCTCGCATTTTCTACGGAGTTGGACAAAGCCCATGATATCTATGTCCCATGTAGCGTACCCAGTAGTGTCCGTCCCCCCATCTGTGAGGTTAACTACTCCCACTAATCCAGAGCGGGAGAAGAAGTGGTTGATAGTGGTTTCCAACACCCCATTTCTGTTAACCACACAACGGGTT
2013	35155	>GZ35155/GD/CHN/2013	VP1	Human coxsackievirus A10	ATTCTCAGTCGTTGTGACAAATGTGAATTCTGCGTTGAATCTCATGTATGTGAACATCTCGCATTTTCTGCGGAGTTGGACAAAGCCCATAATGTCTATGTCCCATGTAGCATACCCAGTGGTGTCCGTCCCCCCATCTGTGAGGTTAACTACTCCCACTAATCCAGAGCGGGAGAAGAAGTGGTTGATAGTGGTTTCCAACACCCCATTTCTGTTAACCACACAACGGGTCTCAATCA
2013	35318	>GZ35142318/GD/CHN/2013	VP1	Human coxsackievirus A10	ATTCTCAGTCGTTGTGACAAACGTGAACTCTGCGTTGAATCTCATGTATGTGAACATCTCGCATTTTCTGCGGAGTTGGACAAAACCCATAATGTCTATGTCCCATGTGGCATACCCAGTGGTGTCCGTCCCCCCATCTGTGAGGTTAACCACTCCCACTAATCCAGAGCGGGAGAAGAAGTGGTTGATAGTGGTTTCCAACACCCCATTTCTGTTAACCACACAACGGGTCTCAATCA
2013	35319	>GZ35319/GD/CHN/2013	VP1	Human coxsackievirus A10	CATTCTCAGTCGTTGTGACAAATGTGAATTCTGCATTGAACCTCACGTATGTGAACATCTCGCATTTTCTGCGGAGTTGGACAAAGCCCATGATATCTATGTCCCATGTAGCGTACCCAGTAGTGTCCGTCCCCCCATCTGTGAGGTTAACCACTCCCACTAATCCCCAGCGGGAGAAGAAGTGGTTGATAGTGGTTTCCAACACCCCATTTCTGTTAACCACACAACGGGTT
2013	35320	>GZ35320/GD/CHN/2013	VP1	Human coxsackievirus A10	TCAGTCGTTGTGACAAATGTGAATTTTGCGTTGAATCTCATGTATGTGAACATCTCGCATTTTCTGCGGAGTTGGACAAAGCCCATAATGTCTATGTCCCATGTAGCATACCCAGTGGTGTCCGTCCCCCCATCTGTGAGGTTAACTACTCCCACTAATCCAGAGCGGGAGAAGAAGTGGTTGATAGTGGTTTCCAACACCCCATTTCTGTTAACCACACAACGGGTCTCAATCA
2013	35760	>GZ35760/GD/CHN/2013	VP1	Human coxsackievirus A10	TCAGTCGTTGTGACAAACGTGAATTCTGCGTTGAACCTCATATATGTGAACATCTCGCATTTTCTGCGGAGTTGGACAAAGCCCATAATGTCTATGTCCCATGTGGCATACCCAGTGGTGTCCGTCCCCCCATCTGTGAGGTTAACCACTCCCACTAATCCAGAGCGGGAGAAGAAGTGGTTGATAGTGGTTTCCAACACTCCATTTCTGTTAACCACACAACGGGTCTCAATCA
2011	4243	>GZ4243/GD/CHN/2011	UTR	Human coxsackievirus A9	AGGATCATTACGACAGCTGCCTCTGGCTTGAGGGTGCCTGCTCCGCAGTTAGGATTAGCCGCATTCAGGGGCCGGAGGACTACCAATTAGCTCAATAGACTCTTCGCACCATGTCAGTATTGAAGCGTCCCATGGGTTGCCCCATGGGCAGGCCGCCAGCGCAGCCACCGCCACGGTCGCCCGTGGGGAACGCGGTGGCTCATCGACCTGATCTACACCGGGGTCGTGCGGAGCGAAACACTGCGCAACTTTCATGGTGTTACTAGGTTTCTCGAAGTAATTGGCCGGGTAACGAACGTTTTCTCCTTCAGCCGTGCGAACGGCCTATTGATACTCAGTCCGGGGAAACGAAA
2011	4292	>GZ4292/GD/CHN/2011	UTR	Human coxsackievirus A10	GGATGATTCGACGCACCACCCTCTGGTTTGAGGGCATGCGCTCCGCAGTTAGGATTAGCCGCATTCAGGGGCCGGAGGACTACTAACTAGCTCAATAAACTCTTCGCACCATGTCCACTTTAGAGCGTCCTATGGGTTGCCCCATAGGCAGGCCGCCAACGCAGCCACTGCCACGGTCACCCGTGGGGTAAGCAGTGACTCATCGACCTGATCTACACGGGGGAAGTGCTGAGCGAAACACTCCGCAGTTTCAGTGATGCTACTAGGTTTCTCGAAGTAGTTAGCCGGATAACGAACGTTTTCTCCTTCGACCACGTGAGCAGTCTATTGATACTCAGTCCGGGGAAACAGCAGTGCTTGAA
2010	3090	>GZ3090/GD/CHN/2010	UTR	Human coxsackievirus A6	CTAGACTGCTAGCGCGGTTGAGGAGAAACGTCCGTTACCCGGCTAACTACTTCGAGAAACTTAGTAACACCATTGAAGCCGCAGAGTGTTTCGCTCAGCACTCCCCCAGTGTAGATCAGGTCGATGAGTCACTGCACTCCCCACGGGCGACCGTGGCAGTGACTGCGTTGGCGGCCTGCCTATGGGGCAACCCATAGGACGCTCTAAAGTGGACATGGTGCGAAGAGTCTATTGAGCTAGTTAGTAGTCCTCCGGCCCCTGAATGCGGCTAATCCTAACTGCGGAGCGCATGCCCTCAATCCAGGGGGTGGTGCGTCGTAACGGGCAACTCTGCAGCGGAACCGATAACTTTGGGAA
2012	5303	>GZ5303/GD/CHN/2012	UTR	Human coxsackievirus A10	AGGCAAGACTGCTCCGTGGTCGAGGAGAAACGTTCGTTATCCGGCTAACTACTTCGAGAAACCTAGTAGCACCACTGAAACTGCGGAGTGTTTCGCTCAGCACTTCCCCCGTGTAGATCAGGTCGATGAGTCACTGCTTACCCCACGGGTGACCGTGGCAGTGGCTGCGTTGGCGGCCTGCCTATGGGGCAACCCATAGGACGCTCTAAAGTGGACATGGTGCGAAGAGTCTATTGAGCTAGTTAGTAGTCCTCCGGCCCCTGAATGCGGCTAATCCTAACTGCGGAGCGCATGCCCTCAAACCAGAGGGTGGTGCGTCGTAACGGGTAACTCTGCAGCGGAACCGACTAACTTTGGGA
2013	35436	>GZ35436/GD/CHN/2013	UTR	Human coxsackievirus A10	GGGCTTAGACTGCTCCGTGGTCGAGGAGAAACGTTCGTTATCCGGCTAACTACTTCGAGAAACCTAGTAGCACCACTGAAACTGCGGAGTGTTTCGCTCAGCACTTCCCCCGTGTAGATCAGGTCGATGAGTCACTGCTTACCCCACGGGTGACCGTGGCAGTGGCTGCGTTGGCGGCCTGCCTATGGGGCAACCCATAGGACGCTCTAAAGTGGACATGGTGCGAAGAGTCTATTGAGCTAGTTGGTAGTCCTCCGGCCCCTGAATGCGGCTAATCCTAACTGCGGAGCGCATGCCCTCAAACCAGAGGGTGGTGCGTCGTAACGGGTAACTCTGCAGCGGAACCATA
2011	4076	>GZ4076/GD/CHN/2011	UTR	Human coxsackievirus A6	GTGCTGACTGCTAGCGCGGTTGAGGAGAAACGTCCGTTACCCGACTAACTACTTCGAGAAACTTAGTAGCACCATTGAAGCCGCAGAGTGTTTCGCTCAGCACTCCCCCAGTGTAGATCAGGTCGATGAGTCACTGCACTCCCCACGGGCGACCGTGGCAGTGACTGCGTTGGCGGCCTGCCTATGGGGCAACCCATAGGACGCTCTAAAGTGGACATGGTGCGAAGAGTCTATTGAGCTAGTTAGTAGTCCTCCGGCCCCTGAATGCGGCTAATCCTAACTGCGGAGCGCATGCCCTCAATCCAGGGGGTGGTGTGTCGTAACGGGCAACTCTGCAGCGGAACCGCTAACTTTGGGA
2011	4283	>GZ4283/GD/CHN/2011	UTR	Human coxsackievirus B3	GGGGTGCATTACGACAGACTGTCACTGGTGTGTGGATGTCTGCTCCGCAGTTAGGATTAGCCGCATTCAGGGGCCGGAGGACTACCAATTAGCTCAATAGACTCTTCACACCATGTCAGTATTGAAGCGTCCCATGGGTCGCCCCATGGGCAGGCCGCCAGCGCAGCCACCGCCACGGTCGCCCGTGAGGATTGCGGTGACTCATCGACCTGATCTACACTGGGGTTGTGCGGAGCGAAACGCATCGCAACTTTCATGGTGGTACTAAGTTTCTCGAAGTAACTGGCCGGGTAACGGACGTTTTCTCCTTCAGCCACGCGAGCAGCTTATTGATACTCAGTCCGGGGAAACAGAAGTGCTTGA
2012	5193	>GZ5193/GD/CHN/2012	UTR	Human coxsackievirus A10	GGCACTGATTCGACGCACCACCCTCTGGTTTGAGGACATGCGCTCCGCAGTTAGGATTAGCCGCATTCAGGGGCCGGAGGACTACTAACTAGCTCAATAGACTCTTCGCACCATGTCCACCTTAGAGCGTCCTATGGGTTGCCCCATAGGCAGGCCGCCAACGCAGCCACTGCCACGGTCACCCGTGGGGTAAGCAGTGACTCATCGACCTGATCTACACGGGGGAAGTGCTGAGCGAAACACTCCGCAGTTTCAGTGGTGCTACTAGGTTTCTCGAAGTAGTTAGCCGGATAACGAACGTTTTCTCCTTCGACCACGTGAGCAGTCTATTGATACTCAGTCCGGGGAAACAGAAGGTGCTTGAA
2011	4295	>GZ4295/GD/CHN/2011	UTR	Human coxsackievirus A6	GGCATCGATCGACCACCACCCCCTGGATTGAGGGCATGTGCTCCGCAGTTAGGATTAGCCGCATTCAGGGGCCGGAGGACTACTAACTAGCTCAATAGACTCTTCGCACCATGTCCACTTTAGAGCGTCCTATGGGTTGCCCCATAGGCAGGCCGCCAACGCAGTCACTGCCACGGTCGCCCGTGGGGAGTGCAGTGACTCATCGACCTGATCTACACTGGGGGAGTGCTGAGCGAAACACTCCGCAGCTTCAATGGTGCTACTAAGTTTCTCGAAGTAGTTAGCCGGGTAACGGACGTTTTCTCCTTCAACCGCGCTAGCAGTCTATTGATACTCAATCCGGGGAAACGAAAGTGCTTGA
2011	4212	>GZ4212/GD/CHN/2011	UTR	Human coxsackievirus A6	GGGATCGTTCGACGCACACCCCCTGGATTGAGGGCATGCGCTCCGCAGTTAGGATTAGCCGCATTCAGGGGCCGGAGGACTACTAACTAGCTCAATAGACTCTTCGCACCATGTCCACTTTAGAGCGTCCTATGGGTTGCCCCATAGGCAGGCCGCCAACGCAGTCACTGCCACGGTCGCCCGTGGGGAGTGCAGTGACTCATCGACCTGATCTACACTGGGGGAGTGCTGAGCGAAACACTCTGCAGCTTCAATGGTGTTACTAAGTTTCTCGAAGTAGTTAGCCGGGTAACGGACGTTTTCTCCTTCAACCGCGCTAGCAGTCTATTGATACTCGATCCGGGGAAAAAA
2011	4513	>GZ4513/GD/CHN/2011	UTR	Human coxsackievirus A6	GCAAGTTCGTTACAACCACCACCCCCTGGATTGAGGGCATGTGCTCCGCAGTTAGGATTAGCCGCATTCAGGGGCCGGAGGACTACTAACTAGCTCAATAGACTCTTCGCACCATGTCCACTTTAGAGCGTCCTATGGGTTGCCCCATAGGCAGGCCGCCAACGCAGTCACTGCCACGGTCGCCCGTGGGGAGTGCAGTGACTCATCGACCTGATCTACACTGGGGGAGTGCTGAGCGAAACACTCCGCAGCTTCAATGGTGCTACTAAGTTTCTCGAAGTAGTTAGCCGGGTAACGGACGTTTTCTCCTTCAACCGCGCTAGCAGTCTATTGATACTCAATCCGGGGAAACAGAAGTGCTTGAA
2010	3411	>GZ3411/GD/CHN/2010	UTR	Human coxsackievirus A21	GTGATACTGTACCCACGGTCAAGTGATTGATCCGTTATCCGCTTGAGTACTTCGAGAAGCCTAGTATCACCTTGGAATCTTCGATGCGTTGCGCTCAACACTCTACCCCGGGTGTAGCTTAGGCTGATGAGTCTGGGCATTCCCCACCGGTGACGGTGGCCCAGGCTGCGTTGGCGGCCTACCCATGGCTAACGCCATGGGACGCTAGTTGTGAACAAGGTGTGAAGAGCCTATTGAGCTACTCAAGAATCCTCCGGCCCCTGAATGCGGCTAATCCCAACCACGGAGCAATCGCTCACGATCCAGTGAGTAGGTTGTCGTAATGCGCAAGTTCGTGGCGGAACCGCTAA
2011	4407	>GZ4407/GD/CHN/2011	UTR	Human coxsackievirus A5	TGGAATAAGCTGCTCCGCGGCTGAGGGGACGCGCCCGTTATCCGGCTAACTACTTCGAGAAACCTAGTACCACCATGGAAGTTGCAGAGTGTTTCGCTCAGCACAACCCCAGTGTAGATCAGGCCGATGAGTCACCGTACACCCCACGGGCGACCGTGACGGTGGCTGCGTTGGCGGCCTGCCCATGGTGTACACCATGGGACGCTCTAATACAGACATGGTGCGAAGAGTCTATTGAGCTAGTTAGTAGTCCTCCGGCCCCTGAATGCGGCTAATCCTAACTGCGGAGCACGCGCTCTCAACCCAGAGAGTAGCGTGTCGTAACGGGCAACTCTGCAGCGGAACCGCTTACTTTGGG
2012	5107	>GZ5107/GD/CHN/2012	UTR	Human coxsackievirus A6	TGGCATTAGACTGCTAGCGCGGTTGAGGAGAAGCGTCCGTTACCCGGCTAACTACTTCGAGAAACTTAGTAACACCATTGAAACCGCAGAGTGTTTCGCTCAGCACTCCCCCAGTGTAGATCAGGTCGATGAGTCACTGCACTCCCCACGGGCGACCGTGGCAGTGACTGCGTTGGCGGCCTGCCTATGGGGCAACCCATAGGACGCTCTAAAGTGGACATGGTGCGAAGAGTCTATTGAGCTAGTTAGTAGTCCTCCGGCCCCTGAATGCGGCTAATCCTAACTGCGGAGCGCATGCCCTCAATCCAGGGGGTGGTGCGTCGTAACGGGCAACTCTGCAGCGGAACCGCTA
2013	35420	>GZ35420/GD/CHN/2013	UTR	Human coxsackievirus A5	AAAAGTCCGATTCAACCGCTACTCTCTGGGTTGAGAGCGCATGCTCCGCAGTTAGGATTAGCCGCATTCAGGGGCCGGAGGACTACTAACTAGCTCAATAGACTCTTCGCACCATGTCTGTATTAGAGCGTCCCATGGTGTGCACCATGGGCAGGCCGCCAACGCAGCCACCGTCACGGTCGCCCGTGGGGTGTACGGTGACTCATCGACCTGATCTACACTGGGGATGTGCTGAGCGAAACACTCGGCAACTTCCATGGTGGTACTAGGTTTCTCGAAGTAGTTAGCCGGATAACGGGCGCGTTCCCCTTCAGCCGCGCAAGCAGCCTATTGGTACTAAGCCCGGGGAAACAAAAAGTGCTTGA
2012	5114	>GZ5114/GD/CHN/2012	UTR	Human coxsackievirus A6	GGGGCTTTGACTGCTAGCGCGGTTGAGGAGAAACGTCCGTTACCCGGCTAACTACTTCGAGAAACTTAGTAGCACCATTGAAACTGCGGAGTGTTTCGCTCAGCACTCCCCCAGTGTAGATCAGGTCGATGAGTCACTGCACTCCCCACGGGCGACCGTGGCAGTGACTGCGTTGGCGGCCTGCCTATGGGGCAACCCATAGGACGCTCTAAAGTGGACATGGTGCGAAGGGTCTATTGAGCTAGTTAGTAGTCCTCCGGCCCCTGAATGCGGCTAATCCTAACTGCGGAGCACATGCCCTCAATCCAGGGGGTGGTGTGTCGTAACGGGCAACTCTGCAGCGGAACCGCTAACTTTGGGA
2012	5216	>GZ5216/GD/CHN/2012	UTR	Human coxsackievirus A6	GGGCAGACTGCTAGCGCGGTTGAGGAGAAACGTCCGTTACCCGGCTAACTACTTCGAGAAACTTAGTAGCACCATTGAAGCTGCGGAGTGTTTCGCTCAGCACTCCCCCAGTGTAGATCAGGTCGATGAGTCACTGCACTCCCCACGGGCGACCGTGGCAGTGACTGCGTTGGCGGCCTGCCTATGGGGCAACCCATAGGACGCTCTAAAGTGGACATGGTGCGAAGAGTCTATTGAGCTAGTTAGTAGTCCTCCGGCCCCTGAATGCGGCTAATCCTAACTGCGGAGCACATGCCCTCAATCCAGGGGGTGGTGTGTCGTAACGGGCAACTCTGCAGCGGAACCGCT
2013	35054	>GZ35054/GD/CHN/2013	UTR	Human coxsackievirus A2	AGATCGTTCGAAACCACCCTCTGGATTGAGGGCATGTGCTCCGCAGTTAGGATTAGCCGCATTCAGGGGCCGGAGGAATACTAACTAGCTCAGTAGACTCTTCGCACCATGTCTGTATTAGAGCGTCCTATGGGTTGCCCCATAGGCAGGCCGCCAACGCAGCCACTGCCACGGTCGCCCGTGGGGTTCGCAGTGACTCATCAGCCTGATCTACACGGGGGAAGTGCTGAGCGAAACACTCTGCAACTTTCATGGTGTTACTGGGTTTCCCGAAGTAGTTAGCCGGATAACGAACACTTTCTCCTTCAGCCACGTGAGCAGCCTATTGATACTCAGTCCGGGGAAACAAAGTGCTTGA
2012	5136	>GZ5136/GD/CHN/2012	UTR	Human coxsackievirus A6	GTGGATGTCGACCACCACCCCCTGGATTGAGGGCATGCGCTCCGCAGTTAGGATTAGCCGCATTCAGGGGCCGGAGGACTACTAACTAGCTCAATAGACTCTTCGCACCATGTCCACTTTAGAGCGTCCTATGGGTTGCCCCATAGGCAGGCCGCCAACGCAGCCACTGCCACGGTCGCCCGTGGGGAATGCAGTGACTCATCAGCCTGATCTACACTGGGGGAGTGCTGAGCGAAACACTCTGCAGCTTCAATGGTGCTACTAAGTTTCTCGAAGTAGTTAGCCGGGTAACGGACGTTTTCTCCTTCAACCGCGTTAGCAGTCTATTGATACTCGATCCGGGGAAACAAAAGTGCTTGA
2012	5078	>GZ5078/GD/CHN/2012	UTR	Human coxsackievirus A6	CATTCGACGCACCACCCCCTGGATTGAGGGCATGCGCTCCGCAGTTAGGATTATCCGCATTCAGGGGCCGGAGGACTACTAACTAGCTCAATAGACTCTTCGCACCATGTCCACTTTAGAGCGTCCTATGGGTCACCCCATAGGCAGGCCGCCAACGCAGCCACTGCCACGGTCGCCCGTGGGGAATGCAGTGACTCATCGACCTGATCTACACTGGGGTAGTGCTGAGTGAAACGCTCTGCAGTTTCAATGGTGTTACTAGGTTTCTCGAAGTAGTTAGCCGGGTAACGGACGTTTTCTCCTTCAACCACGTTAGCAGTCTATTGATACTCAATCCGGGGAAACAGAAAGTGCTTGAA
2012	5266	>GZ5266/GD/CHN/2012	UTR	Human coxsackievirus A6	CTTGACTGCTAGCGCGGTTGAGGAGAAACGTCCGTTACCCGGCTAACTACTTCGAGAAACTTAGTAGCACCATTGAAGCTGCGGAGTGTTTCGCTCAGCACTCCCCCAGTGTAGATCAGGTCGATGAGTCACTGCACTCCCCACGGGCGACCGTGGCAGTGACTGCGTTGGCGGCCTGCCTATGGGGCAACCCATAGGACGCTCTAAAGTGGACATGGTGCGAAGAGTCTATTGAGCTAGTTAGTAGTCCTCCGGCCCCTGAATGCGGCTAATCCTAACTGCGGAGCACATGCCCTCAATCCAGGGGGTGGTGTGTCGTAACGGGCAACTCTGCAGCGGAACCGACTACTTTGGGA
2010	3437	>GZ437/GD/CHN/2010	VP1	Human coxsackievirus A6	ACCTTATTGAGACTCGCTGTGTGATGAATCGAAACGGGATTAATGAGGCGAGTGTGGAACACTTTTACTCTCGTGCAGGGCTGGTAGGAGTTGTGGAGGTGAAGGACTCGGGCACTAGCCTGGATGGGTACACAGTTTGGCCCATAGATGTGATGGGCTTCGTGCAACAACGGCGCAAGCTAGAGCTATCAACATACATGCGCTTTGATGCTGAGTTCACTTTTGTGTCCAACCTCAATGACAGCACGACGCCC
2010	3481	>GZ3481/GD/CHN/2010	VP1	Human coxsackievirus A6	GAGACTCGCTGTGTGATGAATCGAAACGGGGTTAATGAGGCGAGTGTGGAACACTTTTACTCTCGTGCAGGGCTGGTAGGAGTTGTGGAGGTGAAGGACTCGGGCACTAGCCTGGATGGGTACACAGTTTGGCCCATAGATGTGATGGGCTTCGTGCAACAGCGGCGCAAGCTAGAGCTGTCAACATACATGCGCTTTGATGCCGAGTTCACTTTTGTGTCCAACCTCAATGACAGCACGACGCCCGG
2010	3015	>GZ3015/GD/CHN/2010	VP1	Human coxsackievirus A6	ACCTTATTGAGACTCGCTGTGTGATGAATCGAAACGGGGTTAATGAGGCGAGTGTGGAACACTTTTACTCTCGTGCAGGGCTGGTAGGAGTTGTGGAGGTGAAGGACTCGGGCACTAGCCTGGATGGGTACACAGTTTGGCCCATAGATGTGATGGGCTTCGTGCAACAGCGGCGCAAGCTAGAGCTGTCAACATACATGCGCTTTGATGCCGAGTTCACTTTTGTGTCCAACCTCAATGACAGCACGACGCCC
2010	3049	>GZ3049/GD/CHN/2010	VP1	Human coxsackievirus A6	ACCTTATTGAGACTCGCTGTGTGATGAATCGAAACGGGGTTAATGAGGCGAGTGTGGAACACTTTTATTCTCGTGCAGGGCTGGTAGGAGTTGTGGAGGTGAAGGACTCGGGCACTAGCCTGGATGGGTACACAGTTTGGCCCATAGATGTGATGGGCTTCGTGCAACAGCGGCGCAAGCTAGAGCTGTCAACATACATGCGCTTTGATGCCGAGTTCACTTTTGTGTCCAACCTCAATGACAGCACGACGC
2010	3492	>GZ3492/GD/CHN/2010	VP1	Human coxsackievirus A6	ACCTCATTGAGACTCGCTGTGTGATGAATCGAAACGGGGTCAATGAAGCGAGTGTGGAGCACTTTTACTCTCGTGCAGGGCTGGTAGGGGTTGTGGAGGTAAAGGATTCGGGCACTAGCCTGGATGGGTATACAGTTTGGCCCATAGACGTGATGGGCTTTGTGCAGCAGCGGCGCAAACTAGAGCTGTCAACATACATGCGCTTTGATGCCGAGTTCACTTTTGTGTCCAACCTCAATGATAGCACGACGCCTGCGATGCT
2010	3283	>GZ3283/GD/CHN/2010	VP1	Human coxsackievirus A6	ACCTCATTGAGACTCGCTGTGTGATGAATCGAAACGGGATCAATGAGGCGAGTGTGGAGCATTTTTACTCTCGTGCAGGGTTAGTAGGGGTTGTGGAGGTAAAGGACTCGGGCACTAGCCTGGATGGGTACACAGTTTGGCCCATAGACGTGATGGGCTTTGTGCAACAGCGGCGCAAACTAGAGTTGTCAACATACATGCGCTTTGATGCCGAGTTCACTTTTGTGTCCAACCTCAGTGATAGCACGACGC
2010	3567	>GZ3567/GD/CHN/2010	VP1	Human coxsackievirus A6	GAGACTCGCTGTGTGATGAATCGAAACGGGGTTAATGAGGCGAGTGTGGAACACTTTTACTCTCGTGCAGGGCTGGTAGGAGTTGTGGAGGTGAAGGACTCGGGCACTAGCCTGGATGGGTACACAGTTTGGCCCATAGATGTGATGGGCTTCGTGCAGCAACGGCGCAAACTAGAGCTGTCAACATACATGCGCTTTGATGCCGAGTTCACTTTTGTGTCCAACCTCAGTGATAGCACAACGCC
