# Supplementary material for: Changes in enterovirus serotype constituent ratios altered the clinical features of infected children in Guangdong Province, China, from 2010 to 2013
Source: BMC Infect Dis. 2016 Aug 9;16:399. doi: 10.1186/s12879-016-1690-0 (PMC4977723; doi:10.1186/s12879-016-1690-0)
Supplement: Additional file 2: — Demographical and clinical information of HFMD/HA patients admitted to Zhujiang hospital between 2010-2013. (XLS 4462 kb) [file 12879_2016_1690_MOESM2_ESM.xls]

## Sheet: 2010年-2012年门诊和住院病例
ID	科室	姓名	性别	出生日期	年龄(郭）	年龄	住址	流行病史（接触史）			发病时间	就诊时间	出院时间	最高体温	出疹情况（头部、躯干、四肢、手、足、口腔、生殖器粘膜）							临床症状和体征																							临床诊断
									年份：0:2009;1：2010；2:2011；3:2012；4:2013	月份					出疹日期	丘疹	斑疹	斑丘疹	疱疹	脓疱疹	玫瑰疹	咳嗽/流涕	呕吐	腹泻	头痛	肌肉关节疼痛	易惊	精神差/嗜睡	惊厥/抽搐	肢体抖动/肌阵挛	肌无力或急性弛缓性麻痹	眼球震颤/运动障碍	昏迷	呼吸暂停	呼吸困难/紫绀	吐泡沫或血性泡沫	肺水肿	肺出血	淋巴结肿大	肺部罗音	脑膜刺激征	腱反射减弱或消失	脑疝	其他症状或体征	手足口病	支气管肺炎	呼吸衰竭	循环衰竭	心肌炎
1454479	儿科（二区）	梁展鹏	男	20051217	48	4岁	博罗县园洲镇凤山村村委会三厅村		1	3	20100302	20100305	20100317	39.7				●					●					●		●															●
1461174	儿科（二区）	杜文轩	男	20090121	14	1岁2月	广州市番禺区洛浦街东乡村三街三巷六横		1	3	20100317	20100320	20100326	38	20100320	●			●																										●
1461502	儿科（二区）	欧阳可盈	女	20050930	54	4岁6月	广州市番禺区大石洛溪南浦桔树村B37号		1	3	20100318	20100319	20100324	36.5	20100318	●			●																										●
1489867	儿科（二区）	黄泽杰	男	20071031	29	2岁5月	广州市海珠区泰沙路163号		1	3	20100323	20100323	20100328	37	20100323				●																										●
1458097	儿科（二区）	罗琳	女	20060326	48	4岁	河源市石坪路北五巷		1	3	20100325	20100326	20100407	39								●																								●
1351818	儿科（二区）	苏涵茵	女	20060205	49	4岁1月	广州市海珠区侨港路侨城花园冬日苑6-1105		1	3	20100327	20100329	20100403	38.2	20100329				●																										●
1259693	儿科（二区）	李承哲	男	20071110	28	2岁4月	广州市海珠区 西基东15号区		1	3	20100329	20100329	20100403	38.5	20100329				●																										●
1169254	儿科（二区）	黄俊辉	男	20060418	46	3岁10月	广州市番禺区大石镇沙滘东路四村东街69号		1	3	20100327	20100330	20100405	39	20100328				●																										●
1242952	儿科（二区）	刘卓曦	男	20060209	49	4岁1岁	广州市海珠区 鹭江新村南约大街13巷16号		1	3	20100326
1373088	儿科（二区）	陈炳旭	男	20060617	45	3岁9月	广州市番禺区大石镇 桔树村市场阿明美发		1	4	20100406	20100406	20100410	39.5	20100406				●				●																						●
1456995	儿科（二区）	罗宇宸	男	20060205	48	4岁	河源紫金永安大道南34号		1	4	20100413	20100415	20100420		20100413			●	●			●						●																	●
1337092	儿科门诊	杜烨涛	男	20050826	48	4岁	番禺区大石洛溪		1	4	20100407
1331669	儿科门诊	易功穗	男	20070207	36	3岁	广州市海珠		1	4	20100418
1456945	儿科（二区）	廖俊程	男	20080818	12	1岁	广州市花都大华二路东悦雅花园二区13座604		1	4	20100408	20100418	20100423	不详	20100408				●			●						●																	●
1133353	儿科门诊	张韵	女	20071128	24	2岁	广州市新叶路公安宿舍22号1203号		1	4	20100420
1190464	儿科门诊	白振宇	男		60	5岁	海珠区富力现代G1-1507		1	4	20100418
1456868	儿科门诊	陆芊颖	女	20061220	36	3岁	广州市工业大道现代2街6栋1103号		1	4	20100419
1484950	儿科门诊	陈子祥	男	20081011	12	1岁	广州市南浦东村		1	4	20100420
1484753	儿科门诊	张子宏	男	20061219	24	2岁			1	4
1170291	儿科门诊	韦科	男	20040205	60	5岁	洛溪新城纸厂北街88号		1	4
1489110	儿科门诊	韦子涵	女	20081225	12	1岁			1	4
1456730	儿科门诊	徐祯晶	女	20080708	12	1岁	广州大道男C2-605		1	4
1415136	儿科门诊	江昊滨	男	20081205	12	1岁	芳村葵滘田景街76号301房		1	4	20100421
990074	儿科门诊	黄俊开	男	20060326	48	4岁	佛山南海雅居乐灏景台80栋1202号		1	4	20100412
1470218	儿科（二区）	陈嘉慧	女	20090614	10	10月	海珠泰沙泰宁南街1巷2号		1	4	20100421	20100422	2010-04-28	39	20100421				●										●				●												●
1258946	儿科门诊	张聚全	男		36	3岁			1	4
847341	儿科门诊	生岛俊	男	20060326	48	4岁	广州市海珠区沙园前进街6巷6号		1	4	20100422
1484074	儿科门诊	黄圣嫣	女	20070322	36	3岁	广州市番禺洛溪新城华荟明苑39栋503房		1	4	20100422
1484058	儿科门诊	邱珈仪	女	20070226	36	3岁	大石丽江花园左岸8座1703号		1	4	20100423
1484240	儿科门诊	李乐琪	女	20060615	36	3岁	广州市大石百乐园8栋702房		1	4	20100422
1257080	儿科门诊	郑媛文	女	20071017	24	2岁	海珠区鹭江西街群星苑109栋502		1	4	20100423
1350696	儿科门诊	朱铟莹	女		12	1岁			1	4
1483894	儿科门诊	徐嘉彤	女	20071029	24	2岁	广州市碧桂园雅苑82座401房		1	4	20100423
1194478	儿科门诊	生岛馨	女	20071129	24	2岁	广州市海珠区沙园前进街6巷6号		1	4	20100423
1435511	儿科门诊	韦魏	男	20081130	12	1岁	广州市海珠区石溪村14号202房		1	4	20100423
1222082	儿科门诊	梁彦珠	女		36	3岁	海珠区坜滘新基八巷十号		1	4	20100423
1185083	儿科门诊	翁佳欣	女	20070524	36	3岁	海珠区新滘西路299号		1	4	20100425
1483507	儿科门诊	黄天	男	20061111	36	3岁	沙园西华新街29号502房		1	4	20100426
1456794	儿科门诊	黄益涛	男	20061009	36	3岁	海珠区富力千禧7栋2107		1	4	20100424
1483398	儿科门诊	林涛	男	20040420	72	6岁	海珠区工业大道第三金碧76栋3004		1	4	20100426
1483189	儿科门诊	黄心豪	男	20051123	48	4岁	增城凤馨园高层02街01号1101		1	4	20100426
1470204	儿科二区	陈艾萱	女	20070325	36	3岁	广州市海珠区兴隆里36号		1	4	20100423	20100423	20100428	39	不详				●										●	●															●
1484240	儿科二区	李乐琪	女	20060615	36	3岁	广州市番禺区大石镇百乐园6栋301		1	4	2010-4-23	2010-04-25	2010-04-27	40	2010-4-23				●			●																							●
1251406	儿科门诊	陈晓欣	女		24	2岁			1	4
1369572	PICU	袁浩銓	男	20080901	12	1岁	阳门市玕郊管理区		1	4	20100422
1483710	侨楼	唐楚芯	女	20071227	24	2岁	花都区三东大道189馨泉居9号		1	4	20100423
1193364	儿科门诊	徐悦言	女	20070724	36	3岁	建基路东街四巷4号		1	4	20100425
1504853	儿科门诊	黄华宇	男	20051210	48	4岁	广州市海珠区西华二街2号401		1	4	20100427
1504381	儿科门诊	刘翰林	女	20090613	10	10月	番禺区化龙镇阳山		1	4	20100426
775440	儿科二区	张子姸	女	20050902	48	4岁	天河区珠江新城华明路33号		1	4	2010-4-25	2010-04-27	2010-05-06	39	不详			●				●																							●	●
1452366	儿科二区	兰碧林	男	20081102	12	1岁	广州市番禺区洛浦街丰收路2栋		1	4	2010-4-3	2010-04-26	20100501	38.5	2010-4-23			●	●			●																							●
1315509	PICU	潘舒言	女	20081205	12	1岁	海珠区金碧花园第一期9号906		1	4	2010-4-25	2010-04-26	2010-05-02	38	2010-04-26				●																										●
1292946	儿科门诊	陈嘉琪	女		72	6岁			1	4
1504107	儿科门诊	严梓健	男	20081020	12	1岁	广州市海珠区泰沙路马岗街五巷3号401房		1	4	20100426
1504281	儿科门诊	龙智威	男	20060927	36	3岁	南海黄岐半岛花园85栋502		1	4	20100428
1504140	儿科门诊	朱奥一	男	20081004	12	1岁	广州市海珠区后滘南大街六巷5号一楼		1	4	20100427
1268217	侨楼	刘欣慧	女	20080521	12	1岁	海珠区富力现二街1705	●	1	4	2010-4-22	2010-04-28	2010-05-05		2010-04-27			●	●			●																							●	●
1456579	儿科门诊	丁可一	男	200903003	12	1岁	海珠区工业大道南金碧花园二期1-3栋1003		1	4	20100428
1483381	儿科门诊	刘佩嘉	女	20080918	12	1岁	海珠区建基村62号1003		1	4	20100425
1503604	儿科门诊	汪佳馨	女	20080715	12	1岁	海珠区坜滘大沙新村四巷28号4楼		1	4	20100430
1456471	儿科二区	李綺鑫	女	20061026	36	3岁	河源市宝园山庄金源小区B3栋		1	4	2010-04-24	2010-04-29	2010-05-06	39.5	2010-04-27			●	●									●																	●
1503713	儿科二区	甘璐华	男	20071122	24	2岁	南海黄岐碧水湾花园		1	4	20100426	2010-04-28	2010-05-06	38.5	2010-04-28			●										●																	●
1257753	儿科二区	黄浩坤	男	20061109	36	3岁	广园西路瑶台大街5号301房		1	4	20100426
1456439	儿科门诊	郭冰雯	女	20090517	11	11月	广州市海珠区南洲路星辉花园A4-180号		1	4	20100429
1502896	儿科门诊	邓博文	男	20060829	36	3岁	广州市海珠区南洲路705号302		1	5	20100504
1470051	PICU	吴羽	女	20080917	19	1岁7月	清远市清域区源泽镇东坑管理太平8号		1	5	20100501	20100504	20100513		20100501			●	●								●																		●
1456435	PICU	闫祺翔	男	20070208	36	3岁	安徽太和县叠营镇闫桑广七村170号		1	4	20100427	20100501	20100505	37.2	20100427	●			●				●																						●
1456473	侨楼	褶俊杰	男	20080807	12	1岁	广东佛山市南海盐步南国小商品城中区10街70		1	4	20100423	20100427	20100506	39.3	20100427				●			●																							●
1457547	侨楼	冯钊源	男	20090521	11	11月	江南西路27号801		1	5	20100501
1312328	儿科二区	易宸坤	男	20080425	24	2岁	广州市番禺区新浦南路海龙湾星云轩1梯1103		1	5	20100502	20100502	20100508		20100502			●	●																										●
1222382	儿科门诊	陈达智	男	20070511	36	3岁	海珠区工业大道中富力现代广场10楼1603		1	5	20100504
1502084	儿科门诊	龙乐铭	男	20040426	72	6岁	海珠区保利红棉花园23幢603		1	5	20100504
1501885	儿科门诊	梁均瑜	女	20031117	72	6岁	海珠区燕子岗东路8号402		1	5	20100504
1502466	儿科门诊	胡逸庭	男	20060126	48	4岁	海珠区礼岗路31号江南雅房8栋303		1	5	20100504
1289125	儿科门诊	刘一诺	女	20070929	24	2岁	罗溪新城华进明苑1号北2梯501		1	5	20100504
632233	儿科门诊	张欣谣	女	20040520	60	5岁	海珠区保利花园丝丽街3号1803		1	5	20100504
1501809	儿科门诊	吴映蓉	女	20060907	36	3岁	海珠区中路		1	5	20100504
1501798	儿科门诊	阮哲明	男	20080526	12	1岁	海珠区工业大道中光大花园D24-1001		1	5	20100504
1501553	儿科门诊	田清云	男	20080925	132	11岁	海珠区工业大道南大岗围南华配业区13栋6楼		1	5	20100506
1501333	儿科门诊	毕俊杰	男	20060501	48	4岁	海珠区大村8巷60号202		1	5	20100504
1487438	儿科门诊	余敏清	女	20060701	36	3岁	海珠区沙溪二村东街37号3楼		1	5	20100506
1219780	儿科二区	黄智杰	男	20070420	36	3岁	广东河源市城区城前镇泥金村		1	5	20100430	20100504	20100508		20100430		●					●	●				●																		●
1502130	儿科二区	黄世杰	男	20081011	19	1岁7月	广东河源高新区科技五路金泽苑		1	5	20100502	20100505	20100511	38.8	20100502	皮疹														●															●
1501448	儿科门诊	王博	男	20070731	24	2岁	海珠区康乐西路		1	5	.20100506
1501251	儿科门诊	李智聪	男	20081028	12	1岁	南海区松岗旧社村粤塑料厂		1	5	20100506
1501261	儿科门诊	刘宇星	男	20060511	36	3岁	海珠区后滘南十一巷25号一楼		1	5	20100506
1488178	儿科门诊	曾锦梁	男	20040422	72	6岁	海珠区工业大道南逸景翠园华园房A1702		1	5	20100506
1500609	儿科门诊	王辰宇殷	女	20080221	24	2岁	海珠区江燕路南珠广场30号602		1	5
1487422	儿科二区	莫紃珑	女	20070907	24	2岁	广州市东莞南路377号503		1	5	20100507
1501314	儿科二区	周倩颖	女	20071027	24	2岁	佛山市三水区乐平湖岗龙岗村		1	5	20100506
1252195	儿科门诊	刘德驻	男	20060831	36	3岁	番禺区大石珠江花园富光阁802		1	5
1456203	儿科门诊	余敏仪	女		36	3岁			1	5
980609	儿科门诊	冯智华	男	20060123	48	4岁	海珠区工业大道南鸣晖花园D4栋701		1	5	20100508
1500554	儿科门诊	吴源奕	男		36	3岁			1	5
1456111	儿科门诊	李昌泽	男	20070526	24	2岁	海珠区第三金碧花园67栋1801		1	5	20100509
1193654	儿科门诊	苏晟	女	200011201	96	8岁	广州大道南逸翠园羽房C1303		1	5	20100510
1489822	儿科门诊	苏稷	男	20090421	12	1岁	广州大道南逸翠园羽房C1304		1	5	20100510
1331220	儿科二区	颜子涵	女	20080625	23	1岁11月	广州市白云区京溪沙太南路1063号2006		1	5	20100506	20100507	20100516	39.5	20100507				●																										●
1456157	儿科二区	邬瑞莹	女	20081214	17	1岁5月	河源市龙川县紫市镇秀田村142号		1	5	20100503	20100508	20100514	39.5	20100508				●								●			●															●
1181759	儿科门诊	赖驭韬	男	20060901	36	3岁	广州市海珠区工业大道南金碧花园二期32栋		1	5	20100511
1500737	儿科门诊	谢子健	男	20070330	36	3岁	广州市海珠区前进路潘龙东1号803		1	5	20100511
956252	儿科门诊	郑佩欣	女	20060425	48	4岁	广州市海珠区工业大道中基建新村1街7号103		1	5	20100511
1372025	儿科门诊	艾莉雅	女	20071227	24	2岁	广州市海珠区罗马家园14号1502		1	5	20100511
1421243	儿科门诊	龚睿宁	女	20070831	24	2岁	佛山市南海黄岐黄海路嘉恒房B2302		1	5	20100509
1494569	儿科门诊	陈恒霞	女	20071127	24	2岁	广州市番禺区大石珠江花园		1	5	20100511
1487366	儿科门诊	郭康妮	女	20070622	24	2岁	广州市番禺大石丽江花园左岸20座601		1	5	20100511
1494828	儿科门诊	刘先臻	男	20071120	24	2岁	广州市番禺大石今日丽舍恒雅2栋905		1	5	20100511
1151452	儿科门诊	宁树纵	男	20060405	48	4岁	广州市海珠区马岗位南街13巷103号		1	5	20100511
1370112	儿科门诊	李函霏	男	20090526	11	11月	广州市海珠区石溪南约街29号101		1	5	20100511
1494519	儿科门诊	魏文	男	20081130	12	1岁	广州市番禺洛溪新城北园街3栋之二502		1	5	20100511
1395128	儿科门诊	梁隽豪	男	20090326	12	1岁	广州市海珠区泉塘东1号		1	5	20100511
1487352	儿科门诊	叶晓川	女	20040626	60	5岁	广州市海珠区工业大道中雅致花园9号519		1	5	20100511
1358253	儿科门诊	周艳朗	男	20081113	12	1岁	广州市海珠区完尚大道西基东74号702		1	5	20100511
1423983	儿科门诊	韩一乐	男	20090124	12	1岁	广州市海珠区港华明路105号		1	5	20100512
1494339	儿科二区	张馨文	女	20090204	12	1岁	广州市白云区富力桃园C12-605		1	5	20100509
1457612	儿科门诊	黄湣浩	男	20071107	36	3岁	广州市海珠区工业大道南第三金碧63栋2905		1	5	20100511
1216668	儿科门诊	邱启阳	男	20031003	72	6岁	广州市海珠区宝岗大道西基东74号702		1	5	20100512
1493742	儿科门诊	陈叶馨	女	20080825	12	1岁	广州市海珠区坜滘大沙村78号		1	5	20100513
1493680	儿科门诊	林綺琪	女		48	4岁	广州市番禺区猛冲村7巷3号		1	5	20100514
1493681	儿科门诊	林綺露	女		48	4岁	广州市番禺区猛冲村7巷4号		1	5	20100514
1493525	儿科门诊	韦馨菲	女	20061019	36	3岁	广州市番禺区大石3兴路20号		1	5	20100514
1493526	儿科门诊	王梓而	女	20090121	12	1岁	广州市花都区王尧路78号		1	5	20100513
918655	儿科门诊	陈焯烁	男	20051213	48	4岁	广州市海珠区南田路昌盛里86号		1	5	20100513
708745	儿科门诊	张峻军	男	20050208	60	5岁	广州市海珠区工业大道中展业路12号701		1	5	20100513
1492814	儿科门诊	练家君	男	20041214	60	5岁	广州市番禺区大石祥乐路208后座510		1	5	20100516
1408808	儿科门诊	霍一航	男	20061205	36	3岁	广州市海珠区第一金碧花园26栋1806		1	5	20100517
1492645	儿科门诊	陈诗琪	女	20071128	24	2岁	广州市海珠区瑞宝苑市场2楼		1	5	20100517
1469715	儿科二区	程林凯	男	20090526	12	12月	河源市沙紫路东2-14		1	5	20100505	20100515	20100606	41.3	20100505		皮疹											●		●															●
1493270	儿科二区	马健博	男	20090404	13	1岁1月	广东吴川县王村港镇马屋村24号		1	5	20100514	20100516	20100520		20100514				●																										●
1492947	儿科二区	欧采荧	女	20090811	9	９月	广州市海珠区赤岗东三街10巷13号		1	5	20100515	20100516	20100519	39.5	20100515				●																										●
1493290	儿科二区	李乐	男	20081106	18	1岁6月	河源市新江石坪路北巷32号		1	5	20100512	20100515	20100520	39.5	20100512				●								●																		●
1310967	儿科二区	李家栋	男	20080924	12	1岁	广州市海珠区前进路聚龙新街33号		1	5	20100513
1492592	儿科门诊	林俊盛	男	20061106	36	3岁	广州市海珠区大唐桥南西四巷9号		1	5	20100516
1492455	儿科门诊	郭美娴	女	20060605	36	3岁	广州市海珠区纺织路海名都A8栋3506		1	5
1487263	儿科门诊	侯若兮	女	20080801	12	1岁	广州市海珠区江贝村		1	5	20100517
1343491	儿科二区	高源	女	20081102	18	1岁6月	广州大道南逸景翠园逸景轩B806		1	5	20100515	20100517	20100521	39.1	20100515			●	●																										●
1502378	儿科二区	任宇煜	男	20041016	60	5岁	广州市黄浦区开发区东区笔村		1	5	20100514	20100514	20100520	38.8	20100513				●				●																						●
1492422	PICU	肖仪	女	20070819	24	2岁	广州市白云区长安南街1号		1	5	20100514
1492537	PICU	欧晓斌	男	20090327	14	1岁2月	清远市小市三角白马村22号		1	5	20100512	20100517	20100529	39.6				●	●			●											●		●	●				●						●	●	●
1456045	儿科门诊	苏裕彤	女	20090828	8	8月	广州市海珠区江南西路58号402		1	5	20100518
1492165	儿科门诊	陈颖林	女	20060308	48	4岁	广州市海珠区江南大道中后街11号203		1	5	20100518
1199665	儿科门诊	曹煜扬	男	20050124	60	5岁	广州市海珠区光大花园A32栋703		1	5	20100518
1491892	儿科门诊	关淳中	男	20071029	24	2岁	广州大道南和平家园6号603		1	5	20100518
1430457	儿科门诊	周怡	女	20070711	24	2岁	广州市海珠区沙园西基东19号地下		1	5	20100518
1487251	儿科门诊	陈睿康	男	20070227	36	3岁	广州市海珠区沙园五一北7号202		1	5	20100518
1492261	儿科门诊	魏铭宏	男	20080721	12	1岁	广州市番禺区祈福新村迎风阁9座1101		1	5	20100518
1302254	儿科门诊	周朱熙	男	20070320	36	3岁	广州市海珠区五风乡南沙基5号二楼		1	5	20100519
1491841	儿科门诊	黄静怡	女	20080430	24	2岁	广州市海珠区瑞宝西马路1号		1	5	20100519
14917585	儿科门诊	区志成	男	20070113	36	3岁	广州市海珠区南华中路西头巷3号		1	5	20100519
1410853	儿科门诊	戴君树	男	20051114	48	4岁	广州市海珠区工业大道南分一金14栋1203		1	5	20100519
	儿科门诊	徐綺蕾	女	20041001	60	5岁	广州市海珠区昌岗中路94号605		1	5	20100519
1469675	侨楼	陈剑科	男	20080921	21	1岁9月	广州市天河区骏景花园俊辉D1101		1	5	20100517	20100519	20100524	39	20100519				●			●																							●
1491701	儿科门诊	谭梓晴	女	20081115	12	1岁	广州市荔湾区芳村百花路大田东二巷1号2楼		1	5	20100519
1491221	儿科门诊	李雅婷	女		27	2岁3月	广州市天河区中成路342号201		1	5	20100519
1283689	儿科门诊	李家敏	女		45	3岁9月	广州市海珠区基建新村		1	5	20100519
1487185	儿科门诊	李俊伟	男		12	10岁	佛山市三水区西南街道		1	5	20100519
1265376	儿科门诊	邹杰	男		18	1岁6月	广州市海珠区坜滘村锦星大街9巷8号		1	5	20100519
1487288	儿二	张郁金	女	20090204	15	1岁3月	广州市海珠区坜滘星晖园A栋1901房		1	5	20100516	20100520	20100526	39	20100516			●	●			●	●																						●
1487206	儿科门诊	林莞淇	女		43	3岁7月	广州市海珠区和辉花园		1	5	20100519
853048	儿科门诊	秦子桐	男		90	7岁6月	广州市工业大道保利花园君竹街2号202房		1	5	20100517
	儿科门诊	李嘉俊	男		30	2岁6月	广州市海珠区石岗路48号之204		1	5	20100521
1455983	PICU	黄涴蓉	女	20081218	17	1岁5月	汕尾市海丰县公平镇新围村上乡		1	5	20100517	20100520	20100528	39.5	20100517			●	●				●																						●
1491584	PICU	张嘉恩	女	20090419	12	1岁	广州市白云区金信路龙康花园D4304		1	5	20100519
998547	儿科门诊	张锦涵	女	20040813	60	5岁	广州市荔湾区西塱东向路99号605		1	5	20100522
1490493	儿科门诊	梁叶驰	男	20060625	36	3岁	广州市海珠区马涌直街怡雅苑97号907		1	5	20100524
1499793	儿科门诊	潘牧阳	男	20071101	24	2岁	广州市天河区元岗路345号701		1	5	20100523
1487138	儿科门诊	欧阳城竹	男	20050807	48	4岁	广州市海珠区南洲路后滘北大街19巷7号402		1	5	20100524
1499711	儿科门诊	庄保怡	女	20080303	24	2岁	广州市海珠区滨江东路134号1306		1	5	20100524
957530	儿科门诊	梁凌鲲	女	20060101	48	4岁	顺德容桂翠湖山庄20号		1	5	20100524
1499984	儿科二区	吴嘉仪	女	20040312	72	6岁	广州市海珠区瑞宝北街17巷7号		1	5	20100521	20100522	20100527	38.5	20100521		●		●																										●
1490931	儿科二区	林玉婷	女	20081216	17	1岁5月	广州市白云区京溪路名都1栋1903		1	5	20100520	20100523	20100529	38.2	20100520		●		●			●																							●
1003313	侨楼	柯婉铭	女	20061110	36	3岁	广州市海珠区前进路48号1307房		1	5	20100520
1499700	儿科门诊	蒙昀轩	男	20080530	24	2岁	广州市海珠区石溪东内街		1	5	20100525
1490339	儿科门诊	洪炜晟	男	20050924	48	4岁	广州市海珠区新港西路双子星城B座1002		1	5	20100524
1156509	儿科门诊	郑添荣	男	20070620	24	2岁	广州市海珠区工业大道中光大花园C7-1-1904		1	5	20100522
1487122	PICU	李株茵	女	20080809	21	1岁9月	汕尾云平镇彩楼塘		1	5	20100523	20100524	20100529	38.9	20100521	皮疹												●																	●
821029	儿科门诊	罗正南	男		60	5岁			1	5
1499334	儿科门诊	唐浩楠	男	20060429	60	5岁	广州市海珠区鹭江大街7巷4号3楼		1	5	20100525
1455694	儿科门诊	任辰熙	男	20090917	8	8月	广州市黄埔开发区东区管村中五新街1号		1	5	20100522
1349452	儿科门诊	郑若贤	男	20070607	24	2岁	广州市番禺洛溪新城北园北街1栋之二502		1	5	20100525
1499657	儿科门诊	汤盛宏	男	20081003	12	1岁	广州市海珠区南方医科大学南校区15号106		1	5	20100525
1499381	儿科门诊	刘家淦	男	20060605	36	3岁	广州市海珠区南洲路3华花园北街2号906		1	5	20100525
1476513	儿科门诊	赵洁玲	女	20070715	24	2岁	广州市海珠区泰沙路逸安街晓安苑A座1607		1	5	20100526
1499287	儿科门诊	张烨	男	20031129	72	6岁	广州市番禺区大石		1	5	20100526
851369	儿科门诊	钟意	女	20080617	12	1岁	惠州市博罗县杨村镇		1	5	20100526
1499258	儿科病区	陈韵宁	女	20080917	20	1岁8月	广东广州市海珠区燕子岗天海街19号903		1	5	20100526	20100526	20100531	38.4	20120526		●		●								●
1499133	儿科门诊	钟今棂	女	20070926	24	2岁	广州市海珠区晓港湾丽华街31号306		1	5	20100506
1469452	儿科门诊	雷欣	男	20050106	60	5岁	广州市海珠区瑞宝一社一巷16号1楼		1	5	20100525
726784	儿科门诊	陈沛嵛	男	20050101	60	5岁	广州市海珠区工业大道中光大花园B3-1201		1	5	20100526
873433	儿科门诊	崔琳	女	20060503	48	4岁	广州市番禺大石宾至路3幢606房		1	5	20100526
1499150	PICU	黄影雯	女	20090218	15	1岁3月	广东吴川县王村港吉仔塘街26号		1	5	2010-5-24	2010-05-25	2010-05-31	39	2010-05-24			●	●								●																		●
1487150	PICU	刘海浩	男	20080802	12	1岁	广东省陆河县上护镇在下村110号		1	5	20100518	2010-05-25	2010-05-31	39.5	2010-05-18			●	●				●				●	●		●															●
1476225	儿科门诊	查昊	女	20061128	36	3岁	广州市海珠区工业大道中276号		1	5
1295386	儿科门诊	朱迪	男	20071006	24	2岁	广州市荔湾区芳村花园12号2507		1	5	20100526
1490973	侨楼	胡瀚中	男	20050222	60	5岁	顺德市大良绿茵花园二街1号		1	5	20100520	2010-05-25	2010-05-31	38	2010-05-20				●			●																	●
1455913	儿科门诊	毛海琪	女		36	3岁			1	5
1499014	儿科门诊	李会玲	女		12	1岁			1	5
1498693	儿科门诊	陈谣	女	20060616	36	3岁	广州市西畔里12巷12号103		1	5	20100527
1499199	PICU	刘子希	男	20050906	48	4岁	河源市源城区埔前镇		1	5	20100523	2010-05-26	2010-06-04	38.5	无出疹								●	腹痛				●	●											●	●				脓毒血症相关性脑炎；腹腔淋巴结炎
1499087	PICU	谢滟馨	女	20090526	12	1岁	河源市连平县上坪镇	有	1	5	20100523	2010-05-26	2010-05-31	39	无出疹							●	●				●	●		●															●
1498777	儿科门诊	陈宇阳	男	20090808	9	9月	广州市芳村区中市外门五巷10号602房		1	5	20100527
1498778	儿科门诊	陈宇恒	男	20061202	36	3岁	广州市芳村区中市外门五巷10号602房		1	5
1421554	儿科门诊	杜贤昌	男	20070807	24	2岁	海珠区江南西路杏园大街45号802		1	5	20100527
981170	儿科门诊	梁瀚	男	20060912	36	3岁	广州市海珠区坜滘东街3巷9号403		1	5	20100527
1487066	儿科门诊	赵喆	男	20040927	60	5岁	广州市海珠区中海名都A6-2704		1	5	20100528
1498395	儿科门诊	李凤麟	女	20081123	12	1岁	佛山市南海官窑创足鞋厂		1	5	20100528
1498332	儿科门诊	赖洁宁	男	20091117	6	6月	广州市后滘大街11巷8号		1	5	20100526
1499509	PICU	赖凯杰	男	20070713	24	2岁	河源市紫金蓝塘村5号	有	1	5	20100524	2010-05-27	2010-06-08	38.8	2010-05-24			●	●								●			●										●
1498187	儿科门诊	张家敏	女	20071119	24	2岁	广州市海珠区江南大道中穗华新村2巷七号101		1	5	20100528
1498818	PICU	卓永辉	男	20091208	6	6月	广州市海珠区南田路仁和直街15号之一		1	5	20100427	2010-05-31	2010-08-16	39.3	2010-04-27			●	●								●	●					●		●	●	●			●					●	●	●	●
1524571	PICU	曾小凤	女	20090128	12	1岁	广东省海丰县黄羌镇	有	1	5	20100520	2010-05-30	2010					●	●			●						●					●			●	●			●		●			●		●	●
1382531	儿科门诊	张杰	男	20090112	12	1岁	广州市海珠区工业大道中保利花园50栋A801		1	5
1523429	儿科门诊	张韬轶	男	20031031	72	6岁	海珠区南山山水路万华花园六幢C座1103		1	5	20100601
1498367	儿科二区	黄一帆	男	20070825	24	2岁	广州市海珠区罗马家园凯越庭H501		1	5	20100526	2010-05-29	2010-06-02	39.8	2010-05-26			●	●				●							●															●
1524502	儿科二区	郭锉泉	男	20081120	12	1岁	广州市海珠区沙溪东西畔里21号		1	5	20100529
1487056	儿科二区	梁德锐	男	20091003	108	9岁	广州市海珠区泰沙路马岗顶南街后座201		1	5	20100526
1493094	PICU	曾玉鑫	男	20071001	24	2岁	广东省海丰县黄羌镇东边陇村11号		1	5	20100526	2010-05-29	2010-05-26	38.9	2010-06-05			●	●								●	●		●															●
1490375	儿科二区	陈俊铭	男	20081119	24	2岁	广州市海珠区信和广场		1	5	20100517	2010-05-24		40.9					●																										疱疹性咽峡炎
1498506	儿科二区	陈盛荣	男	20081215	12	1岁	广东省丰顺县汤坑镇狮山路17号96号		1	5	20100519	2010-05-28		不详	2010-05-19				●				●	●																					●
1523998	PICU	吴思宇	女	20081118	12	1岁	广州市海珠区康乐村土约南巷9号二楼		1	5	20100530	2010-06-01	2010-06-06	38.6	2010-05-31				●			●																							●
1498390	儿科二区	翁继春子	男	200909	8	8月	海丰县梅龙镇人民路东85单元华东楼下		1	5	20100526	2010-05-28	2010-06-02	39	2010-05-29				●				●				●																		●
1312993	儿科门诊	苏俊杰	男	20081128	12	1岁	广州市海珠区石溪新业路76号		1	5	20100531
1523242	儿科门诊	和思静	女	20040727	72	6岁	广州市海珠区西滘大街十五巷五号		1	5
1523555	儿科门诊	彭泽楷	男	20071014	24	2岁	广州市海珠区东晓南路晓南花园31栋804		1	5	20100601
1524017	儿科门诊	梁东声	男	20071112	24	2岁	广州大道南新华南鞋区2区B2档		1	5	20100601
1469270	儿科二区	李乐霖	女	20070202	48	4岁	广州市江怡路214号1007		1	5	20100530	2010-06-02	2010-06-08	39.4	2010-06-01			●	●			●	●							●															●
1487005	儿科门诊	肖鸿邦	男	20040413	72	6岁	广州市海珠区南洲路英家花园A1栋1007		1	5	20100602
1237439	儿科二区	占浩林	男	20071228	24	2岁	广州市海珠区工业大道金碧花园		1	5	20100601	2010-06-02	2010-06-07	37.4	2010-06-01			●	●																										●
1523292	PICU	刘伟	男	20010701	96	8岁	海丰县后门镇新盛街18号		1	5	20100529	2010-06-02	2010-06-08	39.6	2010-05-29			●					●		●																				●
1523176	儿科门诊	刘雅路	女	20081125	19		广州市海珠区坜滘		1	5	20100602
1522964	儿科门诊	吴仕轩	男	20060318	11	11月	广州市海珠区江南西大街28号901房		1	5	20100603
1523003	儿科门诊	吴丽影	女	20040417	72	6岁	广州市海珠区万华花园-得居8座2号505		1	5	20100602
1522969	儿科二区	宋晓薇	女	20070719	24	2岁	广州市海珠区宾江西200号B座401		1	5	20100602	2010-06-03	2010-06-08	39.2	2010-06-02			●	●								●	●																	●
1498149	儿科门诊	刘国亮	男	20050731	59	4岁11月	广州市泰宁前街一巷九号		1	5	20100601
1228371	儿科二区	叶璟奇	男	20061110	36	3岁	广州市海珠区工业大道南金碧花园7-501		1	5	20100531
1523344	儿科门诊	李丽	女	20071014	24	2岁	广州市海珠区石溪涌边街宜家505		1	5	20100602
993764	儿科门诊	邓雨桐	女	20070428	36	3岁	广州市海珠区沙园五一新村二街北16号1103		1	5	20100604
1254975	PICU	牛鹏鲲	男	20060528	48	4岁	广州市海珠区旧市头街9巷		1	5	20100603	2010-06-03	2010-06-08	低热不详	2010-06-03			●										●																	●
1469262	PICU	刘梓航	男	20070813	33	2岁9月	河源市高新区黄沙村83号		1	5	20100527	2010-06-03	2010-06-11	38.5	2010-05-27			●					●					●		●															●
1351178	儿科门诊	吴昊潼	女		48	4岁	广州市天河区中山大道158号东方新世界12栋2005		1	6	20100604
1444500	儿科门诊	张史鑫乐	男	20091113	6	6月	广州市海珠区江燕路南宝园南宝街30号401		1	6	20100604
1521973	儿科门诊	陈俊宇	男	20080515	24	2岁	广州大道南穗和北街2号1005房		1	6	20100606
1522152	PICU	秦文仪	男	20090308	12	1岁	广州市开发区东飞岗贝村1002号		1	6	20100603	2010-06-06	2010-06-12	38.8	2010-06-03			●	●											●															●
1401420	儿科二区	钟思睿	女	20080831	12	1岁	广州市海珠区惠福西路仙灵巷21之三901房		1	6	20100606	2010-06-07	2010-06-12	39.7	2010-06-07			●	●			●					●																		●
1522592	儿科二区	房綜瑞	男	20080216	24	2岁	广州市海珠区凤安街112-1-503		1	6	20100603	2010-06-06	2010-06-11	39	2010-06-03			●				●								●															●
1498015	儿科二区	林逸弘	男	20071018	24	2岁	广州市天河中山大道西1001号		1	6	20100604	2010-06-06	2010-06-11	38.4	2010-06-04			●	●																										●
1498055	PICU	黄乐林	女	20040723	60	5岁	广州市番禺区市桥康乐园3街5座402房		1	6	20100604
1523390	儿科门诊	马义萍	女	20090116	12	1岁	广州市海珠区鹭江西路57号		1	6	20100606
1521595	儿科门诊	吴攸	男	20081227	12	1岁	广州市碧桂园康苑9＃201房		1	6	20100607
1521503	儿科门诊	邓语谣	女	20050916	48	4岁	广州市白云区南方医科大学82栋A73号		1	6	20100608
1521482	儿科门诊	杨宝涛	男	20090527	12	1岁	广州市海珠区第三金碧花园80栋2701		1	6	20100608
1443189	儿科门诊	牛仔	男	20090201	12	1岁	广州番禺区碧桂园丽苑16座402		1	6	20100608
1521518	儿科门诊	李泳茵	女	20090516	12	1岁	广州市海珠区石溪新业路118号一楼		1	6	20100608
1285722	PICU	赵梓轩	男	20070504	36	3岁	广州市海珠区宝通街84号701		1	6	20100606	2010-06-07	2010-06-14	38	2010-06-06				●									●													●				●
1497988	PICU	林晨辉	女	20081227	12	1岁	陆丰县大安镇堂贝村126号		1	6	20100603	2010-06-08	2010-06-15	38.1	2010-06-03				●								●	●																	●
1326696	儿科门诊	杨昊弘	男	20060519	48	4岁	广州市海珠区工业大道富力现代广场C5-1803		1	6	20100608
1521690	儿科门诊	吴汶键	男	20051003	48	4岁	广州市洛溪新城洛寿北居10栋之六508		1	6	20100608
1302509	儿科门诊	阮康宁	女	20080505	24	2岁	广州市海珠区东晓南路芳卓轩23栋702		1	6	20100608
1463911	儿科一区	陈刚瑞	男	20091118	72	6岁	江西荆州市侨丰县大街		1	6	20100606
1521019	PICU	覃子健	男	20041112	60	5岁	广东罗定市满塘镇北姜村牛头街57号		1	6	20100604
10064979	侨楼	黄博意	男	20080216	24	2岁	河源市源域区永和西路268-1		1	6	20100605
1522230	儿科二区	肖鸿韬	男	20090418	13	1岁1月	广州市海珠区英豪五横街5号A1107	有	1	6	20100605	2010-06-08	2010-06-13	38	2010-06-05			●	●								●			●															●
1349733	儿科门诊	何梓善	男	20090317	12	1岁	广州市翠城花园9栋2305房		1	6	20100609
1452783	儿科二区	佘頁珉	男	20061212	36	3岁	广州市工业大道中295号荣信大厦B-906		1	6	20100607
1520684	儿科二区	李敏荧	女	20070309	36	3岁	广州市海珠区新业路24号1301		1	6	20100608	2010-06-09	2010-06-15	39.5	2010-06-09				●				●				●																		●
1211535	儿科门诊	陈泽涛	男	20051017	48	4岁	广州市海珠区和圭路77号401		1	6	20100609
1497928	儿科门诊	颜丹琪	女	2009	12	1岁	广州市海珠区东晓南路377号354房		1	6	20100609
1284598	儿科门诊	刘籽童	男	20080212	24	2岁	顺德区碧桂园西苑翠逸居三街90号		1	6	20100609
1295390	儿科门诊	陈逸桐	女	20080809	12	1岁	广州市工业大道南金碧花园23-2603		1	6	20100608
1407438	儿科门诊	薛梓祺	女	20081100	12	1岁	广州市海珠区金碧花园6栋707房		1	6	20100609
1142577	儿科门诊	林显睿	男		41	3岁5月			1	6
1520944	儿科门诊	冯江毅	男	20070413	36	3岁	广州市海珠区坜滘		1	6	20100609
987101	儿科门诊	吴晓鸣	男	20070501	36	3岁	广州市海珠区瑞祥新街7巷7号2楼		1	6
1490834	儿科门诊	彭俊杰	男	20090706	11	11月	广州市海珠区工业大道金碧第三期		1	6	20100609
1469138	PICU	龚祉豪	男	20060713	47	3岁11月	广东省河源市紫金县柏埔镇开发区		1	6	20100605	2010-06-10	2010-06-24	39.3	2010-06-05			●										●			●				●										●	●		●
1446140	儿科门诊	王玥臻	女	20061021	36	3岁	广州市海珠区南景园		1	6	20100609
1440246	儿科门诊	杨潼豪	男	20090920	8	8月	广州市海珠区第三金碧花园81栋1805房		1	6
843532	侨楼	黄洛文	男	20060618	36	3岁	顺德容桂阳光花园12座7号		1	6	20100611	2010-06-11	2010-06-15	38.8	不详				●						●																				疱疹性咽峡炎
1521648	儿科门诊	姜懿庭	男	20071101	24	2岁	广州市海珠区后滘大街24号202		1	6	2010061
1514601	儿科门诊	姜必荣	男	20071224	24	2岁	阳东县大八镇茅塘村委三山村下铺三巷6号		1	6	20100612
1486852	儿科门诊	刘剑锋	男	20070813	24	2岁	番禺区洛溪新城南二街志祥北园8栋602		1	6	20100614
1497784	儿科门诊	卢思豪	男		48	4岁			1	6
1519830	儿科门诊	黄靖萱	女	20081123	12	1岁	广州市海珠区康乐东约南十巷7号3楼		1	6	20100614
1520257	儿科门诊	陈柏希	男		36	3岁			1	6
955105	儿科二区	谢晋丰	男	20070313	36	3岁	广州市石岗花园601房		1	6	20100611	2010-06-14	2010-06-19	38.3	2010-06-11			●	●				●																						●
1497803	儿科二区	刘静彤	女	20080414	24	2岁	汕尾市红海湾区		1	6	20100608	2010-06-13	2010-06-21	38	2010-06-09			●	●																					●					●	●
1497792	儿科二区	李婷婷	女	20080312	24	2岁	广州市海珠区大大八园23号		1	6	20100610	2010-06-13	2010-06-18	38	2010-06-12			●	●											●															●
1249958	儿科二区	熊哲	男	20080225	24	2岁	广州市荔湾区中南街海中七队82号		1	6	20100611
1469138	PICU	龚祉豪	男	20060713	47	3岁11月	广东省河源市紫金县柏埔镇开发区		1	6	20100605	2010-06-10	2010-06-24	38.6	2010-06-05			●										●							●					●					●			●
1498818	PICU	卓永辉	男	20091208	72	6岁	广州市海珠区南田路仁和直街15号之一		1	6	20100427	2010-05-31	2010-08-16	38.9	2010-04-27			●									●	●					●		●	●	●			●					●	●	●	●
1490032	儿科门诊	胡佳仪	女		12	1岁			1	6
1497743	PICU	赵源森	男	20090619	11	11月	广州市越秀区东湖西路18号1402		1	6	20100613	2010-06-14	2010-06-20	38.5	2010-06-13			●	●																										●
1520147	儿科二区	刘文治	男	20070613	36	3岁	广东省河源市源城区永和路268号		1	6	20100608	2010-06-11	2010-06-16	38.5	2010-06-08			●	●								●																		●
1237330	儿科二区	王思霖	男	20080703	12	1岁	广州市黄浦区黄埔大道西33号4楼		1	6	20100613
1469012	儿科门诊	陈沅俊	男	20050514	60	5岁	连产县北门路52号602		1	6	20100614
1469010	儿科门诊	李潘富	男	20090618	12	1岁	阳江市江城区刚列南排村委会石头塘村六巷16号		1	6	20100616
1365405	儿科门诊	吴梓琪	女		60	5岁	广州市海珠区后滘村		1	6	20100615
1520152	儿科门诊	周建豪	男		36	3岁			1	6
1513894	侨楼	谭嘉豪	男	20081213	24	2岁	广州市龙溪大道海南南树太封坊19号		1	6	20100612	2010-06-16	2010-06-21	38.8	2010-06-14			●	●			●																							●
1513812	儿科门诊	赵莹莹	女	20051111	48	4岁	佛山市南海黄岐海晖园27座110室		1	6	20100616
1366515	儿科门诊	罗浩天	男	20090415	12	1岁	海珠区南景园君兰轩A座1402		1	6	20100615
1514505	儿科门诊	马均浩	男	20070309	36	3岁	南海市雅居乐花园御景台29-303		1	6	20100613
1503993	儿科门诊	廖保均	男	20060502	48	4岁	广州市海珠区洪德路后鸣七巷21号地下		1	6	20100618
1486767	儿科门诊	陈晓晖	女	20070118	36	3岁	广州市海珠区东晓南路晓南一街10号802		1	6	20100618
1513410	儿科门诊	邱紫凌	女	20090603	12	1岁	广州市天河区沙河沙东大街三巷1号之四501		1	6	20100618
1486751	儿科门诊	陈颖茵	女	20071008	24	2岁	广州市海珠区金碧二期42幢3308号		1	6	20100617
1512766	儿科门诊	伍家颖	女	20050725	60	5岁	广州市海珠区新港东路70号502		1	6	20100620
1416068	儿科门诊	林豪	男	20090220	12	1岁	广州市海珠区第三金碧花园4栋3207		1	6	20100620
1512320	儿科二区	叶浩熙	男	20080828	12	1岁	广州市海珠区南洲名苑彦阁1001房		1	6	20100610
1513000	儿科二区	刘超	男	20071019	24	2岁	四川开江县冲治镇高峰村9组		1	6	20100613	2010-06-19	2010-06-24	39	2010-06-16			●				●					●	●																	●
1513196	儿科二区	朱俊池	男	200805-6	24	2岁	广州市番禺区彩虹花园西区1-2--303		1	6	20100618
1497538	儿科门诊	张传喜	男	20080111	24	2岁	广州市黄浦区石仪路		1	6	20100621
1340475	儿科门诊	李嘉怡	女	20070330	36	3岁	广州市海珠区坜滘大沙村75号之一4楼		1	6	20100620
	儿科门诊	朱韵	女	20040327	72	6岁	广州市海珠区南其路262号		1	6	20100622
1512375	儿科门诊	吕浩凯	男	20080625	24	2岁	揭阳市揭西县		1	6	20100622
1404698	儿科门诊	庄一林	女	20090816	10	10月	广州市海珠区光大花园E10栋2403		1	6	20100622
1497536	儿科二区	周俊宇	男	20060605	48	4岁	广州市海珠区南洲路罗马花园		1	6	20100617	2010-06-21	2010-06-27	38	2010-06-20			●																											●
1497540	PICU	廖晨	男	20090823	10	10月	河源市源城区源西黄子洞		1	6	20100616	2010-06-19	2010-06-29	39	2010-06-20			●	●									●		●															●
1512768	PICU	邓家亮	男	20070627	24	2岁	广东省河源市紫金县洋头镇琴口村8-1		1	6	20100615
1512781	PICU	蔡锦群女	女	20081201	12	1岁	海丰县可塘镇蔡屠围165号		1	6	20100613	2010-06-20	2010-07-02	39.6	2010-06-13			●	●								●	●																双下肢肌力减弱	●	●
	儿科门诊	陈浩文	男	20090718	11	11月	广州市芳村花园八栋1107室		1	6	20100622
1497480	PICU	陈嘉烁	男	20081113	12	1岁	广东省云浮市方城区都杨镇石仓村		1	6	20100616	2010-06-20	2010-06-27	39	不详			●					●					●	●																●	间质性肺炎
1497374	儿科门诊	徐馨琳	女	20070108	36	3岁	广州市海珠区玉凤乡来仪大街5巷4号2楼		1	6	20100623
1497389	儿科门诊	罗竣元	男	20050525	60	5岁	广州市海珠区工业大道南第三金碧78栋1602		1	6	20100623
1497401	PICU	唐垚	男	20080623	24	2岁	湖南东安县白牙市镇柳溪村10组		1	6	20100621	2010-06-24	2010-06-29	39	2010-06-22			●									●			●									●						●
1497370	儿科二区	朱顺逸	男	20070119	36	3岁	广东河源市D东源县大坪田心5组		1	6	20100618	2010-06-23	2010-07-02	39.3	2010-06-19			●					●				●	●		●															●
1277928	儿科门诊	曹沛生	男		24	2岁			1	6
1511224	PICU	钟荣坚	男	20081025	20	1岁8月	广东省河源市紫金县龙窝镇老市场11号	是	1	6	20100621	2010-06-25	2010-07-01	不详	2010-06-21				●									●																	●
1510323	儿科门诊	黄锦凤	男	20050718	57	4岁9月	广州市白云区广州大道北麦地街15号501		1	6	20100627
1486608	PICU	徐晓晨	女	20090305	16	1岁4月	广州市海珠区凤景西路38号	是	1	6	20100624	2010-06-26	2010-07-05	39.2	2010-06-24			●				●	●					●																	●
1511292	PICU	钟英豪	男	20050227	64	5岁4月	广东省河源市紫金县黄塘庙村社完组61号		1	6	20100623	2010-06-26	2010-07-05	38.5	2010-06-23			●	●				●				●	●		●															●
1510829	PICU	黄咏欣	女	20081213	19	1岁7月	广东省云浮市云安县前锋镇青坳村	是	1	6	20100624	2010-06-27	2010-07-14	39.6	2010-06-23			●									●	●																面瘫	●			●
851375	儿科二区	刘战宇	男	20050630	59	4岁11月	广州市海珠区翠城花园10栋2301		1	6	20100626
1370123	儿科二区	林玉钎	女	20080722	23	1岁11月	广州市海珠区信和广场7栋502		1	6	20100626
1113729	儿科门诊	张浩延	男	20070309	39	3岁3月	广州市海珠区保利海棠花园一街5号1008		1	6	20100629
1510220	儿科门诊	徐鸿俊	男	20050126	64	5岁4月	广州市海珠区南滘村四基9号501		1	6	20100629
1510193	儿科门诊	林佳盈	女	20080325	26	2岁2月	广州市海珠区南城东一街10号803		1	6	20100629
890727	儿科门诊	施开宇	男	20060523	49	4岁1月	广州市海珠区第一金碧花园53栋1806		1	6	20100629
1510250	儿科门诊	黄子桐	女	20060919	43	3岁7月	广州市花都区新华街天安路108号B-149		1	6	20100629
1389953	儿科门诊	孙韬	男	20050801	57	4岁9月	广州市海珠区江燕路晓燕湾56号8044		1	6
1511133	儿科二区	曹晋誉	男	20090604	13	1岁1月	广州市海珠区新港西路华新二街3号404房		1	6	20100626
1414031	儿科二区	周胤陶	男	20070611	36	3岁	广州市海珠区江南大道新一城D栋2606		1	6	20100615
1497201	儿科门诊	江昊隽	男	20060330	51	4岁3月	广州市海珠区滨江中路东沙街3号第五栋401		1	6	20100629
1443447	儿科门诊	罗紫嫣	女	20091011	8	8月	广州市番禺华南新城山韵轩8座1102		1	6	20100629
905644	儿科门诊	李可然	男	20060216	51	4岁3月	广州市海珠区昌岗中路翠城花园16栋2901		1	6	20100630
	儿科门诊	安来	男	19970828	156	13岁	广州市海珠区昌岗东路257号5号34栋902房		1	7	20100701
1497175	儿科二区	蔡婧谣	女	20070407	36	3岁	清远市小市北江路帝景豪园六座1101		1	7	20100628	20100701	20100705	37.5	20100628		●		●			●																							●
1486471	儿科门诊	钱子綪	女	20070731	33	2岁9月	广州市海珠区江丽路江丽东街13号304		1	7	20100702
1241046	儿科门诊	梁梓铭	男	20070821	32	2岁8月	广州市番禺区洛浦街沙溪村一村东北一街2号		1	7	20100705
1486478	PICU	黄青宝	男	20090311	16	1岁4月	河源市 高新区德洋厂		1	7	20100702	20100705	20110711		20100702		●		●								●														●	●			●
1508504	儿科门诊	柯力豪	男	20080606	25	2岁1月	广州市海珠区东晓南路爱都天地A-2401		1	7	20100703
1373765	儿科门诊	詹镇玮	男	20080417	26	2岁2月	广州市海珠区工业大道中保利花园晓晴街2号602		1	7	20100703
1486476	儿科门诊	叶伟豪	男	20061224	41	3岁5月	广州市海珠区海富花园江祥阁1405		1	7	20100705
1509020	儿科二区	梁雨辰	女	20070815	34	2岁10月	广州市天河区中山大道西1053号天朗明居S12-702		1	7	20100701
1496992	儿科门诊	叶展伟	男	20070714	33	2岁9月	广州市海珠区礼岗路15号205		1	7	20100705
1427983	儿科门诊	李文轩	男	20070101	41	3岁5月	广州市海珠区江燕路南景园99号1106		1	7	20100706
1104377	儿科门诊	刘云逸	男	20070622	36	3岁	广州市江燕路海富花园海潮701		1	7	20100705
1504725	儿科门诊	邱子豪	男	20070325	38	3岁2月	广州市海珠区礼岗路柏涛雅苑21栋1103		1	7	20100706
1405643	儿科门诊	唐锦琦	男	20080722	57	4岁9月	广州市海珠区江燕路康体街2号A1505		1	7
1455075	儿科门诊	杜南锟	男	20070412	38	3岁2月	广州市海珠区海富花园北街7号1604		1	7	20100706
1455075	儿科门诊	袁世安	男	20090505	11	11月	广州市海珠区瑞宝五一社瑞兴工业区2号1楼		1	7	20100704
	儿科门诊	艾长翰	男		54				1	7
961673	儿科门诊	张力为	男	20061108	42	3岁6月	广州市海珠区新业路22号1304房		1	7	20100705
1264895	儿科门诊	袁莹	女	20080509	26	2岁2月	广州市海珠区瑞宝一社工业区2号		1	7
1265632	儿科门诊	高景鹏	男		24	2岁			1	7
1507276	儿科门诊	何鸿昊	男		39	3岁3月			1	7
940001	儿科门诊	蓝天	女	20051120	66	5岁6月	广宁环城东路45-3幢203室		1	7
1468480	PICU	刘君详	男	20080701	24	2岁	河源市紫金县九树管理区101号		1	7	20100705
1496818	儿科二区	胡逸朗	男	20080917	22	1岁10月	广州市工业大道金碧花园二期42		1	7	20100705
1506622	儿科二区	陈锐	男	20070612	46	3岁10月	广州市晓港东路5号201		1	7	20100707	20100710	20100715	38.5	20100708	●		●																											●
1486439	PICU	胡众友	男	20090101	18	1岁6月	广州市海珠区后滘西大街18号		1	7	20100710
1519724	儿科门诊	冯森远	男	20070801	33	2岁9月	广州市海珠区南泰中街25号		1	7	20100715
1518274	儿科门诊	陈国豪	男	20060829	44	3岁8月	广州市荔湾区荟文一街9号3305房		1	7	20100719
1518316	儿科二区	周震	男	20080720	24	2岁	吉林省双辽县西街西育委一组		1	7	20100718
1486261	儿科二区	郑沙麒	女	20090615	13	1岁1月	广州市番禺区市桥禺山大道禺雅苑2座3梯		1	7	20100716	20100720	20100725	38.5	20100717				●			●																							●
	儿科门诊	肖海娜	女		21	1岁9月			1	7
	儿科门诊	艾长翰	男		54	4岁6月	广州市海珠区南景园		1	7	20100720
1402720	儿科门诊	鲁晋延	男	200810	33	2岁9月	广州市海珠区南景园		1	7	20100721
1517334	儿科门诊	郭卓鸣	男	20080822	22	1岁10月	广州市番禺区洛溪新城洛溪南路24号		1	7	20100720
1358850	儿科门诊	张裕森	男	20080827	25	2岁1月	广州市海珠区金碧花园第一期		1	7	20100719
1517688	PICU	黄正阳	男	20081019	21	1岁9月	江西高安市黄沙港镇松林村委会六合山村26号		1	7	20100709
1486178	儿科门诊	李宇婷	女	19960621	168	14岁	广州市海珠区翠城花园		1	7	20100721
214886	儿科门诊	陈晶晶	女	20000117	120	10岁	广州市海珠区新港西路116号		1	7	20100721
1516997	儿科门诊	张绚雯	女	20070806	33	2岁9月	新港中路丽景华庭E-1303		1	7	20100719
1516736	儿科门诊	赵子萱	女	20091104	8	8月	广州市番禺区洛溪新城		1	7	20100721
1496091	儿科二区	王振奥	男	20080817	23	1岁11月	广西玉林市成均镇六塘村		1	7	20100718	20100724	20100729	38.5	20100721	●			●																										●	●
1486178	儿科二区	李宇婷	女	19960621	168	14岁	广州市海珠区翠城花园		1	7	20100721	20100724	20100728	39.7	20100720			●	●						●					●			●												●
1516070	儿科二区	谢邦玉	女	20070226	41	3岁5月	佛山市桂城东约大道16号		1	7	20100721	20100723	20100801	38	20100722	●			●				●		●		●																		●
1292716	PICU	杨婷	女	20080506	27	2岁3月	海珠区石溪村西大街21号		1	7	20100726
1496031	儿科二区	孙孝丞	男	20090411	16	1岁4月	广州市海珠区海珠花园A4-3102		1	7	20100725
1412376	儿科二区	陈妍冰	女	20090509	15	1岁3月	广州市南石西路		1	7	20100725
1317487	儿科二区	王锐	男	20090106	19	1岁7月	广州市海珠区坜滘北村东大街6号202		1	7	20100726
1496299	PICU	戴宇良	男	20081019	21	1岁9月	阳江市海陵镇夏朗新兴市场5号		1	7	20100722
1544538	儿科二区	施俊弦	男	20090110	19	1岁7月	汕尾市海龙镇东兴县8县5号		1	7	20100801
1495803	儿科二区	陈建文子	男	20070315	41	3岁5月	广州市番禺洛溪新村芳华花园403号		1	7	20100726	20100731	20100806	37.1	20100729				●					●																					●
1544783	儿科二区	梁晋铳	男	20100125	6	6月	广东省东莞市寮步镇向西村		1	7	20100729
968405	儿科门诊	李希雅	女		6	6月			1	8
1486959	儿科门诊	林世成	男	19971227	30	2岁6月	广州市海珠区新港西港顺景雅苑A901		1	8	20100806
1467736	PICU	钟梓锴	男	20070522	39	3岁3月	广东省云浮市云城区楯常禾利杰村		1	8	20100801	20100806	20100815	39	20100801	●							●				●		●	●											●				●
1467700	儿科二区	叶金真子	男	20091122	9	9月	广东省海丰县海城镇云岭住宅C1栋1号		1	8	20100804	20100808	20100812	39	20100805				●								●																		●
1467656	PICU	黎雅颖	女	20070717	36	3岁	广东省云浮市新兴县河头镇桃核村		1	8	20100804	20100809	20100818	40	不详		●					●	●					●													●	●			●	●
1467602	PICU	李巧铭	女	20100331	4	4月	广东省云浮市六都谷塘村		1	8	20100805	20100810	20100814	38.5	20100805			●										●					●		●					●		●		四肢湿冷	●		●
1531667	儿科门诊	郭土健	男	20080212	30	2岁6月	湛江吉村		1	8
1196780	儿科门诊	吴筱琪	女	20071122	31	2岁7月	广州市海珠区光大花园C7-2-1404		1	8	20100809
1393952	儿科门诊	彭烨	男	20090725	12	1岁			1	8	20100810
1532148	儿科二区	钟伟雄	男	20090104	31	2岁7月	广州市海珠区革新路新民六街38-305		1	8	20100807	20100810	20100815	38	20100808	●		●	●																										●
1495377	PICU	李宇扬	男	20080409	28	2岁4月	广东省云浮市安县六都镇		1	8	20100808	20100811	20100818	39	20100809				●								●			●															●
1530761	PICU	张耀	男	20091005	10	10月	佛山市顺德区陈村镇顺联机械城1座5号		1	8	20100806	20100812	20100907	39	20100806			●										●			●													右上肢无自主活动	●
1531395	PICU	植才弘	男	20080818	23	1岁11月	广州市增城新塘镇新墩村		1	8	20100807	20100811	20100818	38.5	20100807	●			●				●				●																		●
1323442	儿科门诊	吴佳瑾	女		22	1岁10月			1	8
824582	儿科二区	吕健豪	男	20050802	60	5岁	苹果城A805		1	8	20100815
1539812	儿科二区	冯瑶	女	20080927	22	1岁10月	河源市文明路东1栋1号		1	8	20100805
1539407	儿科门诊	杨琪豪	男	20071229	30	2岁6月	广西广宁元		1	8	20100814
1538023	PICU	王舟栎	男	20090803	18	1岁6月	番禺罗家村路段东环路100号		1	8	20100820
1538404	PICU	刘子俊	男	200802	30	2岁6月	清远市佛冈县石角镇科旺村龙江6号		1	8	20100815	20100819	20100828	39	20100816				●								●	●	●	●			●	●	●	●				●				瞳孔散大固定，对光反射消失	●	●	●
1382531	儿科二区	张杰	男	20090112	19	1岁7月	广州市海珠区保利花园50栋801房		1	8	20100822	20100822	20100828	39.3	20100822			●	●																										●
1527127	门诊	萧贝珠	女	20080305	28	2岁4月	广州市越秀区朝天路543号905		1	8	20100830
1400556	儿科二区	梁善均	男	20070930	35	2岁11月	广州市海珠区燕子岗204号301		1	8	20100826	20100826	20100901	38.5	不详				●										●
1216017	儿科二区	肖瑶	女	20080113	32	2岁8月	广州市海珠区后滘大街128号		1	8	20100829	20100831	20100905	38.5	20100830	●			●			●	●																						●
1485479	儿科二区	梁君豪	男	20070612	38	3岁2月	广东省开平市大沙镇西湾水田村四巷2号		1	8	20100830
1553919	儿科二区	曾梓倩	女	20070915	36	3岁	广州市海珠区晓港湾金玫瑰		1	9	20100910	20100913	20100917	38.3	20100911			●	●				●				●																		●
1553442	儿科二区	李梦洁	女	20091212	9	9月	广州市海珠区鹭江东约大街		1	9	20100910
1455694	儿科二区	任辰熙	男	20090917	11	11月	广州市黄埔开发区东区管中村中4新街1号		1	9	20100909	20100911	20100915	38	20100909			●																											●
1250370	儿科门诊	何嘉睿	男	20071016	33	2岁9月	广州市海珠区光大花园		1	9	20100917
799859	儿科二区	黄柏真	男	20000223	120	10岁	广东省罗定市龙湾镇充岭村1号		1	9	20100913	20100919	20100923	37.8	20100913			●	●										●																●
1419798	儿科病区	吴浩平	男	20070914	36	3岁0月	甘肃张掖新康乐小区8楼305		1	9	20100910
1536781	儿科病区	马碧君	女	20090907	12	1岁0月	罗岗区九龙镇枫飞路20号		1	9	20100920
1550142	儿科病区	尹弈航	男	20081131	22	1岁10月	广州市番禺区洛溪新城 罗少		1	9	20100922
1445914	儿科病区	孙宇航	男	20080306	30	2岁6月	河源市源城区 任秀英		1	9	20100919
1549826	儿科病区	廖晓贤	女	20050618	63	5岁3月	广州市海珠区江南大道中193号501房		1	9	20100924
1549892	儿科病区	戚萌萌	男	20090712	14.5	1岁2.5月	广州市番禺区洛溪新城彩虹花园东区8栋901		1	9	20100923
1249958	儿科病区	熊哲	男	20080225	31	2岁7月	广州市芳村东塑南教北胜坊132号 黄燕媚		1	9	20100926
1287457	儿科门诊	袁铭	女		32.4	2.7岁	广州市海珠区新港西路江南新苑13801		1	9	20100920
1559333	儿科病区	容文琪	女	20061112	46	3岁10月	湖北省红安县永河镇喻畈村10组		1	9	20100913	20100927	20101002	36.5	20100913				●			●																							●
1536574	儿科病区	谢焯杰	男	20070120	24	2岁11.6日	广东省佛山市南海区大沥镇钟边村水头6-6号		1	9	20100926	20100929	20101008	39	20100926				●			●						●		●										●					●
1414891	儿科二病区	庞兆麒	男	20080828	25	2岁1月	广州市海珠区宝利花园 周惠清		1	9	20100923
1554579	儿科病区	游梦琳	女	20090809	13.7	1岁1.7月	福见龙岩永定县 沈惠春		1	9	20100927
1451038	儿科病区	张羽程	男	20090926	12.1	1岁0.1月	广东省佛山市南海区大沥镇江夏村		1	9	20100919	20100929	20101006	38	20100926			●	●			●																							●
1536619	儿科病区	吴子扬	男	20070201	43	3岁7月	广东省佛山市南海区大沥镇龙腹村		1	9	20100921
1466358	儿科病区	梁光毅	男	20100110	8.7	8.7月	阳江北环路电池厂住宅小区A-6号		1	9	20100923
1558443	（刚转入）PICU	张立	男	20080515	30	2岁6月	广东省河源市东源县曾田镇玉湖村		1	9	20100927	20100930	20101001	40.2	20100928			●					●				●	●		●			●	●	●	●		●		●					●
1558947	PICU	朱诗雨	女	20090707	14	1岁2月	广东省河源市镇前镇高围横岭		1	9	20100926	20100928	20101016	38.8	20100926			●	●			●						●		●															●
1558503	儿科病区	吴宝湛	男	20080423	29	2岁5月	广东省佛山市南海区大沥镇龙腹村		1	9	20100928	20100930	20101008	38.4	20100928			●	●																										●
1536542	儿科病区	吴子茵	女	20091220	9	9月	广东省佛山市南海区大沥镇龙腹村2号		1	9	20100921
1531295	儿科病区	李志锋	男	20081103	23	1岁11月	广东省佛山市南海区盐步南周小商品城10街70号		1	9	20100927	20101002	20101006	38.5	不详				●			●																							●
1536308	PICU	朱凯	男	20080118	32	2岁8月	广东省河源市龙川县四部镇新川村		1	10	20101001	20101004	20101015	38.5	20101004				●				●						●	●															●
1536382	PICU	戴鸿鹏	男	20080420	29.5	2岁5.5月	广东省佛山市澜石镇奇槎村圣堂工业区10座之2		1	10	20101001	20101003	20101011	39	20101001			●	●								●	●																	●
1536374	PICU	韩佳俊	男	20091003	12	1岁	广州市海珠区 新凤凰6巷25号		1	10	20101001	20101003	20101009	37.2	20101001				●																										●
1536432	PICU	谢东凯	男	20080714	26	2岁2月	广东省河源市新市新凤花园368号		1	10	20100925	20101002	20101010	38.6	20100930			●	●									●		●															●
1536227	PICU	周涵语	男	20090708	15	1岁3月	广州市海珠区鹭江西街鹭江小区1栋102号		1	10	20101004	20101006	20101012	39	20101005	●			●								●																		●
1466175	PICU	刘峻麟	男	20061007	48	3岁12月	广东省河源市源城区兴源路68号		1	10	20101003	20101006	20101009	39.5	不详	●			●			●					●																		●
1556985	PICU	赵旭	男	20081111	22	1岁10月	广东省河源市和平县礼土镇梅坝村		1	10	20101002	20101006	20101012	39.6	20101003	●			●									●																	●
1536232	儿科二区	孔嘉铖	男	20100218	7.7	7.7月	广州市番禺区丽江花园丽荃楼7座503		1	10	20101004
1536203	PICU	凌镕彬	男	20080312	30	2岁6月	广东省佛山市九江镇闸边街24号	1	1	10	20101006	20101008	20101018	38	2010106			●					●					●		●											●				●	●
1556717	儿科病区	侯超铭	男	20091015	11	11月	花都区新华镇清乐村9队		1	10	20101005	20101009	20101016	39.7	20101005	●		●					●				●																		●
1536096	PICU	邹绍枫	男	20071012	35	2岁11月	广州市海珠区晓港西马路163号6011房		1	10	20101009
1555958	PICU	张伟烨	男	20090918	12	1岁0月	广州市海珠区晓港东一马路小阳街26号		1	10	20101008	20101010	20101014	39.1	20101008			●	●									●												●					●
1008159	侨科	陈立轩	男	20091225	9	9月	广州市白云区黄边北路时代玫瑰G3 1402		1	10	20101013	20101014	20101015	36.5	20101013			●																											●
1549653	PICU	朱翰楠	男	20090908	13	1岁1月	河源市源城区西一路四巷南一坊57号		1	10	20101012
1512417	儿科病区	唐意隆	男	20090421	17	1岁5月	广州市海珠区泰沙路马岗顶大街12巷6号		1	10	20101011	20101013	20101018	40	20101012			●	●			●					●																		●
1354256	儿科病区	曾科	男	20090513	17	1岁5月	广州市新塘西路广州针车城E－20		1	10	20101012
1536059	儿科病区	殷文潇	男	20081209	22	1岁10月	河源市源城区学前村		1	10	20101011
1336769	儿科病区	王筠云	女	20090326	18	1岁6月	广州市英豪花园A-3栋		1	10	20101014
1548843	儿科病区	朱洋希	女	20100605	4	4月	河源源城区河源大道西一路南一坊3-1号		1	10	20101014
1359808	儿科病区	李御津	男	20070327	42	3岁6月	广州市番禺区化龙镇塘头下大街		1	10	20101017	20101018	20101027	39.2	20101017	●			●				●																						●
1535750	儿科病区	谢泽霖	男	20080925	24	2岁	广州市番禺区洛溪新城彩虹西区5东之三		1	10	20101016
1548829	儿科病区	谢才森	男	20090801	14.5	1岁2.5月	广州市海珠区南箕村东约一巷		1	10	20101016
1535761	儿科病区	叶志权	男	20080216	32	2岁8月	广东省云安县南盛镇山涧村2号		1	10	20101012	20101017	20101025	37.9	20101012			●	●			●	●					●													●			小便失禁	●
1525218	儿科病区	桂嘉豪	男	20090801	14.5	1岁2.5月	广州市番禺区洛溪新城洛溪村团结街1巷		1	10	20101017
1509400	儿科病区	黄思颖	女	20100705	3.4	3.4月	广州市海珠区金碧花园6栋407房		1	10	20101017	20101018	20101023	36.8	20101017				●																										●
1535718	儿科病区	谢贤	男	20080622	27	2岁3月	广东省连平县上坪镇东阳村弯子屋12号		1	10	20101017	20101019	20101101	39	20101017	●			●			●					●																	汗多，末梢循环差	●
966016	儿科病区	谭宇恒	男	20061101	47	3岁11月			1	10	20101020
1542963	儿科病区	黄嘉炜	男	20071226	33	2岁9月	广州市海珠区江南大道嘉鸿二街3号1301房		1	10	20101015
1009660	儿科病区	张烘诚	男	20100228	7	7月	广州市番禺区沙湾镇北屏西路西二街三巷7号		1	10	20101019
1484002	儿科病区	杨靖豪	男	20090930	12	1岁0月	广州市海珠区昌岗中路德信街65号16		1	10	20101018
1475699	儿科病区	卢熙鸿	男	20090515	17	1岁5月	广州市海珠区工业大道南882号		1	10	20101019
1277958	儿科门诊	朱佳琪	女		23	1岁11月			1	10
1547165	儿科病区	崔杰锋	男	20090221	20	1岁8月	广东省清远市佛冈县水头镇新联村		1	10	20101018	20101022	20101106	38.3	20101018				●								●	●		●	●				●					●					●
1535680	儿科病区	巨柠浩	男	20090621	16	1岁4月	番禺南村镇坑口村		1	10	20101020
1444306	儿科门诊	裴宁茜	女		14	1岁2月	海珠区翠城花园		1	10	20101026
962336	儿科门诊	廖嘉裕	男		44.4	3.7岁	芳村东塱沙洛上村305房		1	10	20101025
1507623	儿科门诊	邓兴	男		25.2	2.1岁	海珠区泉塘		1	10	20101026
1465842	儿科病区	包嘉威	男	20071103	36	3岁	广东省南海市大沥镇雄豪宾馆		1	10	20101030	20101103	20101109	38	20101030				●			●					●																		●
1584005	儿科病区	黄炜淇	女	20071121	35	2岁11月	广州市海珠区凤安街30号		1	11	20101101
1579043	儿科门诊	邓耿威	男		88.8	7.4岁	广州市海珠区江贝东海里5巷13号		1	11	20101104
1583296	儿科病区	梁倍丝	女	20071109	35	2岁11月	广州市海珠区石溪东大街1巷4号之一		1	11	20101105	20101105	20101111	36.8	20101105				●																				●						●
1534888	儿科病区	李慧欣	女	20091001	14	1岁2月	河源市新丰江新江3路陈秋燕		1	11	20101127	20101129	20101204	39.1	20101127				●								●																		●
1251408	儿科病区	刘思凡	男	20051218	59	4岁11月	广州市白云区宵岗		1	11	20101126
1535283	儿科病区	康宇宸	男	20080713	29	2岁5月	广州市黄浦区红荔路1号		1	11	20101128
1573247	儿科病区	赖永浩	男	20091231	11	11月	广东省清远市清新县太和镇清和大道153号		1	11	20101120
1583147	儿科病区	徐温杰	男	20090210	21	1岁9月	四川渠县月宫乡大林村十组45号		1	11	20101124
857197	儿科门诊	谢博瑶	男		72	6岁			1	11
1576671	PICU	朱李雪	女	20081004	35	2岁11月	广东河源市和平县大坝镇龙师乡罗星村		1	12	20101201	20101203	20101212	38.5	20101201			●					●				●			●															●
1582199	儿科病区	黎志远	男	20071022	37	3岁1月	广州市白鹤洞平西三巷二号503房		1	12	20101203
1577446	儿科病区	朱小鸿	男	20100502	7.1	0岁7.1月	河源河平县大坝镇龙师乡罗星村38号	1	1	12	20101202	20101204	20101223	39	20101203			●				●																							●
1572544	儿科病区	郑佳贝	女	20071003	38	3岁2月	广东省和平县阳明镇金带路15号		1	12	20101210	20101214	20101221	39.3	20101213			●					●				●																		●
1241379	儿科病区	陈泽邦	男	20061113	49	4岁1月	广州市海珠区荔福路43-310		1	12	20101218
1595579	PICU	罗懿诚	男	20090706	17	1岁5月	广东省紫金县义容镇安全村子塘村民小组4号		1	12	20101220	20101223	20101225	39.5	20101221			●					●					●					●	●	●		●						●		●		●
1588662	儿科病区	黄嘉怡	女	20090920	17	1岁5月	广东省惠来市惠城区南坛路20号		1	12	20101224	20101228	20101231	40	20101224				●									●																	●
1588050	儿科病区	张锦鸿	男	20091218	12.4	1岁0.4月	广东省河源市紫金县义容镇安全村		1	12	20101228	20101231	20110111	39.6	20101228	●						●					●													●					●
1571614	儿科二区	陈晓筱	女	20071126	38	3y2m	广州市海珠区晓燕街23号1002	0	2	1	20110114	20110116	20110121	36.8	20110115				●			●																							●
1496818	儿科	胡逸朗	男	20080917	28	2岁4月	广州市海珠区金碧花园	0	2	1	20110121	20110123	20110129	39.2	20110123				●			●																							●
1561486	PICU	周欣茹	女	20091108	16.2	1岁4.2月	广东河源市和平县贝墩镇兴中横山队	0	2	3	20110312	20110315	20110324	39.5	20110313			●	●				●				●	●	●	●															●
1561486	PICU	周欣茹	女	20091109	16.3	1岁4.3月	广东和平县贝墩镇兴中横山队		2	3
1188804	儿科门诊	庄广宁	男		24				2	3
1618011	PICU	周嘉霖	男	20090620	22	1岁10月	广东和平县贝墩镇树华村委会县营村32号	0	2	4	20110403	20110408	20110413	38.3	20110403			●										●					●												●		●
1626824	PICU	吴晓蓝	女	20080211	38.2	3岁2.2月	广东佛山市顺德勒流镇蔼吉一街一巷1号	1	2	4	20110410	20110417	20110426	38.6	20110410				●				●					●		●										●					●
1589131	儿科二区	杨盛中	男	20101216	4.1	0岁4.1月	广东广州海珠区基建新村二街13-803	0	2	4	20110416	20110417	20110420	39.1																																●
1575071	儿科门诊	何强	男		37	3岁1月			2	4	20110422	20110422
1622046	儿科二区	梁楚云	女	20081023	30	2岁6月	广州市花都区天贵路	0	2	4	20110426	20110430	20110504	38.4
1597735	儿科二区	郭晨熙	男	20090501	24	2岁	湖北随州曾都区殷店镇凤鸣村六组		2	4	20110430	20110501	20110507	39					●																										●
1589785	儿科门诊	陈俊宇	男		27.6	2.3岁			2	4
1620603	儿科门诊	周龙朋	男	20090720	22	１岁１０月	广州市番禺区		2	5	20110501			38
1536631	儿科门诊	张羽翔	男	20070118	50.4	4.2岁	佛山大沥		2	5	20110501
1631027	儿科二区	陈思敏	女	20040901	22	22M	广东广州市海珠区石溪东大街11巷20号102房	0	2	5	20110501	20110503	20110509	39	20110501				●				●																						●
1440773	儿科门诊	吴诗涵	女	20090624	21	21M			2	5	20110507			37.8
1486975	儿科门诊	母文惠	女	20100422	13	13M	庄头东边街13号		2	5	20110509			38.2
1622472	儿科二区	洪海涵	男	20080108	40	3岁4月	广州市海珠区东晓南路英华街109号	0	2	5	20110511	20110511	20110517	38.2	20110510				●			●																							●
1295283	儿科二区	廖春想	男	20080917	31.8	2岁7.8月	广州市海珠区	0	2	5	20110509	20110511	20110517	38.7
1379344	PICU	唐佳慧	女	20080827	32.7	2岁8.7月	湖北省怀化溆浦县黄毛园村十三组	0	2	5	20110513	20110516	20110522	38.8	20110513		●																												●
1229105	儿科门诊	蔡臻	男	20070923	43.2	3.6岁	番禺洛溪新城洛涛南区13-1-102		2	5	20110513			38
1635321	儿科二区	金麦麦	女	20100829	8.7	8.7月	广州市海珠区	0	2	5	20110516	20110518	20110526	38.5
1631379	儿科二区	赖亮	男	20010715	118	9岁10月	广州市海珠区后滘北大街86号	0	2	5	20110511	20110517	20110525	38				●	●			●	●					●																	●
1236192	儿科门诊	吴雨霏	女	20071102	42	3.5岁	海珠区东晓南路晓城大厦D-2006房		2	5	20110517
1466209	儿科二区	许保森	男	20070717	46	3岁10月	广州市黄埔区夏园	0	2	5	20110516	20110518	20110523	40.1
1637261	儿科二区	郭涵	男	20090312	26	2岁2月	广州市海珠区	0	2	5	20110512	20110514	20110521	38.5
1637604	儿科二区	谭梓芸	女	20081113	30.2	2岁6.2月	广州市海珠区康体街30号动感华庭C1703房	0	2	5	20110518	20110518	20110524	39.5	20110517				●																										●
1637620	儿科二区	黄少涛	男	20071216	41	3岁5月	广东省河源市紫金县陂头村委会棠下村民小组	0	2	5	20110512	20110518	20110524	39	20110512				●																										●
1635295	儿科二区	桂嘉鸿	男	20070108	52	4岁4	湖北省武穴市大法寺镇下桂村刘下垸	0	2	5	20110517	20110519	20110520	38.5	20110518			●	●				●																						●
1568155	儿科二区	吴贤程	男	20090910	20	1岁8月	广州市海珠区金碧３期	0	2	5	20110518	20110519	20110524	40
1633948	儿科门诊	曾添馨	女	20060612	57	4岁9月	河源连平县		2	5	无症状,与患病小孩接触
1630519	儿科门诊	曾宇成	男	200910	20	20M	河源连平县		2	5	无症状,与患病小孩接触
1652404	PICU	曾宇航	男	20090303	27	2岁3M	广东连平县绣缎镇垇头村楼下屋	0	2	5	20110518	20110522	20110530	39	不详				●				●				●	●	●	●		●			●									休克	●	●
1494569	儿科二区	陈恒霞	女	20071008	43	3岁7M	广东广州番禺区沙溪村珠江花园华苑1401房	0	2	5	20110520	20110523	20110526	37.3	20110520		●		●																										●
1652388	儿科二区	吴健豪	男	20071109	42	3岁6M	广东广州市番禺区洛溪新城洛湖居15栋之三302	0	2	5	20110522	20110522	20110529	37.6	20110520				●																										●
1428412	儿科门诊	李振鑫	男	20100120	16	16M	海珠区大沙村		2	5	20110522
1498039	儿科门诊	李欣羽	女	20070404	49	4Y1M	番禺		2	5
1642895	儿科门诊	罗子茵	女	20100114	17	17M	沥窖三巷2号		2	5
1396023	儿科门诊	陈观成	男	20081013	30	2Y6M	沥窖南安2巷6号1楼		2	5	20110523			38.2
1467748	儿科门诊	邹凤芝	女	20091026	19	19M	海珠晓港西马路		2	5	20110520			38.5
1635516	儿科门诊	肖立诚	男		18	18月	洪德路永新街105113房		2	5	20110522
1323383	儿科门诊	梁海涛	男	20090312	26.4	2.2岁	鸡春岗新街2号705房		2	5	20110523			38
1629610	PICU	杜锡田	男	20090131	28	28M	广东广州市海珠区西滘村南大街十五巷12号	0	2	5	20110524	20110525	20110527	39.2	20110524			●	●																										●
1652301	PICU	张海钦	男	20090907	21	21M	广东河源市紫金燕路中坝镇	0	2	5	20110521	20110525	20110601	39.2	20110521			●	●				●				●	●																	●
1635519	儿科二区	朱子宁	男	20080309	39	39M	广东和平县下车镇石含村委会坳背村50号	0	2	5	20110521	20110524	20110531	39.5	20110521				●			●	●				●																		●
1308629	儿科门诊	蒋子诚	男	20080301	38	38M	海珠区新叶路42号		2	5	20110523			38.5
1641986	PICU	黄鑫莎	女	20091221	17	１岁５月	广东河源市和平县大坝镇汤湖村	0	2	5	20110526	20110526	20110602	36.8	20110524				●								●	●		●															●
1643018	PICU	黄梦思	女	20090831	20	1岁8月	广东河源市和平县阳明镇珊瑚村	0	2	5	20110522	20110525	20110529	38.4	20110522				●								●			●															●
1652299	PICU	张天文	男	20090415	25	2岁1月	广东和平县大坝镇龙狮村委会罗新村32号	0	2	5	20110522	20110525	20110602	37.8	20110522				●				●				●	●		●															●
1652187	PICU	庄晓瑜	女	20080101	40	3岁4月	广东连平县中信镇径中村10号	0	2	5	20110523	20110525	20110530	38.2	20110524				●									●		●															●
1652191	PICU	郑炳乾	男	20080204	40	3岁4月	番禺区大石镇丽江花园	0	2	5	20110524	20110525	20110528	38
1635564	PICU	范贤智	男	20060421	60	5岁	广东广州市海珠区西窖吴家大街3号	0	2	5	20110522	20110526	20110602	38.3	20110522				●				●		●																				●
1641991	PICU	黄思炫	男	20090122	28	2岁4月	广东河源市连平县三角镇石源村石灰达屋	0	2	5	20110524	20110526	20110530	38	20110524				●				●							●															●
1652296	PICU	杨万链	男	20091001	19	1岁7月	广东河源市龙川县麻布岗12号	0	2	5	20110523	20110525	20110602	37.8	20110523				●			●	●				●	●		●										●					●
1641937	儿科门诊	房文毅	男	1998	156	13岁	莲州市东华路88号		2	5	20110522
1255491	儿科门诊	刘登	男	20071031	36	3岁	海珠区昌岗中三唐大街7巷8号		2	5	20110524			37.5
1641806	儿科门诊	谭智怀	男		32	2岁8月			2	5	20110525
1641807	儿科二区	张心敏	女	20100205	16	1岁4月	广东紫金县中坝镇塔坳管理区	0	2	5	20110526	20110526	20110602	38.3	20110526			●	●																										●
1641611	PICU	黄威镇	男	20090212	27	2岁3月	广东连平县油溪镇大塘管理区	0	2	5	20110521	20110527	20110531	38.5	20110521			●	●			●								●															●
1400556	儿科二区	梁善钧	男	20070930	44	３岁８月	广州市海珠区燕子岗	0	2	5	20110527	20110529	20110604	39.5
1652148	儿科病区	陈国平	男	20080628	35	２岁１１月	广东东源县县城新源新村居委会北直街建设二路俊园轩5栋602	0	2	5	20110527	20110529	20110601	39.1	20110527				●																										●
1652149	PICU	欧阳伟峰	男	20050728	70	５岁１０月	广东连平县元善镇城西居委会西门路14号	0	2	5	20110526	20110529	20110601	39.5	20110526				●								●																		●
1642374	PICU	彭武豪	男	20100311	14	１岁２月	广东紫金县龙窝镇彭坊村上彭村民小组77号	0	2	5	20110526	20110530	20110603	38.9	20110526			●				●	●				●			●															●
1641467	PICU	殷文涌	男	20071202	44	３岁８月	广东河源市和平县阳阴镇南堤居委会东山路康乐村5号	0	2	5	20110525	20110528	20110604	39.5	20110525				●									●																	●
1641470	PICU	肖子桐	男	20081017	31	２岁７月	广东河源市和平县合水镇苏谭管理区黄沙潭50号	0	2	5	20110525	20110528	20110603	39.1	20110525				●								●																		●
1635543	儿科病区	李思颖	女	20100407	15	１岁３月	广东广州市海珠区江燕路江燕花园122号之28	0	2	5	20110526	20110526	20110601	38.6	20110526			●	●																										●
1641855	PICU	陈卓	男	20090503	24	２岁０月	广东东源县上莞镇新民居委会五小组1号	0	2	5	20110524	20110527	20110531	39.2	20110524			●	●																										●
1642359	儿科门诊	周琦昇	男	20080602	34	２岁１０月	番禺区大石河村		2	5	20110528			37.5
1641921	儿科二区	钟信轩	男	20090929	29	２岁５月	广东佛山市一一院	0	2	5	20110525	20110528	20110603	38.8
1641004	PICU	叶明煜	男	20080807	34	2岁10月	广东河源彭寨彭寨公和委员会桥头村5号	0	2	5	20110528	20110530	20110604	39.4	20110528			●									●	●		●															●
1641000	PICU	彭紫柔	女	20060828	57	4岁9月	广东紫金县龙窝镇彭坊村上彭村民小组77号	1	2	5	20110526	20110530	20110603	38.5	20110526			●												●															●
1641005	PICU	蔡君鑫	男	20091029	19	1岁7月	广东河源市和平县青州山塘村九队14号	0	2	5	20110526	20110530	20110603	38.5	20110526			●	●				●				●			●															●
1640992	儿科二区	彭天宇	男	20091205	17	1岁5月	广东省河源市龙川车田大塘尾村	0	2	5	20110528	20110531	20110605	40	20110528				●																										●
1652098	PICU	周永聪	男	20080518	40	3岁4月	广东省河源市连平县内莞镇小洞村	0	2	5	20110528	20110531	20110605	38.5	20110528			●									●	●																	●
1642392	PICU	彭亮	男	20070319	51	4岁3月	广东省和平县上陵镇寨西村委会寨西村29号	1	2	5	20110527	20110531	20110604	39	20110527			●	●																										●
1642391	PICU	何国望	男	20100215	16	1岁4月	广东省河源市和平县合水镇合水村委会河口48号	0	2	5	20110527	20110531	20110605	38	20110529			●	●								●																		●
1640009	儿科二区	宋子华	男	20071123	42	3岁6月	广东河源市紫金县黄塘镇澄田村	0	2	5	20110526	20110601	20110610	38.5	20110526			●	●			●								●															●
1640401	儿科门诊	钟睿	男	20060602	60	5岁	广州市海珠区		2	5	20110530
1639802	PICU	巫嘉勋	男	20090117	29	2岁5月	广东省河源市龙川县赤光镇瑶坑村委会红卫村60号	0	2	5	20110528	20110602	20110606	39.8	20110531				●								●	●																	●
1641134	PICU	张炜聪	男	20091124	18	1岁6月	广东省河源市紫金县中坝上石管理区	0	2	5	20110527	20110529	20110605	37.6	20110528			●									●													●					●
1640098	儿科二区	叶浩宇	男		8	8月	广东河源连平县	0	2	5	20110528	20110601	20110605	38.7
1492326	儿科二区	陈诗莹	女	20090901	21	1岁9月	广州市海珠区南洲路		2	6	20110601	无病例		38.5
1640108	儿科二区	何可欣	女	20100517	12	1岁	广东省河源市和平县合水镇合水村委会河口65号	0	2	5	20110528	20110601	20110606	37.9	20110528			●					●																						●
1652014	PICU	吴雨浩	男	20110531	31	2岁7月	河源中信新村	0	2	5	20110531	20110602	20110608	38.9
1642442	儿科二区	周嘉瑜	女	20110528	46	3岁10月	广东省河源市连平县元善镇附城居委会解放路15号	0	2	5	20110527	20110602	20110605	38	20110527				●																										●
1303888	儿科二区	骆镕萱	男	20080308	39	3岁3月	广州市海珠区第三金碧		2	5	20110528	无病例		38.4
1640004	PICU	刘新婷	女	20100302	15	１岁３月	广东河源紫金	0	2	5	20110526	20110601	20110610	37.8
1652013	PICU	刘家政	男	20090501	25	２岁１月	广东省河源市紫金县洛湖镇	0	2	5	20110528	20110602	20110608	38.7	20110528			●	●			●					●	●		●					●									双足冰冷	●
1672932	儿科门诊	唐少博	男	20070510	48	4岁	广州市番禺区洛溪新城		2	6	20110606			38.5
1651985	PICU	黄胜杰	男	20100824	9	9月	广东省河源市和平县合水镇丰洋管理区	0	2	6	20110601	20110603	20110609	39	20110601			●	●											●															●
1639211	PICU	赖菁茹	女	20080519	44	３岁８月	广东省河源市紫金县古竹镇留洞村	0	2	6	20110601	20110605	20110609	39	20110603			●									●																		●
1672921	PICU	张敏颖	女	20090517	24	２岁	广东省河源市紫金县中坝镇塔坳村五一村民小组17号	0	2	6	20110603	20110606	20110616	38.5	20110603				●								●	●																	●
1651982	PICU	龚伟杰	男	20081209	24	2岁	河源紫金	0	2	6	20110601	20110603	20110609	40
1672892	PICU	严越彬	男	20100320	15	１岁３月	广东省河源市紫金县义容镇塘面村上米三8号	0	2	6	20110602	20110605	20110614	38.5	20110602			●					●				●	●																	●
1639217	PICU	杜勇权	男	20090509	24	２岁	广东省河源市紫金县蓝塘镇双兴学光队	0	2	6	20110601	20110604	20110609	39	20110601				●				●				●	●		●															●
1672920	PICU	吴文凯	男	20091027	19	1岁7月	广东省河源市连平区三角镇向阳村榄树下屋	0	2	6	20110603	20110606	20110610	39.1	20110603				●								●	●																	●
1652013	PICU	刘家政	男	20090501	25	２岁１月	广东省河源市紫金县洛湖镇	0	2	6	20110528	20110602	20110608	38.7	20110528			●	●			●					●	●		●					●									双足冰冷	●
1651867	PICU	彭俊哲	男	20090524	24	２岁	广东省河源市龙川县车田镇官田天岭村委会	0	2	6	20110605	20110606	20110607	39.5	20110605			●	●				●				●	●					●	●	●	●		●		●		●		四肢冰冷、肌张力消失	●
1651829	儿科二区	贾允晨	男	20070917	45	３岁９月	海珠区前进路	0	2	6	20110605	20110606	20110612	39.2
1651836	儿科二区	李思瑶	女	20080307	38	3岁2月	海珠西二村	0	2	6	20110605	20110606	20110612	39.2
1458294	桥楼	卢宽	男	20081212	30	２岁６月	广东东莞	0	2	6	20110605	20110607	20110610	37.6
1672932	儿科门诊	程俊崧	男		57	4岁９月			2	6	20110607
1672557	儿科二区	肖李砂	女	20081129	31	２岁７月	广东省和平县阳阴镇均联村委会肖屋一队4号	0	2	6	20110604	20110608	20110613	39.1	20110604			●																											●
1672544	儿科二区	李佳乐	男	20080818	33	２岁９月	广东省广州市海珠区后窖村36巷17号	0	2	6	20110603	20110608	20110613	38	20110603			●	●								●																		●
1672585	PICU	魏洁	女	20090814	22	１岁１０月	广东省河源市龙母白石中村	0	2	6	20110605	20110608	20110613	39.5	20110606			●	●				●				●																		●
1670687	PICU	曾庆涛	男	20100908	9	９月	广东省河源市紫金县义容镇桥田	0	2	6	20110605	20110609	20110614	37.5	20110605		●										●																		●
1309337	儿科二区	何思敏	女	20081224	30	２岁６月	广州市广纸南基路	0	2	6	20110606	20110610	20110614	40
1651786	PICU	张讯涛	男	20080416	36	３岁	河源紫金		2	6	20110607	20110609	20110615	39.3
1651757	PICU	张可哈	男	20100214	16	１岁４月	广东省河源市紫金县	0	2	6	20110606	20110610	20110619	40	20110606				●								●																		●
1651789	PICU	魏家辉	男	20090101	29	２岁５月	广东省河源市龙川县龙母镇白石管理区	0	2	6	20110606	20110609	20110613	39.3	20110607	●							●							●															●
1670695	PICU	何俊健	男	20090227	27	２岁３月	广东省河源市和平县阳明镇大楼村白玉1号	0	2	6	20110605	20110609	20110614	39.5	20110605	●		●									●																		●
1639104	儿科门诊	汤林逸	男	20060903	55	４岁７月	广州市芳村区白鹤洞		2	6	20110611
1639091	儿科二区	刘文俊	男	20080109	41	３岁５月	广东省河源市	0	2	6	20110607	20110613	20110621	38	20110607			●									●																		●
1639092	儿科二区	骆家豪	男	20090901	21	１岁９月	广东省河源市龙川县	0	2	6	20110611	20110613	20110621	39	20110611	●											●																		●
1670021	儿科二区	刘镒凡	男	20100121	21	１岁９月	广东省河源市和平县	0	2	6	20110610	20110609	20110616	39.2
1639200	PICU	江锋	男	20080503	37	３岁１月	广东河源市东源县新源新村2栋402房	0	2	6	20110610	20110612	20110622	39	20110610	●			●																										●
1671117	儿科二区	陈彬	男	20101021	7	７月	广东省河源市和平县环城路翠竹园二巷1号对面	0	2	6	20110607	20110610	20110616	38.5	20110607		●	●				●								●															●
1476606	PICU	陈一晖	男	20080706	25	２岁１月	广州市海珠区	0	2	6	20110608	20110611	20110616
1639089	PICU	凌爱姗	女	20080720	34	２岁１０月	广东省河源市	0	2	6	20110610	20110613	20110620	39.2	20110610	●			●								●																		●
1669655	PICU	刘育彬	男	20100407	14	１岁２月	广东省河源市和平县下车镇雪二村委会下段村12号	0	2	6	20110610	20110612	20110616	39.4	20110610		●		●			●					●																		●
1639204	PICU	叶子翔	男	20090305	27	２岁３月	广东省河源市龙川县四都县福光下村	0	2	6	20110609	20110612	20110620	40	20110611		●										●																		●
1669499	PICU	杨佑彬	男	20060811	58	４岁１０月	广东省河源市源城县前街名仁春天花园	0	2	6	20110609	20110613	20110622	38.8	20110609			●	●				●		●			●																	●
1669919	儿科二区	徐钠容	男	20090131	29	２岁５月	广东省河源市和平县长塘镇龙陂含水塘	0	2	6	20110609	20110612	20110619	38	20110609			●	●																										●
1669921	儿科二区	徐梦婷	女	20091104	19	１岁７月	广东省河源市和平县长塘镇龙陂含水塘	0	2	6	20110602	20110612	20110616	37	20110602			●																											●
1651616	PICU	黄子阳	男	20100216	16	１岁４月	广东省河源和平县阳明镇南堤路54号	0	2	6	20110610	20110613	20110616	39	20110610			●	●																										●
1669718	PICU	蔡冰冰	女	20100406	13	１岁１月	广东省河源和平县教育路38-34	0	2	6	20110607	20110612	20110616	38.2	20110607	●			●								●																		●
1651617	PICU	陈火财	男	20091029	20	１岁８月	广东省河源和平县公白镇柯树村36号	0	2	6	20110610	20110613	20110619	39	20110610			●	●									●		●															●
1648089	儿科二区	郑泽海	男	20090209	23	１岁１１月	广东省广州市海珠区	0	2	6	20110312	20110615	20110621	38.5
1420058	儿科二区	吴楚	女	20071111	43	３岁７月	番禺洛溪新城	0	2	6	20110613	20110614	20110617	39.2
1647408	儿科二区	任宇航	男	20110103	5	5月	广东河源市东源县仙塘镇仙塘村委会公份小组467号	0	2	6	20110614	20110616	20110622	38	20110614	●											●			●															●
1647693	儿科二区	黄灿强	男	20090307	27	２岁３月	广东省广州市番禺区钟村怀村南路90号	0	2	6	20110613	20110616	20110624	39.3	20110613			●																											●	●
1638939	儿科二区	曾嘉慧	女	20070618	46	３岁１０月	广东省清远市佛冈县石角镇冈田村委联三村28号	0	2	6	20110614	20110617	20110620	37	20110614		●																												●
1638945	儿科二区	赵岩	男	20100324	2	２月	广东佛山市禅城区	0	2	6	20110614	20110616	20110619	39.4
1638909	儿科二区	王彦哲	男	20091213	18	１岁６月	广州市海珠区南洲路后滘森语星园C1栋1703	0	2	6	20110610	20110616	20110620	37	20110610	●			●			●																							●
1639029	PICU	张扬	男	20071119	42	３岁６月	广东省河源市源城区沿江路普和花园	0	2	6	20110614	20110616	20110622	39.3	20110614			●	●				●					●		●															●
1647979	PICU	彭小峥	女	20100510	13	１岁１月	广东省河源市和平区公巨镇新陂村村委会下屋村11号	0	2	6	20110611	20110615	20110622	39	20110612			●	●								●																		●
1639026	PICU	李保源	男	20100418	14	１岁２月	广东省河源市白田区白田村	0	2	6	20110613	20110616	20110623	39	20110613			●	●								●	●																	●
1638934	PICU	彭嘉健	男	20071030	43	３岁７月	广东省河源市和平县公白镇新江村	0	2	6	20110614	20110617	20110625	38.5	20110614			●	●				●				●	●																	●
1484074	儿科病区	黄圣嫣	女	20070322	51	4岁3月	广东省广州市番禺区洛溪新城	0	2	6	20110617	20110618	20110622	40
1461197	儿科病区	梁启媛	女	20080401	38	3岁2月	广东省广州市海珠区梅园南路15号302	0	2	6	20110617	20110618	20110624	40.1	不详				●
1646744	儿科病区	周文杰	男	20080923	32	2岁8月	清远佛冈	0	2	6	20110616	20110619	20110624	37.7
1639268	儿科病区	敬子涵	女	20100219	16	1岁4月	广东省广州市番禺区洛湖居1栋之三204	0	2	6	20110617	20110618	20110626	38.9	20110617	●			●																										●
1638899	儿科二区	刘晋瑞	男	20100429	14	１岁２月	广东省河源市龙川县岩镇	0	2	6	20110615	20110619	20110625	39	20110615				●				●				●																		●
1651463	儿科二区	邓志威	男	20091005	20	１岁８月	广东省河源市龙川县龙母镇自佛村57号	0	2	6	20110615	20110618	20110622	38.4	20110615				●								●																		●
1668826	儿科二区	吴昊	男	20070705	47	３岁１１月	广州市吴川县塘辍镇下步龙村4号	0	2	6	20110617	20110619	20110625	37	20110617				●			●																							●
1403012	儿科二区	黄泰槟	男	20080907	33	2岁9月	广东省广州市海猪区革新路	0	2	6	20110619	20110619	20110625	39.1
1668825	儿科二区	麦斯颖	男	20071024	44	3岁8月	广州市黄埔区	0	2	6	20110616	20110619	20110624	40
1638828	PICU	李纬轩	男	20100730	10	10月	广东省河源市和平县	0	2	6	20110617	20110620	20110626	39.7
1638827	PICU	叶玉莹	女	20071126	43	3岁7M	广东省蓝口县	0	2	6	20110617	20110620	20110624	39.2
1646856	PICU	刘祺政	男	20091023	20	1岁8月	广东省河源市和平县	0	2	6	20110615	20110618	20110623	39.5	20110615			●	●								●	●																	●
1638853	PICU	张钊睿	男	20080417	38	3岁2月	广东省广州市怡园小区22栋3区3-401	0	2	6	20110616	20110619	20110623	39.1	20110617			●	●				●							●											●				●
1646992	PICU	张智尧	男	20100619	12	12月	广东省广州市黄埔区	0	2	6	20110617	20110618	20110626	39.3
1638900	PICU	魏润锦	男	20091206	18	1岁6月	广东省河源市龙川县龙母镇白石村	0	2	6	20110616	20110619	20110703	39.2	20110616			●									●																		●
1638867	PICU	魏勇棋	男	20090204	28	2岁4月	广东省河源市龙母县	0	2	6	20110618	20110618	20110625	38.5	20110618			●									●																		●
1638868	PICU	陈希楠	男	20100429	14	1岁2月	广东省河源市新港镇新村路47号	0	2	6	20110616	20110618	20110625	38	20110616			●									●																	四肢末稍凉	●
1647357	PICU	黄芷君	男	20100425	20	1岁8月	广东省河源市忠信镇	0	2	6	20110616	20110617	20110623	39
1647356	PICU	邱子涵	男	20100224	16	1岁4月	广东省河源市东源区船塘镇石岗村	0	2	6	20110615	20110617	20110623	39	20110616			●	●				●																						●
1647018	PICU	黄俊州	男	20091021	20	1岁8月	广东省河源市连平县油溪镇大东村委会红星	0	2	6	20110614	20110618	20110629	39	20110614			●									●			●															●
1638845	儿科二区	江泽锋	男	20100720	11	11月	广东省广州市番禺区	0	2	6	20110617	20110619	20110625	38.5
1651499	PICU	凌挥翔	男	20081114	31	2岁7月	广东省河源市龙川县老隆街道9号	0	2	6	20110612	20110618	20110622	39	20110612				●								●			●															●
1638858	PICU	刘宇浩	男	20101017	8	8月	广东省广州市海珠区	0	2	6	20110618	20110619	20110624	39.6
1646952	PICU	刘暖霞	女	200801	41	3岁5月	广东省广州市海珠区南洲路西窖村大街117号	0	2	6	20110616	20110618	20110623	38.3	20110616				●								●																		●
	儿科门诊	谢子轩	男	20100127	16	16月	广东广西防程		2	6	20110619			39
1645979	儿科二区	刘嘉辉	男	20070826	45	3岁9月	广州市海珠区	0	2	6	20110620	20110621	20110626	39.5
1638735	儿科二区	黄诚寓	男	20090829	22	１岁１０月	广东省河源市和平县彭塞镇聚火村	0	2	6	20110617	20110621	20110626	38.5	20110617			●												●															●
1638771	PICU	叶佳怡	女	20071020	44	３岁８月	广东省河源市紫金县乌石镇升平村	0	2	6	20110620	20110621	20110629	38.5	20110620			●											●																●
1638746	PICU	朱建桦	男	20080926	33	２岁９月	广东省河源市东源县灯塔镇月光村	0	2	6	20110618	20110621	20110629	40	20110618			●									●																		●
1638773	PICU	王美晨	女	20091123	19	１岁７月	广东省河源市和平县阳明镇老具街	0	2	6	20110618	20110621	20110626	38.7	20110618			●									●			●															●
1638656	PICU	贺永柯	男	20090622	24	２岁	广东省河源市中坝贺光村	0	2	6	20110619	20110622	20110702	40	20110621			●									●																		●
1638748	PICU	温慧信	女	20100121	17	１岁５月	河源市新港镇安源村	0	2	6	20110618	20110621	20110629	38.7	2011-06-19			●									●																		●
1638772	PICU	叶嘉茵	女	20091108	20	１岁８月	河源市紫金县乌石镇升平村	0	2	6	20110620	20110621	20110629	39.9	2011-06-20	●														●															●			●
	儿科门诊	钟尚言	男		96	８岁			2	6
1357625	儿科二区	黎宇轩	女	20090319	39	３岁３月	广州市海珠区		2	6	20110621	查不到
1638625	儿科二区	周宗霖	男	20100421	14	１岁２月	广州市海珠区金碧世纪花园	0	2	6	20110622	20110623	20110626	39	2011-06-22				●								●																		●
1647025	儿科二区	麦俊豪	男	20070912	45	３岁９月	广州市海珠区	0	2	6	20110617	20110620	20110625	39	2011-06-17				●																										●
1646026	PICU	钟焱	男	20080321	39	３岁３月	广东省英德县英城英洲大道	0	2	6	20110619	20110623	20110630	39	2011-06-20	●							●		●																				●
1638696	PICU	黄润之	男	20110221	4	４月	广州市黄埔大道	0	2	6	20110621	20110623	20110629	没找到
1671472	儿科门诊	赵梦森	男	20071001	43	３岁７月	广州市番禺区		2	6	20110622			39.5
1645610	儿科二区	李耀文	男	20080510	37	３岁１月	河源市和平县公白镇美塘区杉水村	有	2	6	20110619	20110622	20110626	38.5	2011-06-19			●	●																										●
1652829	儿科二区	丁美莉	女	20080827	34	２岁10月	广州市海珠区南洲北路好又多	0	2	6	20110620	20110623	20110629	41	2011-06-21			●	●				●						●																●
1638538	PICU	魏扬	男	20101113	7	7月	河源龙川县	0	2	6	20110622	20110626	20110628	39.6	2011-06-22		●											●	●																●
1668185	PICU	刘涵萍	女	20091110	20	1岁8月	河源龙川县岩镇镇平越村江联队	0	2	6	20110622	20110624	20110702	39.9	2011-06-22		●		●				●							●														腱反射亢进，腹壁反射减弱，babiniski右侧阳性	●
1651423	PICU	何希为	男	20091228	18	1岁6月	广东省云浮市东约村民生三路	0	2	6	20110622	20110625	20110704	39	2011-06-23			●	●				●					●	●																●
1638500	PICU	陈宗杰	男	20091128	19	1岁7月	广州市黄浦区	0	2	6	20110625	20110627	20110703	39
1591606	儿科二区	庄纲文	男	20100704	11	11月	广州市天河区	0	2	6	20110623	20110626	20110630	39
1638537	儿科二区	张颖	女	20100708	12	12月	河源龙川县赤岗	0	2	6	20110622	20110626	20110703	39.2	2011-06-24		●	●	●										●	●															●
1667689	儿科二区	杨梓聪	男	20091107	19	１岁７月	广州市白云区黄石路		2	6	20110625	无病例
1667682	儿科二区	庄佳盈	女	20100106	18	１岁６月	广东顺德勒流金碧新城御景苑15座1102	0	2	6	20110620	20110627	20110701	38.5	2011-06-20				●																										●
1270181	儿科门诊	陈嘉媛	女	20060921	57	4岁9月	广东省广州市海珠区沥窖		2	6	20110625
1667354	儿科二区	劳柏茵	女	20060622	60	５岁	广州市天河区林和西	0	2	6	20110627	20110628	20110630	39
1645026	儿科二区	李丽熔	女	20080803	34	2岁10月	广东省河源市龙川县	0	2	6	20110621	20110627	20110702	39.3	2011-06-21				●								●																		●
1667347	儿科二区	郭柑鹭	女	20100422	32	1岁20月	广东省广州市番禺区大石	0	2	6	20110627	20110629	20110705	39
1638396	PICU	卢沛婷	女	20100304	16	１岁４月	广州市黄埔区	0	2	6	20110628	20110628	20110704	39.5
1666718	儿科门诊	辛宛颐	女	20070701	48	４岁	广州市芳村区		2	6	20110628
1638352	PICU	刘璇璇	女	20091108	19	１岁７月	广东省河源市紫金县东风路安居花园	0	2	6	20110627	20110630	20110707	39.6	2011-06-27	●		●	●										●																●
1666573	PICU	李文清	女	20090511	25	2岁1月	广东省河源市和平县	0	2	6	20110627	20110630	20110708	38.6	2011-06-27		●		●				●				●			●															●
1638407	PICU	王致远	男	20060411	63	5岁3月	广州市海珠区	0	2	6	20110625	20110629	20110704	39	2011-06-27				●																										●
1638349	PICU	周彬	男	20090724	23	1岁11月	广东省河源市和平县	0	2	6	20110627	20110630	20110721	39.8	2011-06-28		●						●					●	●	●															●
1432095	儿科门诊	朱怡铭	男	20090813	22	22月	广州市海珠区南景园		2	6	20110629			38.9
1638329	儿科二区	蔡铭晖	男	20080924	33	2岁9月	广州市海珠区泰沙路	0	2	6	20110629	20110630	20110708	38	2011-06-29				●										●																●
1638325	儿科二区	叶剑锋	男	20100702	11	１１月	广东省河源市源城区	0	2	7	20100702	20110630	20110706	39
1665432	儿科门诊	李智勇	男	20080422	36	３岁	广州市海珠区东晓南		2	7	20110702
1644674	儿科门诊	叶子君	男	20091126	19	１９月	海珠区康乐村		2	7	20110702			39
1665601	儿科门诊	蔡依华	女	2007	42	3岁6月	广州市白云区黄石路荷塘月色		2	7	20110703			39
1665940	儿科二区	成宇	男	20071025	44	3岁8月	广州市番禺区洛溪新城	0	2	6	20110630	20110702	20110707	39.7	2011-06-30				●																										●
1651259	PICU	修志豪	男	20090723	23	1岁11月	广东省河源市龙川县	0	2	6	20110630	20110703	20110708	39.2
1651256	PICU	黄炜涛	男	20100924	9	９月	广东省河源市和平县		2	7	20110701	20110703	20110711	38.5
1666128	PICU	廖宇财	男	20071110	43	3岁7M	广东省河源市紫金县	0	2	6	20110630	20110702	20110709	39.3	2011-06-30			●									●	●																	●
1666129	PICU	黄宇	男	20091009	20	１岁８月	广东省河源市龙川县	0	2	6	20110630	20110702	20110710	40.1	2011-06-30		●		●								●	●	●																●
1471352	儿科二区	任子彬	男	20080628	36	３岁	广东省广州市海珠区	0	2	7	20110701	20110702	20110706	39
1666130	儿科二区	肖列	男	20040916	81	６岁９月	广东省河源市和平县	0	2	6	20110628	20111031	20111109	39.2	2011-06-28			●					●				●																		●
1665962	儿科二区	郑楠	男	20100418	14	１岁２月	广东省广州市海珠区土华村	0	2	7	20110701	20110703	20110709	39
1644687	儿科门诊	桑梓清	女	20101008	8	８月	广州市海珠区晓港湾		2	7	20110703
1665402	儿科门诊	蒋佳鑫	女	2008	30	２岁６月	广东省广州市白云区		2	7	20110702			38.5
1601822	儿科门诊	王子忆	女	20070904	48	４岁	广东省广州市海珠区南洲花园		2	7	20110704
1602326	儿科门诊	王子涵	男	20070904	48	４岁	广东省广州市海珠区南洲花园		2	7	20110705
1665070	儿科门诊	潘俊宏	男	20071015	55	４岁７月	广东省广州市海珠区南洲花园		2	7	20110704			37.2
1664817	儿科门诊	吴嘉昊	男	20070821	44	３岁８月	广东省广州市海珠区		2	7	20110705
1667874	儿科门诊	张赢月	女	20100713	11	１１月	广东省广州市海珠区金碧一期		2	7	20110704			38.1
1651105	儿科二区	潘伟豪	男	20041006	81	6岁9月	广东省河源市源城区	0	2	7	20110701	20110704	20110710	38.5	2011-07-01			●	●											●															●
1651164	儿科二区	谭宝如	女	20100703	12	1岁	广东省广州市荔湾区河沙路	0	2	7		20110704	20110709	40	2011-07-01			●									●																		●
1666182	儿科二区	袁世鹏	男	20090625	24	2岁	广东省河源市东源县	0	2	6	20110628	20110702	20110706	39.2
1500345	儿科门诊	李同铵	男	20070510	48	４岁	广州市海珠区金碧一期		2	7	20110704			39
1664258	儿科门诊	谢沛彤	女	20080115	36	３岁	广州市海珠区翠城花园		2	7	20110704
	儿科门诊	林德炎	男	20080511	36	３岁	广州市海珠区石溪		2	7	20110706
1664221	儿科门诊	黄嘉亮	男	20080901	32	２岁８月	广州市海珠区海珠花园		2	7	20110706
977618	儿科门诊	陈鸿睿	男	20070510	48	４岁	广州市海珠区金碧一期		2	7	20110703
1664783	PICU	叶弘正	男	20080701	36	3岁	广东省河源市和平县	0	2	7	20110701	20110706	20110709	39.5	2011-07-02				●				●							●															●
1651075	PICU	凌洁	女	20100427	14	１岁２月	广东省河源市龙川县	0	2	7	20110702	20110705	20110718	40	2011-07-02				●				●				●	●																	●			●
1651124	PICU	周昕潼	女	20110702	12	１岁	广东高要市白土镇	0	2	7	20110701	20110705	20110713	39.3	2011-07-01		●		●				●			●	●		●																●
1651072	PICU	徐建成	男	20091028	20	１岁８月	广东省广州市白云区元下田	0	2	7	20110702	20110705	20110710	38	2011-07-02			●												●															●
1664784	PICU	叶丹妮	女	20110325	3	３月	广东省河源市紫金县	0	2	7	20110704	20110706	20110711	37.8
1650995	儿科门诊	黄洁雯	女	20061012	55	４岁７月	广东省广宁县		2	7	20110706
1650983	PICU	刘欣欣	女	20050825	70	５岁１０月	广东省广州市南山区	0	2	7	20110704	20110707	20110713	39.8	2011-07-05		●													●															●
1664127	PICU	廖彩灵	女	20090822	22	１岁１０月	广东省河源市紫金县	0	2	7	20110705	20110707	20110718	40	2011-07-05		●		●								●	●																	●
1664022	PICU	李锐琦	男	20071114	44	３岁８月	广东省河源市龙川县	0	2	7	20110704	20110707	20110718	40.3	2011-07-04		●										●	●
882248	儿科二区	余雯希	女	20051101	68	５岁８月	广东省广州市番禺区大石镇	0	2	7	20110705	20110707	20110713	39
1644555	儿科门诊	黄湘婷	女	20090225	27	２岁３月	广东省广州市海珠区石溪街	0	2	7	20110706	20110708	20110711	37.8
1663655	儿科二区	肖智立	男	20101111	8	8月	广东省河源市和平县	0	2	7	20110705	20110708	20110714	38.8
1657908	儿科门诊	肖心欣	女	20090605	24	２岁	广东省河源市和平县		2	7	20110707			38.3
1657907	儿科门诊	肖晓彤	女	20090605	24	２岁	广东省河源市和平县		2	7	20110707			38.3
1664177	儿科门诊	邵智誉	男	20080917	24	２岁	广州市番禺区大石镇		2	7	20110710			39.4
1657911	儿科门诊	徐浩	男	20080627	24	２岁	广东省河源市和平县		2	7	20110709			38
1650761	PICU	张馨玥	女	20080723	35	２岁１１月	广东省河源市源城区	0	2	7	20110707	20110710	20110713	39.7	2011-07-07			●	●								●	●																	●
1650762	PICU	陈愉静	女	20090925	22	１岁１０月	广东省河源市源城区	0	2	7	20110708	20110710	20110716	39.5
1300597	儿科二区	彭诗淇	女	20080913	33	２岁９月	广东省广州市海珠区南洲路		2	7	20110705			37.5
1310558	儿科二区	林迪琦	女	20080429	39	３岁３月	广东省广州市荔湾区	0	2	7	20110708	20110709	20110713	38.9	2011-07-08			●	●			●																							●
1530281	儿科二区	骆芷珊	女	20100131	17	１岁５月	广东省广州市花都区	0	2	7	20110708	20110709	20110712	38
1658168	儿科门诊	王倩懿	女	20070920	46	３岁１０月	海珠区		2	7	20110707
1663635	儿科二区	袁唯登	男	20080306	40	３岁４月	广东省河源市和平县	0	2	7	20110705	20110708	20110716	39	2011-07-05		●		●			●	●																						●
1650809	儿科二区	廖壁炜	男	20090718	23	１岁１１月	广东省广宁县南街镇	0	2	7	20110707	20110709	20110715	40.5
1662680	儿科门诊	宇宁	男	20100512	4	４月	广州市番禺区		2	7	20110711			38
1670372	儿科二区	范淑芸	女	20071219	43	3岁7月	广州市番禺区丽江花园乡	0	2	7	20110710	20110713	20110718	39.2	2011-07-10			●	●								●																		●
1663364	儿科二区	刘焯玮	男	20090110	30	2岁6月	广州海珠区	0	2	7	20110711	20110713	20110719	39
1657825	PICU	许铭斌	男	20101029	9	8月份	广西南宁横县	0	2	7	20110706	20110710	20110716	38	2011-07-07		●		●										●																●			●
1658150	PICU	李建宏	男	20101016	9	9M	广东博罗县	0	2	7	20110703	20110708	20110715	39.3	不详								●	●																					●
1650477	儿科门诊	李润生	男	20101126	7	7M	广东河源		2	7	20110713			37.5
1657646	儿科门诊	黄潇峰	男	20090608	24	2Y	广州市番禺区丽江花园乡		2	7	20110712			39.3
1644347	儿科门诊	谭俊宇	男	20071231	41	3Y5M	海珠区马岗顶		2	7	20110712			38
1520104	儿科门诊	何景铵	男	20090316	26	2Y2M	广东高要市高塘县		2	7	20110712			38.3
1657520	PICU	廖文俊	男	20100506	14	1岁2月	广东河源紫金县	0	2	7	20110710	20110713	20110721	39.5	2011-07-10			●	●				●				●								●										●
1650469	PICU	裴李可儿	男	20110301	4	4M	广东河源和平县	0	2	7	20110711	20110713	20110718	39	2010-07-11			●	●				●				●																		●
1657547	PICU	罗雪燕	女	20101111	8	8M	广东河源和平县	0	2	7	20110710	20110713	20110720	38
1292554	儿科门诊	瘳因明	男	20110714	31	2Y7M	广州番禺		2	7	20110714
1661979	PICU	肖思蕾	女	20080113	42	3Y6M	广东河源源城县	0	2	7	20110713	20110714	20110720	39	2011-07-12				●								●																		●
1182310	儿科二区	谭雨希	女	20080324	40	3Y4M	广东东莞虎门	0	2	7	20110710	20110713	20110717	38.5	2011-07-10				●																										●
1661844	感染科门诊	张富蕙	女	820720	348	29Y	番禺区大石105国道472		2	7	20110713
1663384	PICU	周相豪	男	20090112	30	2Y6M	广东河源源城县	0	2	7	20110705	20110708	20110716	39
1661598	PICU	黄燕君	男	20090827	22	1Y10M	广东河源紫金县	0	2	7	20110709	20110715	20110719	38.5	2011-07-09				●				●				●	●		●															●
1661247	儿科门诊	李尚桐	女	20090831	23	23M	广州芳村白鹤洞乡		2	7	20110717
1661167	PICU	周子健	男	20100609	13	1Y1M	广东河源紫金县	0	2	7	20110712	20110717	20110724	39.4	2011-07-14				●								●																		●			●
1650394	PICU	曾宇东	男	20080929	33	2Y9M	广东广州沥湾	0	2	7	20110714	20110715	20110719	37	2011-07-14			●	●			●																							●			●
1670306	儿科二区	范洪滔	男	20100412	15	1Y3M	广东广州海珠保利花园	0	2	7	20110716	20110718	20110722	39	2011-07-17			●	●								●																		●
1587280	儿科二区	罗锦鹏	男	20100804	11	11M	广东清远清城龙塘	0	2	7	20110715	20110718	20110725	38.5	2011-07-16		●		●																										●
1661214	儿科二区	陈朗	男	20070921	36	3Y	广东增城市荔城县	0	2	7	20110717	20110717	20110722	37.8	2011-07-17			●	●			●																							●
1650358	儿科二区	黄畅睿	男	20080418	36	3Y	广东河源和平县	0	2	7	20110714	20110716	20110721	39.5
1659786	儿科门诊	刘芷荧	女	20100307	16	1Y4M	广东广州海珠东晓南乡		2	7	20110717
1660993	儿科二区	黄健	男	20080209	36	3Y	广东河源新港	0	2	7	20110713	20110718	20110726	39.3	2011-07-13		●		●				●				●	●		●															●
1659635	儿科二区	周杰恒	男	20090504	26	2Y2M	广东河源和平县	0	2	7	20110715	20110719	20110724	38.5
1659445	儿科门诊	陈蕾	女	20090607	24	2Y	广州海珠西路村		2	7	20110719			38.9
1658930	儿科门诊	欧芷瑶	女	20100307	16	16M	广州海珠和辉花园		2	7	20110720
1662074	儿科二区	潘浩林	男	20090719	24	2Y	广东河源紫金	0	2	7	20110717	20110719	20110728	38.8	2011-07-17			●									●																		●
1650074	PICU	黄程冠	男	20080821	35	2Y11M	广东河源龙川	0	2	7	20110715	20110719	20110726	39.8	2011-07-15			●	●						●		●																		●
1659273	儿科二区	陈奕希	男	20071017	45	3Y9M	广州海珠	0	2	7	20110718	20110719	20110725	39.5	2011-07-19			●	●			●																							●
1283498	儿科二区	杨辛杰	男	20081027	33	2Y9M	广州海珠	0	2	7	20110717	20110720	20110730	38	2011-07-17			●	●			●					●	●		●															●
1658752	儿科门诊	罗筱杰	男	20080603	37	3Y1M	广州番禺大石		2	7	20110720			37.5
1663280	儿科门诊	张博轩	男	20111220	20	1Y8M	广东汕头		2	7	20110720			38.5
1566858	儿科门诊	陈泳熹	女	20100609	13	13M	广州海珠沥新		2	7	20110721			39
1649988	儿科二区	薛齐志	男	20090701	24	2Y	广州海珠区凤阳村鹭江南1巷11号1楼	0	2	7	20110721	20110722	20110729	39.5	2011-07-21		●		●								●																		●
1649909	儿科二区	唐正川	男	20091211	19	1Y7M	广州海珠康乐村	0	2	7	20110720	20110721	20110725	38.3
1668738	儿科二区	徐建昊	男	20091217	19	1Y7M	广东河源和平县	0	2	7	20110719	20110721	20110730	38.5	2011-07-20			●	●			●					●																		●
1343706	儿科二区	黄金宁	女	20070428	50	4Y2M	广州番禺洛浦街	0	2	7	20110720	20110722	20110730	36.5
1465555	儿科门诊	刘易	男	20080729	33	2Y9M	广州番禺丽江花园		2	7	20110721			37.8
1649948	PICU	陈佩婷	女	20080131	41	3Y5M	广州番禺汕头新村	0	2	7	20110721	20110723	20110729	39.2	2011-07-22			●	●									●		●															●
1543347	PICU	黄葆怡	女	20100101	18	1Y6M	广东肇庆端州	0	2	7	20110722	20110724	20110731	39.2
1657207	儿科病区	王恩琳	女	20091126	20	1Y8M	广东广州海珠泰沙路	0	2	7	20110722	20110723	20110729	38.3
1657458	儿科二区	刘嘉良	男	20100424	15	1Y3M	广州海珠赤岗	0	2	7	20110720	20110722	20110726	37.5
1657120	儿科二区	黄嘉华	男	20100716	12	1Y	广东河源市和平县热水镇南湖村委会肖公坝村33号	0	2	7	20110721	20110725	20110801	38.2	2011-07-21			●				●	●	●			●			●															●
1538405	儿科二区	李安妤	女	20090920	22	22M	广州海珠昌岗		2	7	20110725			39.2
1649742	PICU	汇立源	男	20100324	16	1Y4M	广东河源紫金	0	2	7	20110723	20110726	20110731	39.5	2011-07-23			●				●					●	●		●															●
1570868	儿科门诊	黄？琳	女	20080909	32	2Y8M	广州海珠光大		2	7	20110725			39
1579864	儿科门诊	陈绍宸	男	20100623	13	13M	广州芳村东望乡		2	7	20110725
165557	儿科门诊	陈泽坤	男	20101022	9	9M	广东广州番禺沙头新村		2	7	20110727
1649743	儿科二区	张宸僖	男	20100321	16	1Y4M	广州市番禺区南人民安路	0	2	7	20110724	20110726	20110730	39.2
1188804	儿科二区	庄广宁	男	20080329	36	3.0岁	广州番禺区南浦民安路47号	0	2	7	20110726	20110729	20110801	38	2011-7-26			●																					●						●
1523877	儿科二区	周子淇	女	20091211	20	1Y8M	广东广州海珠	0	2	7	20110730	20110731	20110804	38.3
1654471	儿科二区	张文轩	男	20090707	24	2Y	广东河源紫金县中坝镇北坑村委会红光村民小组15	0	2	7	20110724	20110731	20110805	40	2011-07-24				●								●																		●
1654202	PICU	肖涛	男	20070802	48	4Y	广东河源灯塔镇新光村委会枫木小组	0	2	7	20110725	20110731	20110823	39	2011-07-26	●							●		●			●			●											●			●			●
1654567	PICU	罗彤	男	20060408	63	5Y3M	广东河源市和平县燕水镇沿江路29号	0	2	7	20110726	20110730	20110805	39.5	2011-07-26	●			●						●														●						●
1654065	儿科门诊	吕庸	男	20090417	26	26月	番禺大石		2	7	20110731			38.5
1649221	儿科门诊	钟誉	女	20070705	48	48月	广东广州荔湾芳村		2	7	20110730			39.3
1682719	儿科门诊	王嘉轩	男	20101029	9	9月	广东河源和平县		2	7	20110731			39
1478922	儿科病区	黄子家	女	20090912	22	22月	广东广州海珠县	0	2	7	20110731	20110801	20110804	38.4
1657207	儿科病区	王恩琳	女	20091126	20	1Y8M	广东广州海珠泰沙路14号	0	2	7	20110722	20110723	20110729	39.5	2011-07-23				●									●		●															●
1649249	儿科病区	杨朗捷	男	20090513	27	2Y3M	广东河源和平县坝墩镇下溪凸下村	0	2	7	20110731	20110802	20110808	38.4	2011-07-31			●	●								●												●						●
1682579	儿科病区	谢彦杰	男	20071004	46	3Y10M	广州番禺丽江	0	2	7	20110729	20110803	20110805	38.5
1649209	PICU	陈芷欣	女	20080809	35	2Y11M	广东广州沙头新村	0	2	7	20110730	20110802	20110809	40.2	2011-07-30				●								●			●															●
1171854	儿科二区	丁楚峰	男	20080110	42.9	3Y6.9M	广东广州海珠纸厂路	0	2	8	20110804	20110805	20110812	38
1681984	儿科门诊	覃灿霖	男	20100908	12	1Y	广州白云黄石乡陈田村		2	8	20110802			39.2
1681374	PICU	袁博	男	20090417	28	2Y4M	广州番禺区西环路405号裕兴大厦1801室	0	2	8	20110804	20110807	20110816	38.2	2011-08-05	●							●				●			●															●
1681298	儿科二区	梅芷瑜	女	20100402	16	1Y4M	广州海珠区赤岗路302号	0	2	8	20110804	20110807	20110812	发热，但不详	2011-08-04			●	●										●										●						●
1681157	儿科门诊	李皓扬	男	20071210	42	3Y6M	广东广州增城凤凰城		2	8	20110806			39.5
1451992	儿科二区	梁诺恒	男	20100108	19	1Y7M	广州海珠区翠城花园10栋3206室	0	2	8	20110801	20110810	20110814	39.6
1680848	儿科二区	戚常轩	男	20100206	16	1M6M	广东广州海珠区东凤和平村65号	0	2	8	20110808	20110809	20110814	39
1680001	儿科二区	曹家维	男	20100820	11	11M	广东广州海珠区江泰路富荣新村2街3号704	0	2	8	20110808	20110810	20110816
1679665	儿科二区	毛奕心	女	20090822	23	23Ｍ	广州海珠工业大道	0	2	8	20110810	20110811	20110817	39
1679414	PICU	赖紫云	女	20091026	21	21月	广东省河源市东源县双江镇	0	2	8	20110809	20110812	20110815	39.1	2011-08-10	●											●			●															●
1463370	儿科门诊	慕容嘉睿	男	20091002	22	1Y10M	广东广州		2	8	20110810			38.5
1678702	儿科门诊	颜于朝	男	20070114	43	3Y7M	广州海珠南洲		2	8	20110812			38
1565140	儿科二区	钟慰荧	男	20101005	10	10M	广东龙门龙华	0	2	8	20110813	20110815	20110821	38
1648445	PICU	蓝均城	男	20100624	13	1Y1M	深圳龙岗南岭村	0	2	8	20110812	20110814	20110818	39.5	2011-08-12		●											●		●															●
1648551	儿科二区	郑彩虹	女	20100708	13	1Y1M	广东陆丰南塘	0	2	8	20110808	20110812	20110816	39.4	2011-08-08			●									●			●									●						●
1678356	儿科二区	廖世豪	男	20100919	11	11M	广东佛山顺德容桂		2	8	20110811			38.1
1692963	儿科门诊	毛奥桀	男	20110816	36	3Y	海珠大塘		2	8	20110814
1668256	儿科二区	肖雅	女	20050926	60	5Y	广东河源东源县	0	2	8	20110813	20110816	20110819	40.2
1517888	儿科门诊	何徽哲	男	20081109	34	2Y10M	广州南洲名苑		2	8	20110813			38.5
1411755	儿科门诊	傅瑜	男	20070523	50	4Y2M	广州番禺洛溪		2	8	20110816
1648331	儿科二区	区峻铭	男	20100601	14	14M	广州黄埔	0	2	8	20110814	20110816	20110822	39
1668218	儿科二区	邓翰泉	男	20090708	25	2Y1M	广州海珠鹭江	0	2	8	20110817	20110818	20110822	39.6	2011-08-17		●													●															●
1543524	儿科二区	邓语辰	男	20100809	12	1Y	广东佛山南海	0	2	8	20110817	20110818	20110820	39
1586188	儿科病区	成子宁	男	20100702	13	1Y1M	广州海珠云桂街	0	2	8	20110815	20110818	20110824	38.5
1688053	儿科门诊	陈可雅	女	20070912	48	4Y	广州海珠江南大道		2	8	20110815
1648327	儿科门诊	冯婧桐	女	20081102	31	2Y7M	海珠翠城花园		2	8	20110816
1691946	儿科门诊	刘子琪	女	20080910	33	2Y9M	广东广州海珠南洲名苑		2	8	20110820			38.3
1691979	儿科病区	詹桂华	男	20070608	49	4Y1M	广东广州海珠墩和	0	2	8	20110820	20110822	20110825	38
1692017	PICU	贺东瑞	女	20090702	25	2Y1M	广东河源紫金	0	2	8	20110817	20110821	20110826	39
1687859	儿科病区	冯晓怡	女	20100303	17	1Y5M	广东河源源城县	1月前患手足口	2	8	20110817	20110821	20110825	39.4	2011-08-17		●					●						●		●														巴氏征阳性	●
1608669	儿科门诊	陈昆博	男	20110703	39	3Y3M	广东广州海珠泰沙路		2	8	20110821
1653476	儿科门诊	麦钏华	男	20060602	62	5Y2M	广东台市都复县		2	8	20110822			38.5
1691908	儿科二区	叶意发	男	20070105	56	4Y8M	广东河源市和平县彭载镇田英村	0	2	8	20110817	20110822	20110828	39	2011-08-18			●	●									●	●																●
1687217	儿科病区	廖劭涵	男	20100723	13	１Y１M	广州海珠区时代广场1栋601号	0	2	8	20110821	20110824	20110828	40
1686754	儿科病区	徐楚涵	男	20100903	11	１１M	广东广州白云区南方医院	0	2	8	20110817	20110823	20110828	37.5
1205912	儿科病区	沈邦健	男	20060911	59	4Y11M	广州海珠区泰盛大街2号202	0	2	8	20110825	20110825	20110830	38.9
1691793	儿科病区	李筱语	女	20100612	15	1Y3M	广州市越秀区东川路２８号	0	2	8	20110824	20110826	20110831	39.7
1685009	儿科门诊	温卓明	男	20071207	43	3Y7M	广州海珠区宝岗大道中		2	8	20110826
1691493	儿科二区	叶天放	男	20080205	42	3Y6M	广州海珠鹭江	0	2	8	20110827	20110829	20110903	38.5
1653381	儿科门诊	张安顺	男	20080826	36	3.0Y	广州海珠海联路		2	8	20110828			38.2
1684656	儿科门诊	张琳琳	女	20100206	19	19M	广州荔湾东沙开发区		2	8	20110827			38
1691425	儿科病区	杨凯乔	男	20100818	12	1Y	广东珠海市香洲敬业路9号4栋1单元401房	0	2	8	20110825	20110901	20110908	39.4	201108-28	●			●								●			●															●
1691510	PICU	韦诗哲	女	20100722	13	1Y1M	重庆南川市古花镇太平村1组	0	2	8	20110827	20110901	20110905	39	2011-08-27	●								●			●	●											●									●
1677459	儿科门诊	贺钰婷	女	20071017	44	3Y8M	广州海珠东晓路		2	9	20110906			39.3
1691218	儿科二区	汪文轩	男	20081124	33	2岁9M	广东广州市客村桂田南约一巷15号三楼	0	2	9	20110903	20110904	20110910	38.5	20110904			●	●			●
1216017	儿科门诊	肖瑶	女	20080113	42	3Y6M	广州番禺钟村		2	9	20110904			37.8
1647673	儿科门诊	许锦育	男	20100621	14	14M	广州海珠凤康路		2	9	20110906
1677491	儿科病区	陈榜	男	20090906	24.1	2岁0.1月	广东汕头市潮阳区贵坞镇华里东村	0	2	9	20110906	20110907	20110911	37.2	20110907			●	●																										●
1677609	儿科病区	林才楷	男	20070914	47	3岁11M	广东广州海珠区瑞宝	0	2	9	20110905	20110906	20110913	37.5	20110906			●	●
1483741	儿科门诊	王靖博	男	20080522	38	3Y2M	广州海珠金碧一期		2	9	20110907			37.8
1677373	儿科门诊	梁芝桐	女	20090901	24	2Y	广州海珠金碧二期		2	9	20110907
1675990	儿科二区	王悦茗	女	20070902	48	4Y	广州海珠	0	2	9	20110909	20110913	20110916	36.8	20110909			●	●			●																							●
1676265	儿科二区	何灏然	男	20080901	36	3Y	广州番禺尾河湾	0	2	9	20110911	20110912	20110918	无发热，36.8	20110911		●	●																											●
1592731	儿科二区	何灏天	男	20101201	9	9M	广州番禺尾河湾	0	2	9	20110909	20110910	20110916	37.5
1676175	儿科门诊	李昱新	男	20091208	21	21M	广东高要金立县		2	9	20110909
1120197	儿科门诊	张杨李力	男	20070731	49.2	4.1岁	广州海珠晓港湾		2	9	20110911			39.6
1543188	儿科病区	程嘉乐	男	20100214	19	19月	广州海珠珠江E39栋	0	2	9	20110913	20110914	20110918
1643410	儿科门诊	李至臻	男	20080601	38	3Y2M	广州海珠聚德南乡		2	9	20110913			37.7
1675877	儿科病区	吴钧涵	男	20080723	37.7	3Y1.7M	广东广州海珠	0	2	9	20110911	20110914	20111012	无发热，36.5	20110911			●	●			●																							●
1676413	儿科病区	王涛	男	20090903	24.4	2Y0.4M	广东河源紫金	1	2	9	20110910	20110912	20110919	37.5	20110910	●												●	●																●	●
1439260	儿科二区	廖家誉	男	20080304	42	3Y6M	广东广州海珠	0	2	9	20110917	20110919	20110924	38	20110918				●																										●
1690533	儿科二区	叶梓恩	男	20080505	40	3Y4M	广州番禺大石	0	2	9	20110916	20110917	20110923	38.4	20110915				●																										●
1690571	儿科二区	黄熠基	女	20101001	11	11M	河源紫金	0	2	9	20110912	20110917	20111014	39.2	20110912	●							●					●	●	●		●								●					●重型	●
1637770	儿科二区	邹沁琰	女	20100719	14	1Y2M	广州白云区集贤庄嘉乐苑北街11号	0	2	9	20110917	20110918	20110922	39.7
1697938	儿科二区	徐建成	男	20100405	17.5	1岁5.5M	广东广州海珠区土华村45号	0	2	9	20110913	20110916	20110923	38	20110914	●							●				●																		●重型
1343491	儿科门诊	高源	女	20081102	32	2Y8M	广东广州大道南		2	9	20110919
1675210	儿科门诊	黄慧馨	女	20070828	48	4.0Y	晓港东路1马路33号201房		2	9	20110919			38.5
1341323	儿科门诊	肖欣悦	女	20080701	38	3Y2M	广州芳村大道东		2	9	20110921
1339439	儿科门诊	李荣轩	男	20090209	30	2Y6M	广州海珠江燕路		2	9	20110921
1599853	儿科门诊	易汝燕	女	20100824	13	1Y1M	江西省宜春袁州区竹亭乡金坑石窝组5号		2	9	20110922			37.8
1694884	儿科门诊	梁倚颖	女	20100815	12	1Y	广州海珠怡乐路		2	9	20110923			38.5
1254427	儿科门诊	沈奕臻	男	20071222	44	３Y８M	佛山南海		2	9	20110923			38.8
1690571	儿科二区	黄熠基	女	20101001	11	11M	河源紫金	0	2	9	20110912	20110917	20111014	39.2	20110912	●							●					●	●	●		●								●					●重型	●
1443882	儿科二区	林秀潆	女	20080601	39	3Y3M	广东开平水口	0	2	9	20110922	20110925	20110930	37.5	20110923		●		●																				扁桃体I度肿大						●
1601373	儿科二区	杨静怡	女	20100321	18	1Y6M	广州海珠西窖	0	2	9	20110926	20110927	20111004	39
1292716	儿科二区	杨婷	女	20080506	40	3Y4M	广州海珠石溪	0	2	9	20110924	20110927	20111002	39
1690301	儿科二区	郑杰豪	男	20100909	12	1Y	河源紫金	0	2	9	20110918	20110922	20110927	40.5													●	●																咽部粘膜充血	●重型
1694261	儿科门诊	陈佳英	女	20080611	42	3Y6M	广州海珠上华		2	9	20110927
1697334	儿科门诊	曾子力	男	20101105	10	10M	广州海珠富基路		2	9	20110927			38.5
1676349	儿科病区	谭彩凤	女	19991015	23	11Y11M	广东阳江阳西县织贡	0	2	9	20110901	20110911	20111018	38.6	20110901		●						●				●	●					●											流涎
1690027	儿科病区	何若瞳	女	20091111	12.6	1Y0.6M	广州芳村坑口新村一巷76号1楼	0	2	9	20110923	20110928	20111003	38.5	20110923				●				●																						●重型
1707651	儿科病区	李梓萱	女	20070822	49.3	4Y1.3M	广东河源东源园区蓝口领蓝口中学	0	2	9	20110925	20110929	20111009	40	20110929				●											●															●
1693994	儿科病区	赖文俊	男	20081027	35	2Y11M	广东河源市和平县东水镇显塘村	0	2	9	20110926	20110930	20111010	40	20110926	●			●				●																						●重型
1272054	儿科门诊	伍沛珩	男	20080325	3.5	3.5M	广州海珠保利		2	9	20110928
1416087	儿科门诊	莫梓鑫	男	20070316	54	4.5Y	广州海珠金碧一期		2	9	20110928			39.8
1646929	儿科病区	王梓铭	男	20090607	27	2岁3月	广州荔湾区沙涌	0	2	10	20101002	20111004	20111010	37.8	20111003			●	●			●	●					●											双侧扁桃体肿大					双肺呼吸音对称粗糙	●
1355295	儿科病区	金佳慧	女	20081126	34	2岁10月	广东广州市海珠区石溪蚝壳洲东街17号	0	2	10	20101002	20111003	20111011	38.2	20111002		●		●																				扁桃体I度肿大						●
1693908	儿科病区	石凯伦	男	20091228	21	1岁9月	广东广州海珠区中大国际轻纺城E-1197	0	2	9	20110930	20111003	20111009	38.4	20110931			●	●			●																							●
1689612	儿科病区	李佳兴	男	20100826	13.4	1岁1.4月	广州海珠	0	2	10	20111007	20111007	20111013	38.5	20111007				●																									咽充血	●
1706183	儿科病区	常嘉富	男	20081218	33.6	2岁9.6月	广州越秀江月路	0	2	10	20111001	20111005	20111009	39
1594310	儿科病区	黄于桐	女	20000608	12.4	1岁0.4M	清远佛冈	0	2	10	20111004	20111007	20111011	39
1693819	儿科门诊	李思锐	男	20030328	96	8Y	广州市番禺区丽江花园		2	10	20111007
1705512	儿科	王紫茉	女	20101122	11	11M	广州市海珠区南天商业城	0	2	10	20111006	20111008	20111011	38.5
1694731	儿科	朱若彤	女	20081108	35	2Y11M	广州市番禺区丽江花园	0	2	10	20111004	20111007	20111013	38.8	20111005		●		●																										●
1705192	儿科门诊	邓博文	男	20110307	2.43333	7M3D	广州市番禺区石基镇		2	10	20111007
1689463	儿科门诊	巫雨涵	女	20060815	61	5Y1M	广州市海珠区瑞花		2	10	20111009			39.2
1501669	儿科门诊	李梓熙	男	20080627	36	3Y	广州市海珠区保利花园		2	10	20111012			39.3
1689166	儿科门诊	王智远	男	20100418	18	1Y6M	广州市番禺区大石镇		2	10	20111013			38.5
1277453	儿科门诊	陈奕宇	男	20080604	39	3Y3M	广州市海珠区光大花园D2栋504		2	10	20111016			40
1004001	儿科二区	夏日	男	20070820	49.9	4Y1.9M	清远市北江路江景名居A2302	0	2	10	20111014	20111015	20111019	39.9								●																							肠道病毒感染
1703563	儿科病区	李万骏	男	20101220	9.9	9.9M	河源市龙川县贝岭镇	0	2	10	20111013	20111016	20111020	39.5	20111013			●																											●
1711729	儿科门诊	胡盛涛	男		18	18M	广州市番禺区大石镇洛溪村		2	10	20111016			37.4
1711112	儿科门诊	何牧锟	男	20091016	24	2.0Y	广州市海珠区工业大道中保利花园23号1101		2	10	20111016			37.3
1555286	儿科病区	符方帅	男	20100310	19.2	1Y7.2M	广州市天河区中山大道190号	0	2	10	20111015	20111017	20111022	39	20111015				●								●																		●
1711510	儿科病区	卫诗洋	女	20110219	20	1Y8M	河南省商水县郝岗乡卫庄三组	0	2	10	20111015	20111017	20111022	38.8	20111015		●		●								●																		●
1710839	儿科病区	陈品元	男	20090204	32	2Y8M	广东佛山南海九江升一队	0	2	10	20111017	20111018	20111022	38.5	20111017				●																									双侧扁桃体肿大	●
1711160	儿科门诊	张俊	男	20090303	31	2Y7M	广东广州荔湾白鹤翔路12号		2	10	20111017
1259901	儿科病区	周启皓	男	20080419	36	3Y	广东广州海珠金碧花园三期85栋2705房	0	2	10	20111018	20111019	20111024	37.2	20111018	●			●																									淋巴滤泡增生，双侧扁桃体II度增大	●
1711452	儿科门诊	李嘉淇	男	20100520	17	17M	广东广州海珠瑞宝村		2	10	20111019			39
1365541	儿科门诊	喻琬钧	女	20090415	30	2Y6M	广东广州天河区华颖花园		2	10	20111019
1709838	儿科门诊	冯绮华	男	20091106	23	23M	广东广州荔湾芳村海南村168号		2	10	20111020
1381941	儿科门诊	罗杰俊	男	20081217	34	2Y10M	广东广州番禺钟村		2	10	20111021
1688715	儿科二区	曾政亮	男	20071224	36	3Y	广东增城荔城碧村	0	2	10	20111022	20111022	20111027	37.8	20111022				●			●																							●
1688647	儿科门诊	伍泽一	男	20081212	34	2Y10M	海珠区晓园新42号701		2	10	20111024
1708400	儿科门诊	毛雅迪	女	20100823	15	1Y3M	海珠区康乐村桥头五巷4号		2	10	20111023
1647402	儿科门诊	曾梓洋	男	20100215	20	1Y8M	佛山顺徳北滘镇顺德碧桂园紫薇路11座701房		2	10	20111024			38
1709971	儿科	陈铠睿	男	20080830	37	3Y1M	广东省兴宁县浮中村安民街4号	0	2	10	20111026	20111027	20111104	38	20111024		●		●			●																						双侧扁桃体I度肿大	●重型	肺炎
1688285	儿科门诊	潘颖彤	女	20060403	66	5Y6M	广州市海珠区细岗路8路603		2	10	20111027			39
1669353	儿科门诊	陈皓扬	男	20071130	47	3Y11M	海珠区车陂南路岗领三街6号904		2	11	20111101
1704428	儿科	李优君	女	20111029	47	3Y11M	江苏昆山市花梓名城	0	2	11	20111103	20111029	20111119	无发热	20111103				●									●																双侧扁桃体II度肿大	●
1717660	儿科	王钦	男	20080901	38	3Y2M	广东广州番禺区星河湾星座7栋3梯	0	2	11	20111103	20111103	20111106	无发热36.8	20111103				●																									咽后壁有淋巴滤泡增生，双侧扁桃体I度肿大	●
1703025	儿科	余茗君	女	20110627	2.43333	4M6D	广东广州市番禺区石北中学教师公寓2栋202	0	2	11	20111030	20111102	20111104
1700726	儿科	王一心	女	20090521	29	2Y5M	广东番禺洛溪如意花园六街1栋之二501	0	2	11	20111101	20111103	20111107	38.6
1717347	儿科门诊	王嘉	男	20100502	18	18 M	广东省广州市番禺区星河湾7栋3楼		2	11
1716945	儿科门诊	陈思霖	女	200806	40.8	3.4岁	广东省广州市海珠区桥东之约		2	11	20111106			37.4
1487793	儿科门诊	曾德桀（音）	男	20090924	25.2	2.1岁	广东省广州市江燕路保利红锦花园2栋南A601		2	11	20111105			39.5
1566175	儿科门诊	卢信睿	男	20080612	40.8	3.4岁	广东省广州市光大花园C31-302房		2	11	20111105			38.4
1717020	儿科门诊	张娴	女	20101002	13	13月	广东省韶关市始兴县澄江镇陂田岗15号		2	11	20111103			38.5
1700734	儿科二区	韦君葆	男	20081113	35	2岁11月	广东广州市荔湾区南岸路荔湾满港南湾B9-2604	0	2	11	20111102	20111104	20111112	40.5
1717257	PICU	冼欣妍	女	20080616	40	3岁4月	广东佛山市南海区盐步平地	0	2	11	20111031	20111105	20111113	37.8	20111030		●										●																		●重型	肺炎
1202918	儿科门诊	丁淑棋	女	20060520	64.8	5.4岁	广东省广州市海珠区瑞宝村		2	11	20111107
1715887	儿科门诊	唐铭轩	男	20060802	62.4	5.2岁	广东省广州市芳村		2	11	20111107
1700514	儿科门诊	林敬墚	男	20090507	30	2.5岁	广东省广州市荔湾区海龙街凤池村180号		2	11	20111107			39
1700520	儿科门诊	赵千晓	男	20081119	34.8	2.9岁	广东省广州市白云区恒骏花园恒骏街42-502房		2	11	20111108			38.8
1499711	儿科门诊	庄保怡	女	20080303	43.2	3.6岁	广东省广州市滨江东路134号1306		2	11	20111031
1700447	儿科二区	陈安妍	女	20081110	36	2岁12月	广州海珠区江南大道隔山新街32号602	0	2	11	20111101	20111109	20111114	38.8
1715055	PICU	谢振彬	男	20071028	48	4岁	广西南宁青秀金洲路33号	0	2	11	20111107	20111110	20111116	40	20111107		●					●					●																		●
1700474	PICU	张洁桐	女	20100423	18	1岁6月	广州番禺华侨城2号2-203	0	2	11	20111105	20111110	20111117	38.4	20111109		●		●			●					●																		●重型	●
1534573	儿科二区	林乐乐	男	20090710	28	2岁4月	广州海珠金碧花园54-1002	0	2	11	20111107	20111110	20111116	39.4
1732160	儿科门诊	刘子溢	男	20080925	37.2	3.1岁	广东省广州市番禺区		2	11
1731139	儿科门诊	彭芷轩	女	20090425	24	2Y	广东省广州市工业大道129号沙园1204		2	11	20111115
1731329	儿科	张耀升	男	20060227	68	5Y8M	番禺大龙村岗东街北一巷	0	2	11	20111110	20111114	20111120	40.3	20111110			●	●				●																					双侧扁桃体I度肿大	●重型
1716487	儿科	张孝天	男	20090416	30	2Y6M	河源源城区白岭头达康路口	0	2	11	20111111	20111114	2011120	39.7	20111111				●				●				●																		●
1731571	儿科	冯玮祺	男	20071007	49	4Y1M	深圳福田盛世家园一期A3305	0	2	11	20111014	20111114	20111125	39
1700189	儿科	张雅媛	女	20071007	33	2Y9M	广州海珠同福东路	0	2	11	20111111	20111114	2011120	39	20111114	●		●	●			●																						双侧扁桃体I度肿大
1700147	儿科	朱焯言	女	20090122	33	2Y9M	海珠区新港西路142号30-803	0	2	11	20110901	20111115	20111121	38.5
1731249	儿科	李袁长青	女	20090415	31	2Y7M	海珠区大岗镇东流市场后面	0	2	11	20111113	20111115	20111120	39.3	20111114			●				●					●																	四肢抖动	●
1310559	儿科门诊	刘睿泽	男	20090423	24	2Y	广东省广州市海珠区沙园街		2	11	20111114			38.8
1270651	儿科门诊	朱俊宇	男	20070302	48	4Y	广东省广州市海珠区昌岗中路翠城花园7栋1507房		2	11	20111116
1548781	儿科病区	邓皓轩	男	20100520	17	1Y5M	广州海珠光大花园C6-2-303	0	2	11	20111114	20111114	20111120	39
1426805	儿科门诊	黄伟宸	男	20091023	24	2Y	广州市海珠区南石头镇翠城居委刹南路16号806房		2	11	20111117			38.8
1729822	儿科门诊	卢海璇	女	20061027	60	5Y	广东省广州市海珠区革新路富力现代A1003		2	11	20111115
1729578	儿科门诊	梁祺？	男	20081115	36	3Y	广东省广州市海珠区泰沙路逸安街		2	11	20111118
1730792	儿科病区	黎无畅	男	20070516	54	4Y6M	番禺德兴里四横行6号	0	2	11	20111113	20111116	20111123	38.2
1727186	儿科门诊	吴梓墨	男	20080703	36	3Y	广东省广州市海珠区		2	11	20111119			38.9
1166689	门诊	詹惠英	女	19760123	420	35Y	广东省广州市海珠区南石头镇刹南路16号806		2	11	20111119
1715009	儿科	陈卓杰	男	20100701	16	1Y4M	清远清城区沙田下山村	0	2	11	20110814	20111114	20111214	无发热，36.7																														右手多指畸形
1606781	儿科门诊	苏瑜轩	女	20101021	12	1Y	广东省广州市番禺区大石镇大发大厦C座703		2	11	20111119			39
1729551	儿科门诊	赵悠硕	女	20080915	36	3Y	广东省广州市海珠区滨江东路549号		2	11
1590631	儿科	梁经诺	男	20101104	12	1Y	广东广州海珠区石溪村碧花园H栋804	0	2	11	20111117	20111117	20111124	39.4								●																							●	●
1475699	儿科	卢熙鸿	男	20090515	30	2Y6M	广东广州海珠区工业大道南882号	0	2	11	20111019	20111020	20111027	38.5	20111117			●	●									●																双肺呼吸间稍粗	●
1727687	儿科	刘梓嘉	男	20101104	12	1Y	广东潮安县龙湖镇东升村田下巷5号	0	2	11	20111118	20111120	20111126	38.2	20111118				●			●					●																	双侧扁桃体I度肿大	●
1727487	儿科门诊	杨凯聿	男	20080830	36	3Y	广东省广州市海珠区盈丰街5号5街2603		2	11	20111122
1276056	儿科门诊	李靖坤	男	20080906	36	3Y	广东省广州市海珠区南景园紫云轩B1705		2	11	20111121			38
1289992	儿科门诊	林思彤	女	20081028	36	3Y	广东省广州市沙河大街四航局十二栋206房		2	11	20111123
1349631	儿科门诊	秦子轩	男	20070919	48	4Y	广州市光大花园F区A2－804		2	11
1465555	儿科门诊	刘易	男	20080729	36	3Y	广东省广州市番禺区丽江花园德江楼1－1002		2	11	20111123			37.8
1692958	儿科门诊	刘品宽	男		43	3Y7M	金碧花园二期42栋1606		2	11	20111125
1727351	儿科门诊	薛益航	男	20090105	21.6	1.8Y	五凤乡金紫里水边街24单元3号		2	11	20111124
1314770	儿科二区	邱麒文	女		33	2Y9M			2	11
1726409	PICU	梁书豪	男	20100219	21	1Y9M	广东河源吉水村小组17号	0	2	11	20111119	20111123	20111203	39.8	20111123				●				●				●																	腹痛	●	肺炎	●
1725540	儿科门诊	景熙朗	男	20110511	6.5	6.5M	广东省广州市海珠区南珠北路颐景一街		2	11	20111125
1698810	儿科门诊	廖明霞	女	20000804	132	11Y	番禺山圣巷2楼6号		2	11	20111123			39.3
1698858	儿科	牛嘉悦	女	20071007	49	4Y1M	广东番禺华南碧桂园	0	2	11	20111123	20111127	20111201	39	20111123				●				●							●														双侧扁桃体I度肿大	●
1725691	儿科	陈澳	男	20100406	19	1Y7M	广东广州白云区南方医科大学	0	2	11	20111123	20111125	20111201	38.8	20111125		●		●																									咽痛	●
1726409	PICU	梁书豪	男	20100219	21	1Y9M	广东河源吉水村小组17号	0	2	11	20111119	20111123	20111203	39.8	20111123				●				●				●																	腹痛	●	肺炎	●
1724257	感染科门诊	陈锦洪	男	19801230	372	31Y	荔湾区花地大道		2	11
1724132	儿科门诊	朱言开	男	20100223	21.6	1.8Y	广东高要金利镇锦江村		2	11
1645100	儿科门诊	陈乐媛	女	20080904	38.4	3.2Y	工业大道南第三金碧花园81栋2201房		2	11
1328639	儿科门诊	袁昊彬	男	20090208	33.6	2.8Y	工业大道北和榕街榕景路903房		2	12	20111201
1729357	儿科门诊	蔡宇轩	男	20091006	27.6	2.3Y	广州市番禺区怡居新村18栋303房		2	12
1723442	儿科门诊	周诗炫	女	20071224	36	3Y	海珠区泰沙路北街2号408		2	12	20111203
1588219	儿科门诊	范梓烨	男	20080129	48	4Y	广州市荔湾区芳村白鹤洞鹤园中十四巷2号404房		2	12	20111130
1698576	儿科门诊	张梓滨	男	20090824	26.4	2.2Y	海珠区赤沙乡西约曾园二巷5号		2	12
1698467	PICU	朱晓玲	女	20091207	23	1岁11月	广东英德县雷屋屋组	0	2	12	20111127	20111204	20111206	41
1209587	儿科门诊	宁岩乔	女	20071006	49	4岁1月	番禺区丽江花园		2	12	20111205
1400556	儿科二区	梁善钧	男	20070930	50	4岁2月	广州海珠区燕子岗204号301	0	2	12	20111205	20111205	20111213	37.4
1698380	儿科二区	王诗桐	女	20100102	23	1岁11月	广州海珠广州大道逸景翠园C座804	0	2	12	20111205	20111206	20111211
1726841	儿科门诊	张愉悦	女	20090221	32.4	2.7岁	江燕路海高花园20号1003C房	0	2	12	20111207
1698375	儿科二区	卢毅	男	20080616	41	3岁5月	广东广州市番禺区沙湾镇荷景一区一街二座802	0	2	12	20111205	20111206	20111213	38.5	20111204		●		●				●																						●
1577282	儿科门诊	陈俊霏	男	20100910	15	1岁3月	广东省增城市中新镇大田村出待34号	0	2	12	20111205
1736986	PICU	黄煜鹏	男	20091005	26	2岁2月	广东紫金县龙窝镇黄田村定中村民小组九号	0	2	12	20111205	20111208	20111215	39.5
1736523	儿科门诊	梁翔宇	男	20081125	36	3岁	番禺区洛溪新城吉祥比街	0	2	12	20111209
1572741	儿科门诊	黄梓桓	男	20081010	37	3岁1月	广州碧桂园福苑11座103	0	2	12	20111207
1698953	儿科门诊	冯楚杰	男	20010608	120	10岁	昌岗中路166号中旅侨苑1404房	0	2	12	20111208
1726818	儿科门诊	潘祈安	男	20081225	34.8	2.9岁	海珠区革新路天鹅街3号2009	0	2	12	20111207
1735875	儿科门诊	赖家儿	女	20071006	48	4岁	广州市南边村12号之6	0	2	12	20111213
1699002	儿科门诊	余文博	男	200907	29	2岁5月	东莞市东城樟村罗屋间二巷	0	2	12	20111209
1592868	儿科门诊	韩沛萌	女	20090426	30	2岁6月	广州市海珠区翠城花园五栋1602	0	2	12	20111210			39
1368481	儿科门诊	孙晋阳	女	20061130	60	5Y	广州市工业大道北81号707	0	2	12	20111213			37.7
1429862	儿科门诊	李沛纯	女	20090113	35	2Y11M	广州市海珠区工业大道金碧花园三期63栋606房	0	2	12	20111212
1699158	儿科门诊	柯宜庭	男	20061222	48	4Y	佛山市南海区雅居乐雍景豪园灏景台162号	0	2	12	20111214
1735813	儿科门诊	王浩宇	男	20091114	24	2Y	广州市海珠区瑞宝三社	0	2	12	20111215
1550730	儿科	叶翔鸿	男	20100208	17	1Y5M	广州市天河区汇景北路76号1503房	0	2	12	20110717			38.6
1536813	儿科	叶泳好	女	20071217	36	3Y	广州海珠区工业大道中611号嘉诚公寓1115	0	2	12	20110522	20111215	20111218	37.8
1699320	儿科门诊	黄渝竣	男	20090221	34	2Y10M	广州市江燕南路14号604房	0	2	12	20111217			37.5
1699320	儿科门诊	黄渝竣	男	20090221	34	2Y10M	广州市江燕南路14号604房	0	2	12	20111216
1734619	儿科门诊	廖一衡	男	20090421	32	2Y8M	广州市荔湾区坑口新村49号302	0	2	12	20111216
1603350	儿科门诊	郑泽锋	男	20100717	17	1Y5M	广州市海珠区保利百合绿园5座401	0	2	12	20111216			38.5
1714517	儿科门诊	谢天	男	20100205	22	1Y10M	广州市荔湾区花边大道中金达海2号	0	2	12	20111214			39.2
1568155	儿科门诊	吴贤程	男		14				2	12
1699483	儿科二区	张瑞麟	男		11				2	12
1699513	儿科	高卓元	男	20100419	20		广东广州市花都区赤坭镇白石村5巷3号	0	2	12	20111218	20111221	20111222	39.8									●	●				●																双肺呼吸音重
1733563	儿科门诊	柯钊润	男		55				2	12
1555641	儿科门诊	谢炜昊	男		15				2	12
1486929	儿科门诊	赵鸿楷	男		30				2	12
1722226	儿科	陈俊言	男	20090102	35	2岁11月	广东广州市海珠区海联路东翠东街19号205	1	2	12	20111219	20111224	20111230	38.9	20111221				●									●	●															咽痛
1719729	儿科二区	叶可莹	女	20091222	24	2Y	广东广州海珠江泰路51号润泰大厦东塔801室		3	1	20120101	20120103	20120108	38.1	20120101				●		●						●																		●
1761817	PICU	宋清华	男	20100807	17	1Y5M	广东广州荔湾区招东村83巷八号		3	1	20120102	20120104	20120107	39.5									●	●					●				●												肠道病毒71阳性			●
1719493	儿科门诊	余紫绮	女	20020808	112	9Y4M	广州海珠宾江海城花园904号		3	1	20120107	20120107		无
1754831	儿科门诊	易方荣	男	20070712	54	4.5Y	广州瑞宝乡瑞宝村		3	1	20120109	20120109		39.2
175437	儿科一区	林嘉楠	男	20080501	44.5	3Y8.5M	广东陆丰潭西镇会城村118号		3	1	20120108	20120112	20120119	39.2	20120109	●							●							●															●
1758371	儿科二区	吴家健	男	20100906	17	1Y5M	广东清远清城区石角镇七星管理区吴屋村15号		3	2	20120210	20120212	20120216	37.5	20120210			●	●			●					●																		●
1751714	儿科门诊	王妍琳	女	20091206	26.4	2.2Y	广东广州海珠区306号		3	2	20120222	20120223		39
1212847	儿科门诊	梁梓欣	女	20080116	49.2	4.1Y	广东省广州海珠区泰沙路金紫里北街16号903		3	2	20120227	20120229		38.5
1738693	儿科门诊	张宇祺	女	20091116	26.4	2.2Y	广东广州海珠区侨城花园秋月街66号801房		3	2	20120228	20120301		37.2
1738438	儿科门诊	陈钟舒	男	20101127	15	15M	广东省广州海珠区后窖西大街		3	2	20120302	20120306		37.6
1110945	儿科门诊	郭富荣	男	20070219	60	5Y	广东省广州市海珠区南边2号502房		3	2	20120304	20120306		37.6
1722822	儿科二区	李俊龙	男	20100810	18.9	1Y6.9M	广东省广宁县五一村委会水圳村114号		3	2	20120229	20120306	20120313	40.2
1298391	儿科二区	潘梓轩	男	20080917	41.7	3Y5.7M	广东省海珠区金碧花园84栋2801		3	3	20120302	20120308	20120315	39.3	20120308			●	●		●	●																							●	●
1388862	儿科二区	胡博涵	男	20090124	37.7	3Y1.7M	广东省广州市海珠区金碧3期78-502		3	3	20120309	20120310	20120315	38
1776515	儿科门诊	练子威	男	20060518	69.6	5.8Y	广东省广州市海珠区穗华新村一巷9号803房		3	3	20120318	20120319		36.5
1775938	PICU	陈诗诗	女	20100805	19.5	1Y7.5M	广东河源市城区埔前镇南陂村		3	3	20120306	20120320	20120324	39.4	20120318		●	●				●					●			●															●	●
1301749	儿科门诊	蓝永恩	女	20080321	46.8	3.9Y	广东省广州海珠区石溪东碧花园H408		3	3	20120312	20120320
1775867	儿科门诊	王梓涵	女	20090806	31.2	2.6Y	福建省宁德市福？县硖门村金洋街87号		3	3	20120317	20120318
1731502	儿科门诊	王柯贻	女	20080908	42	3.5Y	广东省广州海珠工业大道南金碧花园三期84栋1805		3	3	20120321	20120321		36.3
1756895	儿科门诊	夏琦峻	男	20100717	23	23M	广东省广州市海珠区逸景翠园		3	3	20120321	20120323
1421545	儿科门诊	赵凌毅	男	20090810	31.2	2.6Y	广东佛山南海平洲东方国际机械广场二期59号		3	3	20120323	20120323		无发热
1766025	儿科一区	柯峻皓	男	20101127	15.9	1Y3.9M	广东省广州市番禺区市桥镇黄编村横岭西六巷1号之二北402		3	3	20120322	20120323	20120328	39.8	201203023		●		●									●	●																	●
1651861	儿科门诊	林锐琪	女	20071025	52.8	4.4Y	广东广州海珠区金碧花园三期80-1901		3	3	20120323	20120324		36.8
1595301	儿科门诊	黄宇航	男	20100411	23	23M	广东清远佛冈县莲溪112号		3	3	20120323	20120324		37.3
1682522	儿科门诊	黄立彤	男	20060430	70.8	5.9Y	广东广州海珠南洲路56号之二909房		3	3	20120325	20120325
1259253	PICU	戴裕炫	男	20070715	56.4	4Y8.4M	广东省深圳龙岗区龙东三和村6号		3	3	20120323	20120326	20120328	39.2	20120324	●			●									●																	●
1774120	儿科门诊	苏梓增	男	20081210	38.4	3.2Y	广东广州海珠区凤阳西畔里西后街一巷4号701		3	3	20120327	20120327		37.6
1774210	儿科门诊	胡逸	男	20051224	74.4	6.2Y	广州海珠江南大道南跃进新村二巷八号407		3	3	20120328			无
1772478	PICU	欧阳思	女	20100410	23.8	1Y11.8M	广东英德市英城教育路南1区5栋9座三楼		3	4	20120401	20120404	20120406	39.7	20120401	●			●								●	●		●															●
1765062	PICU	蒋浩扬	男	20110108	14.9	1Y2.9M	广东广州番禺南村四街四巷6号		3	3	20120318	20120404	20120415	40	20120431		●	●	●			●													●					●					●	●
1672896	儿科门诊	刘烁	男	20111224	15	15M	广东广州沥窖		3	3	20120331			38
1771510	儿科二区	马晓冉	女	20101105	17	1Y5M	广东广州越秀伍仙桥甘园13号1楼		3	4	20120405	20120406	20120412	38.2	20120406				●										●																●
1699026	儿科门诊	唐湘莹	女	20110107	4	4M	广东广州荔湾芳村增窖红坊203		3	4	20120404			无
331349	儿科门诊	陈卓林	男	20080824	43.2	3.6Y	广东广州海珠南箕路4号		3	4	20120408			37.3
1780633	PICU	郑汉宸	男	20111122	4.6	0Y4.6M	广东广州番禺祈福永城6B-1101		3	4	20120405			38
1764719	儿科二区	潘嘉崴	男	20100415	24	2Y	广东广州番禺大石富丽楼B座501		3	4	20120408	20120411	20120416	39.1	20120408		●	●	●	●	●									●															●
1770491	儿科二区	李浩	男	20111006	6.2	0Y6.2M	江西兴国长冈合富村石坑组11号		3	4	20120310			39
1770110	儿科门诊	高泽君	男	20090720	32.4	2.7Y	番禺大石礼村		3	4	20120409			40
1396444	儿科门诊	邹俊昊	男	20090815	31.2	2.6Y	番禺钟村钟二村橡旁大街3巷4号		3	4	20120409			38.7
1764636	儿科门诊	吴美孜	女	20110117	15	15M	海珠前进路基口大厦		3	4	20120411
1764754	儿科门诊	陈锦涛	男	20110415	12	12M	广东广州海珠		3	4	20120409
1779820	儿科门诊	秦玉梅	女	20091231	26.4	2.2Y	广东广州海珠后滘沥大街19号		3	4	20120410
1776689	儿科门诊	卢晓乐	女	20101213	16	16M	广州番禺洛浦洛溪南路80号		3	4	20120413			38
1771092	儿科二区	孔美庭	女	20100627	21.6	1Y9.6M	广东广州番禺钟村祈福新村海晴居2街10号B1		3	4	20120410	20120413	20120420	40	20120412		●	●	●																										●
1764405	儿科二区	苏烨豪	男	20101102	17	1Y5M	番禺祈福新村PC区20街62号2楼		3	4	20120412	20120415	20120422	39.3								●							●																●	●
1719880	儿科门诊	刘宇航	男	20080917	42	3.5Y	广州荔湾白鹤洞106号		3	4	20120413			37.5
1768765	儿科门诊	李浩杨	男	20080127	50.4	4.2Y	广州番禺大石景华南路30号新月明珠花园8座1405房		3	4	20120405			36.8
1768825	儿科门诊	梁玥怡	女	20081106	40.8	3.4Y	广东广州番禺洛溪新城华荟明苑22栋402		3	4	20120416			37
1695894	儿科门诊	冯海恒	男	20081109	38.4	3.2Y	广东广州海珠区翠城中19号9栋1308		3	4	20120415			39.4
1312027	儿科门诊	张震	男	20081211	39.6	3.3Y	广东广州荔湾花地大道南怡康苑		3	4	201204015			38
1771203	儿科门诊	梁施蕾	女	20090918	30	2.5Y	广东广州海珠金碧花园42栋2802		3	4	20120415			39.5
1771205	儿科二区	李品颐	女	20090725	32.8	2Y8.8M	广东广州白云区同泰路颐和山庄和凤阁2-1203		3	4	20120417	20120417	20120418	36.8	20120417		●		●
1764381	儿科二区	潘韬铭	男	20090828	31.7	2Y7.7M	广东吴川市王村港镇吉仔塘街68号		3	4	20120413	20120417	20120418	36.8	20120413		●		●																										●
1645210	儿科二区	吴泳妍	女	20100424	23.8	1Y11.8M	广东佛山顺德大良杏坛西渚大道南和里后街南8巷		3	4	20120415			39
1768006	儿科门诊	梁文芮	女	20081121	3.4	3.4			3	4
1721563	儿科门诊	陈彩澄	女		2.1	2.1			3	4
1768017	儿科二区	刘梦丽	女	20110301	13.6	1Y1.6M	江西宜春市袁州县水江乡小洞村桂树下组11号		3	4		20120419	20120424	39.3	20120419		●		●			●		●																●					●
1645210	儿科二区	吴泳妍	女	20100424	23.9	1Y11.9M	广东顺德市大良县杏坛乡西诸大道南和里后街南8巷		3	4	20120415	20120418	20120421	39	20120418				●																										●
1764222	儿一	刘佳富	男	20100204	26.5	2Y2.5M	广东广州海珠区五凤乡九龙大街5村13号		3	4	20120418	20120419	20120424	40.8	20120418		●		●		●						●																		●
1184278	儿科门诊	叶悦晖	男	20070618	57.6	4.8Y	广东广州海珠区昌岗叠翠苑A座902		3	4	20120418			36.8
1767255	儿科门诊	李昊	男	20101122	17	17M	广东广州番禺洛溪村		3	4	20120417			38.2
1766789	儿科门诊	姚仲吾	男	20110406	12	12	海珠区细岗街道鸿福大厦A座1501		3	4	20120419			39.5
1791569	儿科门诊	潘钰韵	女	20070529	4.9	4.9	广东广州海珠区五凤乡水边街1巷2号		3	4	20120420			37.8
179160	儿科门诊	周祺芸	女	20110720	9	9M	广东广州番禺大石群星路31号602室		3	4	20120421			37
1791494	儿科门诊	唐福	男	20110530	10	10M	广东广州海珠区革新镇光大花园E10-3204#		3	4	20120420
1791566	儿科门诊	黄颖欣	女	20071117	52.8	4.4Y	广东广州海珠区南洲46路逸新街5号710房		3	4	20120420			37.3
1542564	儿科门诊	崔华健	男	20101006	18	18M	广东广州海珠区富全街62号301房		3	4	20120420			37.7
1768014	儿科门诊	钟冠豪	男	20110717	21	21M	广东广州工业大道富力现代广场B204		3	4	20120419			38.5
1767982	儿科二区	王宇成	男	20101010	18.3	1Y6.3M	广东佛山顺德区容桂街道华晔新路七巷8号		3	4	20120417	20120420	20120425	38.6	20120417		●		●			●																							●
1766985	儿科二区	白雪俪	女	20080107	51.5	4Y3.5M	湖南衡阳市英湘区委家属		3	4	20120412	20120421	20120426	39.5	20120412		●		●			●	●																						●
1791129	儿科门诊	黄宝谊？	女	20081103	40.8	3.4Y	广东广州泰沙路悦安花园D1707室		3	4	20120422			39.2
1322464	儿科门诊	欧惠伶	女	20071115	54	4.5Y	广东广州江燕路江燕花园118号504房		3	4	20120422			40
1710074	儿科门诊	邹振女	女	20111018	6	6M	广东增城新塘现代城6栋302室		3	4	20120422
1779270	儿科二区	唐国民	男	20100322	25.1	2Y1.1M	四川内江东兴县悲南乡马村9*组20号		3	4	20120421	20120423	20120427	39.5	20120421		●		●																										●
1791512	儿科二区	彭可欣	女	20080820	37.8	3Y1.8M	广东广州番禺区大石丽江花园丽苑楼三座303		3	4	20120421	20120424	20120429	39.4	20120421				●		●																								●	●
1779356	儿科二区	黄闻婷	女	20101207	16.5	1Y4.5Y	广东增城中新镇福和里汾村村前街103号		3	4	20120418	20120423	20120429	40	20120421		●					●		●																					●	●
1697730	儿科门诊	仇宇臻	男	20110328	13	13M	广东广州海珠区东晓南路？？三街2号		3	4	20120423			39.1
1768081	儿科门诊	陈正鹏	男	2101010	18	18M	广东广州海珠区后滘乡后滘		3	4	20120423			正常
1268149	儿科门诊	张嘉？	女	20080330	48	4.0Y	广东广州海珠区青风19号704房		3	4	20120420			39.4
1790732	儿科门诊	李宇轩	男	20081216	39.6	3.3Y	广东广州番禺大石洛溪中路57号		3	4	20120424
1790694	儿科门诊	林萱	女	20110216	13	13M	广东广州荔湾区和平东19号		3	4	20120423			正常
1790369	儿科	尹琪斌	男	20101009	30.6	2Y6.6M	广东广州番禺区沙湾镇南村		3	4	20120419	20120426	20120505	39.5	20120425	●	●		●		●	●	●																						●		●
1460948	儿科门诊	杨天源	男	20090504	34.8	2.9Y	广东广州花都新华龙珠路35号元珠花园A202		3	4	20120426			38.1
1769210	儿科门诊	郑雅桐	女	20080902	43.2	3.6Y	广东广州海珠区江燕路江燕花园		3	4	20120425			正常
988806	儿科门诊	崔子昂	男	20061023	5.5	5.5	广东广州白云区大金钟路金泉山庄C3-501		3	4	20120425			39
1565106	儿科病区	王康凯	男	20101019	18.3	1Y6.3M	广东广州海珠区南边路南边村4巷19号		3	4	20120425	20120427	20120502	38	20120426		●		●																										●
1789344	儿科	何劲飞	男	20100805	20.7	1Y8.7M	广东云浮市云安县前锋镇新村11号		3	4	20120422	20120427	20120430	39.2	20120422		●		●				●				●																		●
1763622	PICU	谢芷诺	女	20091127	29	2Y5.0M	广州增城石滩谢屋村		3	4	20120422	20120426	20120501	40									●				●	●	●																●
1418715	儿科二区	朱尚晖	男	20090929	30.9	2Y6.9M	广东广州番禺区星河湾座2-3 102房		3	4
1789344	儿科	何劲飞	男	20100805	20.7	1Y8.7M	广东云浮市云安县前锋镇新村11号		3	4	20120422	20120427	20120430				●		●				●				●
1768218	儿科门诊	刘子萌	女	20080527	46.8	3.9Y	广东广州海珠区海珠村工业大道南金碧花园		3	4	20120428			36.3
1768220	儿科门诊	肖小磊	女	20100416	24	2.0Y	广东广州海珠区瑞金乡后滘村		3	4	20120426
1788991	儿科门诊	欧雅琳	女	20081224	39.6	3.3Y	广东广州海珠南洲北路尚东峰景村		3	4	20120428			39.2
1790440	儿科门诊	邓致韬	男	20100628	22	22M	广东广州海珠区东晓南秋月街13栋708号		3	4	20120425			37.5
1600924	儿科门诊	杨颖优	女	20100314	25.2	2.1Y	广东广州海珠去南洲花园		3	4	20120428			39.4
1619460	儿科门诊	陈家乐	女	20061208	64.8	5.4Y	广东广州白云区新市乡棠涌村棠涌幼儿园		3	4	20120501			39.2
1763383	儿科门诊	谢明航	男	20091025	30	2.5Y	广东广州海珠区南田路雅惠街5号A1605		3	4	20120428			38.2
1763418	儿科门诊	吴雯祺	女	20090105	33.6	2.8Y			3	4
1788705	儿科门诊	陈柏有	男	20111221	4	4M	广东广州海珠区五凤乡接龙大街三巷11号		3	4	20120427			39
1768247	儿科门诊	张苏梓熙	男	20100822	20	20M	广东广州白云区黄石东路白云高尔夫花园良朋居C座303房		3	4	20120425			37
1763254	儿科门诊	周柏熙	男	20110523	11	11M	广东广州海珠区康乐村东河南5巷		3	4	20120430			38
1788593	儿科病区	杨诚宇	男	20090105	39.8	3Y3.8M	广东广州白云区广园西路边口南106号503房		3	4	20120427	20120430	20120505	38.7	20120427		●		●		●						●																		●
1763519	儿科病区	周楚雅	女	20070425	60.2	5Y0.2M	广东广州海珠区康乐东约南5巷1号		3	4	20120428	20120430	20120505	39.4	20120428		●		●		●																								●
1701432	儿科病区	陈梓仪	女	20110825	8.2	8.2M	广东广州海珠区东晓南路184号1梯		3	4	20120417	20120427	20120504	39.5	20120420	●																													●
1763242	PICU	乐晨熙	女	20111215	4.6	4.6M	广东河源市龙山县岩镇街56号		3	4	20120429	20120502	20120509	39.8	20120429			●						●				●		●															●
1763381	PICU	余格源	男	20090101	40	3Y4.0M	广东河源和平镇东水镇新坪村委会维胜村26号		3	4	20120426	20120430	20120509	39.4	20120427		●		●		●						●	●		●	●														●
1763350	儿科病区	张子书翼	男	20100629	22	1Y10M	广东广州礼岗路海外花园海涛阁607号		3	4	20120429	20120501	20120504	38.9	20120429				●																										●
1778465	儿科门诊	阮睿恒	男	20090901	31.2	2.6Y	广东广州海珠区同福中路348号？		3	4	20120424			正常
1778481	儿科门诊	廖富成	男	20080117	62.4	5.2Y	广东广州海珠区瑞宝乡二巷9号		3	5	20120502			36.7
1183210	儿科病区	任慧	女	20071029	54.2	4Y6.2M	广东广州市海珠区石溪村西内街二号		3	5	20120502	20120502	20120506	39	20120502		●		●			●	●						●	●			●
1763134	儿科门诊	黄智杰	男	20110201	15	15M	广东广州番禺区沙湾紫坭村村南坊九街11号		3	4	20120429			39
1778338	儿科门诊	陈颖菲	女	20110114	15	15M	广东广州海珠区南洲北路颐景一街19号1006		3	5	20120502			39.6
1778269	儿科门诊	杨展杰	男	20110206	15	15M	广东广州番禺区大石镇福泰园		3	5	2012502			39.4
1778230	儿科门诊	谭浩明	男	20070725	56.4	4.7Y	广东广州南洲花园CE1 1201		3	5	20120503			39
1328248	儿科门诊	胡瑞晨	女	20080811	44.4	3.7Y	广东广州海珠区沥滘村三约北街8巷4号		3	5	20120427			正常
1778257	儿科门诊	陈妍琳	女	20080727	44.4	3.7Y	广东广州黄埔区东区镇小？村二号		3	5	20120501			36.6
1283674	儿科门诊	周碧芸	女	20081006	42	3.5Y	广东广州海珠区工业大道南金碧花园47栋092		3	5	20120503			39
1778020	儿科门诊	应东霖	男		2.6	2.6			3	5
1173510	儿科门诊	王瑞宁	女	20060723	5.7	5.7	广东东莞鹿门镇博爱幼儿园		3	4	20120430			正常
1763146	儿科门诊	江展源	男	20080510	46.8	3.9Y	广东广州番禺区锦绣银湾3座2梯1502		3	5	20120501			正常
1789781	儿科门诊	詹芷沁	女	20111101	6	6M	广东广州海珠区后滘北大街54号		3	5	20120501			40
1384130	儿科门诊	张建铭	男	20081125	42	3.5Y	广东广州海珠区金碧五街17号705		3	5	20120503			正常
1763149	PICU	朱瀚瑜	女	20100901	20	1Y8M	广东河源市华达街德润东方银座B101		3	5	20120502	20120503	20120508	39.2					●			●					●		●	●															●
1778548	儿科病区	钟雨晨	女	20090530	25	2Y11M	广东广州海珠区洛溪新城洛湖居16栋602		3	5	20120501	20120505	20120511	38.9	20120501		●		●		●	●	●																						●
1736373	儿科病区	吴小妹	女	20110704	10	10M	江西上饶市余干县康山垦殖场里溪村187号		3	5	20120503	20120505	20120510	38.7	20120503			●	●																										●
1801104	儿科门诊	陈雅寒	女	20110324	13	13M	广东广州海珠区后滘		3	5	20120504			37.3
1763108	儿科门诊	甘宇琦	女	20091025	30	2.5Y	广东广州海珠区		3	5	20120503
1485457	儿科门诊	董智涵	女	20100916	32.4	2.7Y	广东广州白云区新市萧岗		3	5	20120502			39
1747841	儿科门诊	王雨婷	女	20100204	26.4	2.2Y	广东广州海珠区后滘40巷横12巷4楼		3	5	20120504			37
1800968	儿科门诊	吴宇贤	男	20080925	43.2	3.6Y	广东广州番禺区洛溪新城海滨花园海王阁B-803		3	5	20120506			38.2
1801355	儿科门诊	邓霖	女	20090708	33.6	2.8Y	广东广州海珠区靖华街道107号908房		3	5	20120502			无
178618	儿科门诊	李和平	男	20110323	13	13M	广东广州海珠区后滘村42号		3	5	20120501			39.3
1543347	儿科病区	黄葆怡	女	20100101	18.6	1Y6.6M	广东肇庆市端州区登高路2-45-1-103		3	5	20120503	20120507	20120512	39	20120505	●			●																										●
1778683	儿科门诊	黄冠智	男	20091025	30	2.5Y	广东广州荔湾区鹤园东二巷1#楼2梯202		3	5	20120507			37
1762814	儿科门诊	周兴栋	男	20100620	22	22M	广东广州荔湾区银杏街7#602房		3	5	20120508			37.9
1778742	儿科门诊	戚阮宇	男		9	9M			3	5
1665589	儿科门诊	梁靖雯	女		43.2	3.6Y			3	5
1511201	儿科二区	刘菁欣	女	20090708	34	2Y10M	广东东莞市虎门镇路东村凤凰山		3	5	20120506	20120509	20120512	39	20120506		●		●																										●
1762694	儿科一区	戴奕丞	男	20080812	44.9	3Y8.9M	广东佛山南海区黄岐白天鹅花园MN座98栋2A房		3	5	20120509	20120509	20120511	38
1762693	儿科一区	吴业鑫	男	20090920	33.7	2Y9.7M	广东恩平市平石街道办事处塘劳村民委员会上塘劳村16巷4号		3	5	21020506	20120509	20120515	40	20120507		●		●				●				●	●	●																●
1800481	儿科二区	杨欣悦	女	20100917	19.8	1Y7.8M	河南上蔡县蔡沟乡火神村西火神村36号		3	5	20120504	20120509	20120515	38.5	20120504		●		●								●			●															●
1788725	儿科门诊	何远航	男	20110102	26.4	2.2Y	广东广州海珠区泰沙路泰宁街一巷四号二梯402		3	5	20120510			38.9
1140779	儿科门诊	廖海晴	女	20071023	54	4.5Y	广东广州金城二街10号1004房		3	5	20120510			无
1256969	儿科门诊	孙周煦	男	20081005	45.6	3.8Y	广东广州海珠区江南新苑C3302		3	5	20120510			无发热
1309705	儿科门诊	韦运熙	男	20080922	43.2	3.6Y	广东广州荔湾芳村		3	5	20120508			38.7
1762653	儿科门诊	关晶文	女	20080223	50.4	4.2Y	广东广州番禺洛浦海滨花园		3	5	20120509			38.3
1799879	儿科二区	施彦伶	女	20090830	32.4	2Y8.4M	广东广州天河区员村四横路富林海岸棕林街40奥11区1座2901		3	5	20120507	20120510	20120514	39.9	20120510				●			●																							●
1762504	儿科一区	李佳俊	男	20071003	55.3	4Y7.3M	广东番禺区石壁石三村		3	5	20120507	20120511	20120514	39.1	20120507			●				●	●					●																	●
1788172	儿科二区	唐桢晴	女	20080121	51.7	4Y3.7M	广东广州市越秀区福今路3号大院35号01房		3	5	20120511	20120512	20120517	37.7	20120512		●		●																										●
1554091	儿科二区	陈恩德	男	20100809	21.1	1Y9.1M	广东广州市海珠区东晓南路锦丽居A2-1006		3	5	20120510	20120511	20120516	40	20120510				●																										●
1799695	儿科二区	毛俊哲	男	20101124	17.6	1Y5.6M	广东广州市荔湾区花地大道北97-1003		3	5	20120509	20120512	20120516	38.4	20120509		●		●																										●
1702490	儿科门诊	夏雨顺	男	2080921	43.2	3.6Y	广东广州番禺区洛浦		3	5	20120513			38.9
1491633	儿科门诊	龚思诚	男	20100104	27.6	2.3Y	广东广州番禺钟村社学东路亚华阁601		3	5	20120511			38
1762498	儿科门诊	甘璐	男	20070921	55.2	4.6Y	广东广州海珠区锦丽A8-1008		3	5	20120507			39.2
1798878	儿科一区	温亮亮	男	20090606	35	2Y11M	广东东莞大朗石夏中和市场		3	5	2012051			39.5
1476035	儿科门诊	张恒睿	男	20080510	48	4Y	广东广州海珠区江燕路北海棠2街8号508		3	5	20120512			41
1762324	儿科门诊	邱泽新	男	20110503	12	12M	广东广州海珠区江湾路中海谷都A16栋1705室		3	5	20120513			38.5
1762299	儿科门诊	黄子轩	男	20090831	32.4	2.7Y	广东广州海珠区新兴街104号202		3	5	20120513			37
1798666	儿科门诊	吴冶	男	20100209	26.4	2.2Y	广东广州白云区		3	5	20120519			40
1630969	儿科门诊	陈晴昕	女	20101101	21	21M	广东广州海珠区富全街道57号201		3	5	20120510	20120513		37.8
1798398	儿科门诊	赖佳权	男	20081217	40.8	3.4Y	广东广州下塘西路金麓山庄A栋303室		3	5	20120507	20120514		38.5
1671214	儿科门诊	陈力	男	20070902	56.4	4.7Y	广东广州海珠区金碧花园一期25座605房		3	5	20120513	20120514		39
1798130	儿科门诊	黄梓朗	男	20080815	44.4	3.7Y	广东广州海珠区东晓南路锦逸街4号1906		3	5	20120514	20120514		39
1798116	儿科门诊	吴瑞敏	男	20060721	69.6	5.8Y	广东广州海珠区德胜岗36号406		3	5	20120514	20120514		37.6
1352764	儿科门诊	黄安琪	女	20081223	39.6	3.3Y	广东南海盐步雅居乐灏景台32栋802		3	5	20120514	20120514		39
1661851	二科二区	唐鸿涛	男	20101217	17	1Y5.0M	广东广州海珠区客村东大街18号101		3	5	20120511	20120515	20120518	38.4	20120512		●		●								●																		●
1798135	儿科一区	黄诗瑶	女	20111023	6.7	6.7M	广东肇庆市端州宝月栋401		3	5	20120507	20120514	20120517	38									●	●				●																	肠道病毒感染			●	●
1797649	感染科门诊	谭嘉敏	女		360	30Y			3	5
1686452	二科二区	郑家栎	男	20090731	33.5	2Y9.5M	广东广州海珠区燕子岗南路怡翠街A1-1101		3	5	20120508	20120515	20120518	39	20120515				●			●					●		●
1636602	儿科门诊	阎帅亨	男	20100427	24	2.0Y	广东佛山顺德陈村锦轩花园		3	5	20120515	20120515		正常
1636645	儿科门诊	张广涛	男	20100117	27.6	2.3Y	广东广州海珠区上冲南约1巷2号		3	5	20120515	20120515		38
1762311	儿科一区	姚志权	男	20100303	26.6	2Y2.6M	广东博罗县石罗县石湾镇黄西村委会田头小组37号		3	5	20120510	20120513	20120531	39.2	20120512			●	●												●														●
1798029	儿科二区	陈学盈	女	20070505	60.3	5Y0.3M	广东东莞市常平镇板石大街32号		3	5	20120513	20120515	20120520	36.9	20120513		●		●																										●
1718535	儿科门诊	吴心妍	女	20090914	31.2	2.6Y	广东广州市番禺区南浦大街30号		3	5	20120515	20120516		40
1778890	儿科门诊	颜梓鑫	男	20080326	51.6	4.3Y	广东广州市番禺区洛浦桔树村		3	5	20120515	21120516
1798117	儿科门诊	张佳奕	女	20070910	55.2	4.6Y	广东广州海珠区昌岗中路山塘大街1巷19号		3	5	20120513	20120513		38.5
1583035	儿科门诊	尹一宸	男	20101110	18	18M	广东广州海珠区翠城花园10栋603		3	5	20120515	20120516		38.2
1797289	儿科二区	伍睿熙	男	20090118	40	3Y4.0M	广东广州芳村区白鹤洞鹤园中一巷2号门2010房		3	5	20120513	20120517	20120523	39.4	20120513				●																										●
1636702	儿科门诊	刘子睿	男	20110331	13	13M	广东广州越秀区大沙头四马路7号1602		3	5	20120514	20120516		40
1553939	儿科门诊	黎梓峰	男	20100825	21	21M	广东广州海珠区南？街12号902		3	5	20120516	20120516		39.3
1799000	儿科门诊	陈时	男	20100210	26.4	2.2Y	广东广州荔湾区金道花园40号1105房		3	5	20120517	20120517
1636677	儿科二区	刘炫彤	女	20110404	13.5	1Y1.5M	广东广州海珠区前进路172号1202		3	5	20120517	20120517	20120523	39.2	20120517		●		●																										●
1636561	儿科二区	熊俊杰	男	20110115	16.1	1Y4.1M	湖南省桃江县鲊埠回族乡花园台村高码头村民组		3	5	20120515	20120517	20120523	38.9	20120515				●		●						●																		●
1538172	儿科门诊	陈鸣广	男	20100301	26.4	2.2Y	广东广州番禺区洛溪新城芳华华园十二栋2三601		3	5	20120516	20120519		37.5
1796557	儿科门诊	陈谨微	女	20110823	9	9M	广东广州海珠区叠景路叠彩园壁涛轩2座403		3	5	20120517	20120518		37.7
1327438	儿科门诊	陈政羽	男	20090214	38.4	3.2Y	广东广州海珠区保利花园君竹街8号1202		3	5	20120518	20120519		38.8
1763189	儿科门诊	陈咨晓	男	20120121	3	3M	广东广州荔湾？大桥大街62号		3	5	20120518	20120519		37
1762876	儿科门诊	严志滔	男	20110715	9	9M			3	5	20120518	20120518		40	20120518				●
1796200	儿科门诊	邓凯文	男	20111030	6	6M	广东广州番禺区洛涛海滨花园海晖阁A座402		3	5	20120516	20120517		38.2
1761906	儿科门诊	秦韬	男	20090515	36	3.0Y	广东广州天河区骏景花园骏弘轩B-2E		3	5	20120520	20120521		39.5
1746873	儿科门诊	向晴	女	20081202	40.8	3.4Y	广东广州海珠区革新路风东一街25号		3	5	20120520	20120520		36.5
1795773	儿科门诊	戴千铿	男	20110722	10	10M	广东广州西朗		3	5	20120520	20120521		38.5
1795803	儿科门诊	廖健祺	男	20070130	63.6	5.3Y	广东广州海珠区珠江帝景灏景街37号栋1002		3	5	20120521	20120521		38.8
1795783	儿科门诊	伍思琪	女	20090518	36	3.0Y	广东广州白云区太和镇大沥西豹街		3	5	20120521	20120521		36.5
1786681	儿科门诊	周程毅	男	20080223	4.2	4.2	广东广州海珠区晓港湾		3	5	20120520	20120521			20120520
1795437	PICU	盘洁棋	女	20060928	67.8	5Y7.8M	广东省云浮市新兴县大江镇大塘管理区17号		3	5	20120513	20120521	2020528	40.2																											●
1799170	儿科门诊	李俊鸿	男	20100517	24	2Y	广东广州荔湾区中南街道海南村151号		3	5	20120522	20120522		40					●																										●
1786160	PICU	钟博扬	男	20080308	50.5	4Y2.5M	广东广州荔湾中南街道海南151号		3	5	20120519	20120522	20120530	37.6	20120519			●					●																					腹痛	●
1588157	儿科门诊	赵不凡	女	20100201	27.6	2.3Y	广东广州海珠区江燕路南？园品轩B座201		3	5	20120523	20120523		39.7
1785664	儿科门诊	李咏轩	女	20080526	46.8	3.9Y	广东广州海珠区万华		3	5	20120522	20120524		38.1
1653035	儿科门诊	梁嘉彤	女	20110323	30	2.5Y	广东广州海珠区金诚三街8号1306层		3	5	20120524	20120524		38.1
1795268	儿科二区	郑俊轩	男	20071025	4	4	广东南海市大沥镇黄岐嘉禾花园2梯503		3	5	20120522	20120525	20120531	40	20120522				●			●	●							●															●
1786083	儿科二区	朱珠	女		12	1Y	广东广州天河区龙口东路32号		3	5	20120522	20120524	20120526	39.3	20120522				●
1785264	儿科门诊	赖钰森	男	20080916	43.2	3.6Y	广东广州海珠土华一巷13号		3	5	20120525	20120526
1785338	儿科门诊	易俊荣	男	20050321	7.1	7.1	广东广州番禺大石街道洛涛南区11-05-302		3	5	20120525	20120526
1785274	儿科二区	张昊天	男	20100812	21.5	1Y9.5M	广东广州市海珠区武警8730部队		3	5	20120523	20120526	20120531	38.7	20120524		●		●			●																							●
1648361	儿科门诊	蔡向桐	男	20110407	13	13M	广东广州海珠赤岗西路横二街8号505房		3	5	20120527	20120527		36.5
176659	儿科门诊	杨一东	男	20100508	24	2.0Y	广东广州番禺区钟村祈福新村康怡居5街12B1楼		3	5	20120524	20120525		38.5
1220138	儿科门诊	刘铱	女	20080518	48	4.0Y	广东广州番禺大石乡广州碧桂园		3	5	20120526	20120527
1784215	儿科二区	杨丰米	女	20100620	23.3	1Y11.3M	广东广州番禺区钟村南国奥园悉尼三区1-1103		3	5	20120528	20120528	20120531	40	20120528		●		●		●																								●
1795598	儿科门诊	盘国昇	男	20101023	19	19M	广东广州荔湾区龙溪凤池148号		3	5	20120527	20120529		39
1601681	儿科门诊	吴嘉杰	男	20081109	42	3.5Y	广东广州翠城花园		3	5	20120528	20120528		40.7
1785146	儿科门诊	冯韬瑜	女	20080721	45.6	3.8Y	广东恩平市根塘		3	5	20120528	20120530		39
1783474	儿科门诊	林瀚希	男	20090929	31.2	2.6Y	广东中山市火炬开发区宫花村水巷3号		3	5	20120528	20120530		39.2
1794833	儿科门诊	林靖翔	男	20090224	38.4	3.2Y	广东广州海珠区万寿路万联街7号604		3	5	20120529	20120530		38.1
1783555	儿科门诊	彭梓萱	女	20091020	31.2	2.6Y	广东广州海珠区森语星园A2		3	5	20120528	20120529		38.7
1680002	二一	陈柏深	男	20110808	9.7	9.7M	广东佛山禅城区南庄镇溶洲田边新村7巷3号		3	5
1794866	儿科门诊	朱家健	男		56.5	4Y8.5M			3	5
1794862	儿科门诊	成帝森	男	20090909	31.2	2.6Y	广东广州天河区中山大道西骏景花园车御苑天骏轩H2806		3	5	20120530	20120530		37.8
1785057	儿科门诊	欧卓凡	男	20081114	42	3.5Y	广东广州荔湾区龙津东路安畴里可家园1号之1		3	5	20120530	20120531		38.8
1652414	儿科门诊	陈心柔	女	20081122	42	3.5Y	广东广州番禺区洛浦西三村西乡三路5号		3	5	20120529	20120530		37.8
1636623	儿科门诊	余晨曦	男	20110806	9	9M	广东佛山顺德乐从腾冲村		3	5	20120530	2010531		38.3
1781669	儿科门诊	叶振洋	男	20110920	20	20M	广东广州芳村汾水小西剑兰大厦73号602房		3	5	20120531	20120531		38.3
1682348	儿科门诊	向李童	男	20110513	12	12M	广东广州海珠区石溪		3	5	20120530	20120531		37
1394287	儿科门诊	杨景浩	男	20080307	48	4.0Y	广东广州番禺大石粮油市场		3	6	20120602	20120603		37.5	20120603			●
1638687	儿科门诊	柳明志	男	20070414	61.2	5.1Y	广东广州市越秀区永福路		3	6	20120601	20120601		38.5
1732895	儿科门诊	吴承桓	男	20091103	30	2.5Y	广东广州市番禺区清河东路罗家村88号东家园12街8		3	6	20120601	20120602		39.5
1470666	儿科门诊	岑俊贤	男	20091223	30	2.5Y	广东广州市海珠区		3	5	20120529	20120602
1816421	PICU	欧阳宇威	男	20100311	26.7	2Y2.7M	四川重庆市开县麻柳乡仁和村3组149号		3	5	20120531	20120602	20120604	39.5									●					●					●	●
1784332	儿科门诊	冯朗	男	20070814	57.6	4.8Y	广东广州市海珠区沙园西华街7号503		3	5	20120531	20120604		37.8
1651416	儿科门诊	李文浩	男	20100120	16	16M	广东广州市海珻石溪西大街十三巷		3	6	20120603	20120604		39
1781886	儿科门诊	杨睿思	女	20050106	88.8	7.4Y	广东广州市泰沙路367号810房		3	6	20120603	20120604		36.7
1330876	儿科二区	赵靖怡	女	20081208	41.9	3Y5.9M	广东广州海珠区泰沙路马岗顶5巷4号		3	6	20120602	20120604	20120612	39.6	20120602		●		●		●																								●
1438413	儿科门诊	吴培杰	男	20090825	32.4	2.7Y	广东广州市泉塘		3	6	20120603	20120603		无
1819342	儿科门诊	钟丽莹	女	20101221	17	17M	广东广州市海珠区泰沙路金子里东广8号402房		3	6	20120601	20120604		39	20120601
1724734	儿科门诊	周睿	男	20080602	48	4.0Y	广东广州市南沙罗马家园		3	6	20120604	20120604			20120604
1794434	儿科门诊	陈子逸	男	20101229	17	17M	广东广州市海珠区石溪九亩洲		3	6	20120605	20120605		39.8	20120605
1421867	儿科门诊	梁新晓	男	20081121	52.8	4.4Y	南？翔凤大街3号201		3	6	20120605	20120605		37
1493304	儿科门诊	范炜玟	女	20051101	79.2	6.6Y	广东广州荔湾东？三桥坊5号之一2楼		3	6	20120606	20120606
1784485	儿科门诊	周文祥	男	20080201	51.6	4.3Y	广东广州番禺洛浦锦绣半岛西区1-405#		3	6	20120605	20120606		37.5
1811459	儿科门诊	罗子皓	男		8	8.0M			3	6
1796152	儿科门诊	王艺釩	男	20110629	11	11M	广东广州海珠区后滘72号胜达汽车		3	6	20120605	20120606		38.9	20120606
1600785	儿科门诊	俞越	男	20101205	18	18M	广东广州金碧1-2-501房		3	6	20120606	20120606			20120606
1794233	PICU	彭倩茹	女	20111113	7	7M	广东东莞市黄江镇中惠16栋2201		3	6	20120604	20120608	20120609	39				●													●															●
1289418	儿科门诊	梁诗晴	女	20080613	46.8	3.9Y	广东广州海珠区南箕路		3	6	20120609	20120609			20120609
1794159	儿科门诊	周柳彤	女	20090108	40.8	3.4Y	广东广州海珠区马冲直54村602房		3	6	20120609	20120609		36.8	2012009
1794195	儿科病区	李尚峻	男	20060915	68	5Y8M	广东云浮市新兴县赤岗古丁大矿		3	6	20120606	20120609	20120614	38.5											●																●				●
1794214	儿科病区	曾圆圆	女	20110330	14	1Y2M	海南乐东黎族自治县佛罗镇新安村二队		3	6	20120603	20120608	20120615	39.6	20120603				●			●					●	●																	●	●
1817592	儿科门诊	邓涵菡	女	20110718	10	10M	广东广州番禺广州碧桂园福苑58座302		3	6	20120610	20120610			20120610
1747687	儿科病区	暴博垚	男	20110624	11.6	11.6M	广东广州番禺区沙湾镇新碧路芷兰湾六街三座202室		3	6	20120606	20120610	20120614	38.5	20120606		●		●																										●
1605331	儿科二区	黄正贤	男	20110716	10.8	10.8M	广东佛山市顺德区大良街道云良路信景花苑C座1402号		3	6	20120605	20120609	20120614	38.6	20120607			●						●
1819846	儿科门诊	赖政杰	男	20090809	33.6	2.8Y	广东广州市海珠区后滘西大街722楼		3	6	20120609	20120611		40.2	20120611
1818030	儿科门诊	黄浩	男	20081101	43.2	3.6Y	广东广州海珠区信裕路41号302		3	6	20120609	20120611		38.8	20120607
1817887	儿科门诊	李思滢	女	20110203	16	16M	广东广州荔湾区芳村中		3	6	20120610	20120611			20120611
1817809	儿科门诊	徐昕悦	女	20090613	34.8	2.9Y	广东广州海珠区泰沙路36号		3	6	20120609	20120611		39	20120609
1817918	儿科门诊	许博淘	男	20070527	60	5.0Y	广东广州芳村大道中610号702		3	6	20120611	20120611		37	20120611
1794051	儿科门诊	罗洁琳	女	20081205	42	3.5Y	广东广州海珠区凤凰三街12号502		3	6	20120611	20120611		38.3	20120611
1708503	儿科病区	阳彬	男	20100121	29	2Y5M	湖南安仁县禾市乡乐友村仓下组2号		3	6	20120611	20120612	20120615	39	20120611			●	●																										●
18202777	儿科门诊	冯梓轩	男	20101229	17	17M	广东广州番禺区洛溪新城新埔路12号301房		3	6	20120611	20120612		37.4	20120611
1793820	儿科门诊	阮宇晴	女	20080131	51.6	4.3Y	广东广州市海珠区泰山后街12号之2		3	6	20120612	20120612		37.2
1820113	儿科门诊	姚浩锴	男	20080403	37.2	3.1Y	广东广州市海珠区		3	6	20120610	20120611		37.8
1820367	儿科门诊	陈智睿	男	20070414	61.2	5.1Y	广东广州市盈丰路		3	6	20120613	20120613		36.4
1818047	儿科门诊	唐福柽	男	20101010	20	20M	广西北海市高德镇二街149号		3	6	20120612	20120613		39.2	20120612
1793827	儿科病区	齐紫诺	女	20110407	14	1Y2M	广东佛山市盐步中大皮革城		3	6	20120610	20120613			20120610				●				●				●																		●	●
1811064	儿科病区	麦浩然	男	20081128	42.5	3Y6.5M	广东广州市番禺区大石街丽水湾2梯802房		3	6	20120607	20120613	20120615	38	20120607				●								●																		●
1793881	儿科病区	骆彬彬	男	20090829	33.5	2Y9.5M	广东河源市老隆镇见领下套村		3	6	20120608	20120613	20120617	40	20120613				●				●				●																		●	●
1820721	儿科病区	何厚谦	男	20101217	19.1	1Y7.1M	广东广州市白云区庆丰村兴隆东街六巷14号		3	6	20120612	20120613	20120617	39.9	20120613				●								●		●																●
1820948	儿科病区	黎伟滔	男		84	7y			3	6
1820990	儿科病区	刘银峰	男		7.13333	2m14d			3	6
1821166	儿科门诊	侯杨斌	男		37	3y1m			3	6
1821160	儿科门诊	刘崇劭	男		43	3y7m			3	6
1793888	儿科病区	梁瑜峰	男		19	1y7m			3	6
1708124	儿科病区	黄心怡	女		28	2y4m			3	6
1680138	儿科病区	苏哲正	男		11	11m			3	6
1555163	儿科门诊	邱钰渟	女		71	5y11m			3	6
1793574	儿科门诊	赵芷萱	男		22				3	6
1809750	儿科门诊	陈键华	男		144				3	6
1809587	儿科门诊	钟文俊	男		84				3	6
1793491	儿科病区	周勇祥	男		2	2m			3	6
1810048	儿科病区	丘涵钰	女		4	4m			3	6
1222587	儿科门诊	岑宛蔚	女		55	4y7m			3	6
1809522	儿科病区	廖海誉	男		71	5y11m			3	6
1808735	儿科门诊	陈怡杉	女		24	2y			3	6
1632054	儿科门诊	蒋俊	男		19	1y7m			3	6
1809054	儿科门诊	黄梓泓	男		35	2y11m			3	6
1785175	儿科门诊	曾炜信	男		3.83333	1m15d			3	6
1808686	儿科门诊	陈泽雅	女		12	1y			3	6
1707348	儿科门诊	李思昀	女		43	3y7m			3	6
1721563	儿科门诊	陈籽澄	女		27	2y3m			3	6
1818315	儿科门诊	曾炜晴	女		22	1y10m			3	6
1809163	儿科门诊	蒲羽菲	女		17	1y5m			3	6
1199439	儿科门诊	许中仁	男		51	4y3m			3	6
1658197	儿科门诊	姚轩	男		11	11m			3	6
1808777	儿科病区	南木	男		47	3y11m			3	6
984020	儿科门诊	唐夏辉	男		72	6y			3	6
1818369	儿科门诊	何政延	男		48	4y			3	6
1807487	儿科病区	覃家铭	男		51	4y3m			3	6
179291	儿科门诊	李雪莹	女		5	5m			3	6
1818385	儿科门诊	郑广林	男		36	3y			3	6
1546588	儿科病区	薛景涵	女		38	3y2m			3	6
1763192	儿科门诊	邓子悦	女		40	3y4m			3	6
1641292	儿科门诊	李家乐	男		19	女			3	6
1806994	儿科门诊	孔祥寅	男		21				3	6
1792789	儿科门诊	李柏亨	男		16				3	6
1792863	儿科门诊	李予晴	女		45				3	6
1792820	儿科病区	区丞熙	男		27	2y3m			3	6
1792857	儿科病区	林沛仪	女		29	2y5m			3	6
1681874	儿科病区	唐绍杰	男		23	1y11m			3	6
1806873	儿科门诊	杨晋贤	男		46	3y10m			3	6
1807351	儿科门诊	曾维宝	男		43	3y7m			3	6
1806662	儿科病区	肖雨梦	女		43	3y7m			3	6
1805952	儿科病区	肖心怡	女		17	1y5m			3	6
1792651	儿科病区	李其悦	女		11	11m			3	6
1818434	儿科门诊	陈炫昆	男		16	1y4m			3	7
1700787	儿科门诊	范家鑫	男		8	8m			3	7
1805405	儿科门诊	卢俊城	男		60	5y			3	7
1818547	儿科门诊	林瑞源	男		27	2y3m			3	7
1805230	儿科门诊	胡晓君	男		51	4y3m			3	7
1792467	儿科门诊	黄越烽	男		7	7m			3	7
1792449	儿科病区	蓝树南	男		96	8y			3	7
1804983	儿科门诊	李俊辉	男		71	5y11m			3	7
1804672	儿科病区	黄信	男		47	3y11m			3	7
1805100	儿科门诊	辛宇轩	男		13	1y1m			3	7
1282223	儿科门诊	伍颂文	女		44	3y8m			3	7
1795076	儿科门诊	史榕敏	女		33	2y9m			3	7
1818598	儿科门诊	徐淘淘	男		11	11m			3	7
1803932	儿科病区	李政鹏	男		32	2y8m			3	7
916675	儿科门诊	林育新	男		72	6y			3	7
1804317	儿科门诊	龙浩鹏	男	2012.7.2	1	9d			3	7
1818679	儿科门诊	唐君豪	男		26	2y2m			3	7
1431279	儿科门诊	徐梓谦	男		31	2y7m			3	7
1792323	儿科病区	徐峻熙	男		11	11m			3	7
1420307	儿科门诊	蔡卓轩	男		35	2y11m			3	7
1841387	儿科门诊	李至扬	男		25	2y1m			3	7
1841351	儿科门诊	翟泽宇	男		17	1y5m			3	7
1803012	儿科门诊	陈伟烨	男		15	1y3m			3	7
1840781	儿科病区	陈妙琪	女		17	1y5m			3	7
1802754	儿科病区	何明洋	男		22	1y10m			3	7
1802826	儿科病区	严梓华	女		18	1y6m			3	7
1655416	儿科病区	程子浚	男		26	2y2m			3	7
1785008	儿科门诊	谢基伟	男		23	1y11m			3	7
1840661	儿科门诊	何浩洋	男		22	1y10m			3	7
1785085	儿科门诊	梁泳桐	女		66	5y6m			3	7
1802723	儿科门诊	叶帅	男		17	1y5m			3	7
1840120	儿科门诊	林桐	女		23	1y11m			3	7
1785032	儿科病区	潘璐	女		24	2y			3	7
1840308	儿科病区	肖博予	男		11	不详			3	7
1840304	儿科病区	盘华轩	男		70	5y10m			3	7
1840180	儿科门诊	陈锦锋	男		48	4y			3	7
1802639	儿科门诊	梁嘉怡	女		14	1y2m			3	7
1795680	儿科门诊	殷明哲	男		36	3y			3	7
1703320	儿科门诊	罗湘芸	女		19	1y7m			3	7
1339703	儿科门诊	黄梓源	男		40	3y4m			3	7
1536096	儿科门诊	邹绍枫	男		57	4y9m			3	7
1802953	儿科门诊	杨千帆	男		8	8m			3	7
1840747	儿科病区	颜石煌	男		19	1y7m			3	7
1838654	儿科门诊	肖语涵	女		21	1y9m			3	7
1527961	儿科门诊	苏懿韬	男		32	2y8m			3	7
1613364	儿科门诊	李雨韩	女		24	2y			3	7
1840574	儿科病区	冯晴瑜	女		17	1y5m			3	7
1733255	儿科门诊	吕梓欣	女		10	10m			3	7
1838130	儿科门诊	谭纪悦	女		156	13y			3	7
1615537	儿科病区	陈正豪	男		19	1y7m			3	7
1818792	儿科病区	曾艺宁	女		41	3y5m			3	7
1414069	儿科门诊	马子超	男		43	3y7m			3	7
1802303	儿科门诊	江彩彩	女		63	5y3m			3	7
1778972	儿科病区	黄浩轩	男		12	1y			3	7
1332871	儿科门诊	李芷晴	女		84	7y			3	7
1802396	儿科门诊	欧传桦	男		47	3y11m			3	7
1802267	儿科门诊	黄梓腾	男		21	1y9m			3	7
1838198	儿科门诊	曾令宇	男		72	6y			3	7
1836441	儿科门诊	刘雨浓	男		12	1y			3	7
1818838	儿科门诊	曾杰令	男		30	2y6m			3	7
1542696	儿科门诊	黄玉婷	女		21	1y9m			3	7
1836068	儿科门诊	李铭	男		33	2y9m			3	7
1830980	儿科病区	宁张宇轩	男		12	1y			3	7
1836431	儿科病区	郑以浩	男		30	2y6m			3	7
1802145	儿科病区	郭畅	女		37	3y1m			3	7
1409187	儿科门诊	蔡敏妍	女		34	2y10m			3	7
1406185	儿科门诊	彭世桐	男		33	2y9m			3	7
1756532	儿科病区	黎婉琦	女		156	13y			3	7
1829415	儿科病区	谢慧琪	女		60	5y			3	7
1801832	儿科病区	黄晓晴	女		9	9m			3	7
1829435	儿科病区	曹雨绮	女		17	1y5m			3	7
1835779	儿科病区	刘艺捷	女		7	7m			3	7
1835724	儿科病区	漆正豪	男		18	1y6m			3	7
1342992	儿科门诊	林振杰	男		51	4y3m			3	7
1835527	儿科门诊	黄俊然	男		35	2y11m			3	7
1828696	儿科病区	邱韵霏	女		14	1y2m			3	8
1833920	儿科病区	李蕾蕾	男		14	1y2m			3	8
1834012	儿科病区	朱星霏	女		39	3y3m			3	8
1833844	儿科门诊	苏浩然	男		60	5y			3	8
1833752	儿科门诊	陈冠杰	男		24	2y			3	8
1817241	儿科病区	杨澜	男		22	1y10m			3	8
1631718	儿科门诊	龙宇航	男		69	5y9m			3	8
1617384	儿科病区	岑英智	男		22	1y10m			3	8
1763882	儿科病区	姚炬豪	男		17	1y5m			3	8
1826353	儿科门诊	冯梓晴	女		3	3m			3	8
1525155	儿科门诊	龙泽荣	男		39	3y3m			3	8
1693369	儿科病区	黄韬瑜	男		56	4y8m			3	8
1828087	儿科病区	黄雅灵	女		33	2y9m			3	8
1828045	儿科门诊	胡子蕾	女		31	2y7m			3	8
1611266	儿科门诊	胡粤	男		27	2y3m			3	8
1825984	儿科门诊	黄文豪	男		11	11m			3	8
1825991	儿科门诊	许颖韩	男		35	2y11m			3	8
1824131	儿科病区	罗高邦	男		11	11m			3	8
1689112	儿科病区	冯健恒	男		24	2y			3	8
1679695	儿科门诊	王宇硕	男		13	1y1m			3	8
1767420	儿科门诊	王静琪	女		10	10m			3	8
1794822	儿科门诊	容理中	男		28	2y4m			3	8
1823301	儿科门诊	范显科	男		20	1y8m			3	8
1760369	儿科二区	梁皓杰	男		8	8m			3	8
1855120	儿科门诊	王志达	男		9	9m			3	8
1850846	儿科门诊	林俊翔	男		10	10m			3	8
1827777	儿科门诊	廖桓韬	男		5	5m			3	8
1854418	儿科门诊	刘思瑶	女		51	4y3m			3	8
1854419	儿科门诊	刘庆阳	男		39	3y3m			3	8
1827580	儿科门诊	高铭禧	男		9	9m			3	8
1827515	儿科二区	李润凯	男		10	10m			3	8
1865277	儿科二区	李润轩	男		10	10m			3	8
1583035	儿科二区	尹一宸	男		21	1y9m			3	8
1573973	儿科门诊	李宇哲	男		51	4y3m			3	8
1865180	儿科门诊	冯铭铿	男		39	3y3m			3	8
1734787	儿科门诊	吴苏豪	男		9	9m			3	8
1864903	儿科门诊	马思正	男		40	3y4m			3	8
1864934	儿科门诊	吕浩霖	男		36	3y			3	8
1865195	儿科门诊	辛泽源	男		17	1y5m			3	8
1793729	儿科门诊	吴嘉朗	男		45	3y9m			3	8
1827412	儿科门诊	郑俊麟	男		20	1y8m			3	8
1645366	儿科门诊	贺千帛	女		24	2y			3	8
1827261	PICU	朱浩瑜	男	2012.8.28	1	2d			3	8
1739031	儿科门诊	苏鑫宇	男		13	1y1m			3	8
1815981	儿科二区	王建清	男		23	1y11m			3	8
1149371	儿科门诊	周诺童	女		71	5y11m			3	9
1826885	儿科门诊	熊浩宇	女		11	11m			3	9
1822951	儿科二区	刘素金子	男		9	9m			3	9
1739695	儿科一区	董浩霖	男		25	2y1m			3	9
1851888	儿科门诊	张梓昊	男		17	1y5m			3	9
1849563	儿科门诊	杨雨轩	男		35	2y11m			3	9
1781241	儿科门诊	刘星	男		7	7m			3	9
1763149	儿科二区	朱瀚瑜	女		24	2y			3	9
1580753	儿科二区	王屹澜	男		19	1y7m			3	9
1838014	儿科二区	王子豪	男		5	5m			3	9
1491159	儿科门诊	曾汐蕊	女		33	2y9m			3	9
1847928	儿科门诊	李浩镔	男		39	3y93m			3	9
1849005	儿科门诊	罗宏鹏	男		16	1y4m			3	9
1766603	儿科门诊	胡雨昕	女		28	2y4m			3	9
1847909	儿科二区	刘金燕	女		11	11m			3	9
1847565	儿科二区	陈祺誉	男		12	1y			3	9
1496416	儿科二区	张浩楠	男		33	2y9m			3	9
1848009	儿科病区	蒋海峰	男		20	1y8m			3	9
1847303	儿科病区	陈上南	女		21	1y9m			3	9
1847102	儿科病区	冯梓轩	男		15	1y3m			3	9
1695733	儿科病区	张梓荍	男		12	1y			3	9
1266353	儿科病区	祝庆涛	男		65	5y5m			3	9
1847939	儿科病区	龙焰华	男		18	1y6m			3	9
870851	儿科病区	彭健熙	男		120	10y			3	9
1806879	儿科门诊	方雪瑶	女		11	11m			3	9
1846890	儿科病区	潘明道	男		12	1y			3	9
1590701	儿科病区	李浚毅	男		12	1y			3	9
1848186	儿科病区	孔凡杰	男		56	4y8m			3	9
1846724	儿科病区	牛博华	男		26	2y2m			3	9
1848009	儿科病区	蒋海峰	男		20	1y8m			3	9
1821206	儿科门诊	刘科成	男		14	1y2m			3	9
1846485	儿科门诊	江紫楚	女		28	2y4m			3	9
1793816	儿科门诊	张陈佳祎	男		37	3y1m			3	9
1401836	儿科病区	卢丽诗	女		36	3y			3	9
1338496	儿科病区	严实	男		43	3y7m			3	9
1846554	儿科病区	邓淑华	女		35	2y11m			3	9
1771092	儿科病区	孔美庭	女		26	2y2m			3	9
1814010	儿科门诊	车佳鸿	男		40	3y4m			3	9
1558148	儿科门诊	唐嘉文	男		41	3y5m			3	9
1757169	儿科病区	王梓轩	男		21	1y9m			3	9
1813739	儿科病区	许悦文	男		96	8y			3	9
1602022	儿科门诊	李子轩	男		25	2y1m			3	9
1813078	儿科门诊	宋家乐	男		36	3y			3	9
1848587	儿科病区	穆浩翔	男		16	1y4m			3	9
1860657	儿科门诊	迟雯月	女		20	1y8m			3	9
1813140	儿科门诊	程鍩	男		43	3y7m			3	9
1848728	儿科病区	何星辰	男		56	4y8m			3	9
1438976	儿科门诊	刘美希	女		34	2y10m			3	9
1627694	儿科门诊	陈鸿林	男		45	3y9m			3	9
1453747	儿科门诊	陈咏恩	女		32	2y8m			3	9
1479548	儿科门诊	潘志桐	男		34	2y10m			3	9
1848754	儿科病区	卢泽森	男		16	1y4m			3	9
1812541	儿科门诊	何浩然	男		13	1y1m			3	9
1858867	儿科门诊	吴语淳	女		31	2y7m			3	9
1765325	儿科门诊	陈桂忠	男		13				3	10
1864576	儿科门诊	谢炜翔	男		36				3	10
1812453	儿科病区	黄振腾	男		15				3	10
1726728	儿科病区	李悦	女		20				3	10
1392095	儿科门诊	唐新训子	男		32				3	10
1753998	儿科病区	刘依婷	女		13				3	10
1513844	儿科病区	李梓茵	女		38				3	10
1738061	儿科病区	尹敬豪	男		15				3	10
1864498	儿科病区	李浩然	男		10				3	10
1864319	儿科门诊	钟晓霖	男		11				3	10
1864583	儿科门诊	严子轩	男		17				3	10
1864265	儿科门诊	罗玉婷	女		18				3	10
1812241	儿科门诊	马佳锋	男		18				3	10
1413215	儿科门诊	来景润	男		39				3	10
1637691	儿科病区	欧性君	男		41				3	10
1857874	儿科病区	丁毅诚	男		23				3	10
1857627	儿科门诊	彭思圆	女		18				3	10
1857618	儿科门诊	胡家豪	男		39				3	10
1858392	儿科病区	娄钟菱	女		28				3	10
1857517	儿科门诊	原恺	男		21				3	10
1811974	儿科病区	关贤朔	男		8				3	10
1811904	儿科门诊	李圣泓	女		19				3	10
1863961	儿科门诊	曾骏鑫	男		26				3	10
1539093	儿科门诊	何俊扬	男		27				3	10
1708049	儿科病区	何泽宇	女		12				3	10
1885389	儿科病区	江泽诚	男		11				3	10
1855865	儿科门诊	欧艺唯	男		17				3	10
1861977	儿科门诊	吕启政	男		19				3	10
1443425	儿科门诊	马静琳	女		41				3	10
1861425	儿科病区	张勉	男		30				3	10
1722893	儿科病区	周雨萱	女		12				3	10
1884506	儿科门诊	黄颖潼	女		36				3	10
1650401	儿科门诊	邓江蕾	女		17				3	10
1880374	儿科病区	黄诗容	女		9				3	11
1645504	儿科门诊	林浩文	男		26				3	11
1879856	儿科门诊	黄威博	男		24				3	11
1879083	儿科病区	郭颜绮	女		30				3	11
1785745	儿科病区	彭瑾瑶	女		6				3	11
1458734	儿科病区	王芷晴	女		36				3	11
1661167	儿科病区	周子健	男		28				3	11
1821674	儿科门诊	黄嘉峻	男		25				3	11
1825369	儿科门诊	梁俊锋	男		23				3	11
1830378	儿科门诊	陈冠霖	男		25				3	11
1790955	儿科病区	邓赫	男		7				3	11
1842835	儿科病区	成其美	女		22				3	11
1842745	儿科门诊	刘欣明	男		36				3	11
1821866	儿科门诊	刘卓鑫	男		25				3	11
1613270	儿科门诊	李晨熙	男		21				3	11
1874263	儿科病区	陈嘉乐	男		10				3	11
1874456	儿科病区	王梓博	男		29				3	11
1875208	儿科病区	禤俊轩	男		11				3	11
1842612	儿科病区	雷镒岍	女		33				3	11
1873862	儿科病区	余淳轩	男		15				3	11
1873673	儿科门诊	梁芷莹	女		48				3	11
1842479	儿科门诊	匡文睿	男		16				3	11
1842544	儿科病区	陈美圆	女		26				3	11
1701453	儿科门诊	童俊鹏	男		32				3	11
1842345	儿科门诊	王寿华	男		37				3	11
1894071	儿科门诊	吴灿凝	女		33				3	11
1767895	儿科病区	曹家如	女		49				3	11
1619593	儿科门诊	刁建怀	男		12				3	11
1893489	儿科门诊	汪芯蕊	女		36				3	11
1842307	儿科门诊	李俊朗	男		51				3	11
1636451	儿科病区	王鸿谦	男		37				3	11
1827930	儿科病区	梁杰锋	男		57				3	11
1841967	儿科门诊	刘宇琪	男		26				3	12
1642918	儿科门诊	范楠曦	男		53				3	12
1672782	儿科门诊	范心瑜	女		30				3	12
1840963	儿科病区	钟诗晟	男		7				3	12
1532742	儿科病区	马紫轩	女		35				3	12
1684638	儿科门诊	陈伟涛	男		15				3	12
1892124	儿科门诊	李梓滔	男		61				3	12
1321404	儿科门诊	王会木	男		50				3	12
1891641	儿科门诊	张泽彬	男		40				3	12
1841624	儿科病区	黄敬博	男		26				3	12
1891228	儿科门诊	黄智慧	男		82				3	12
1841418	儿科病区	谢昕晋	男		44				3	12
1859613	儿科病区	王佳梦	女		32				3	12
1721045	儿科病区	杨竣霏	女		20				3	12
1890223	儿科门诊	蒲洪皓	男		38				3	12
1870793	儿科门诊	施嘉濠	男		40				3	12
1449064	儿科病区	蔡镕泽	男		38				3	12
1763338	儿科门诊	蓝昱源	男		14				3	12
1888479	儿科门诊	付前胜	男		23				3	12
1651384	儿科病区	张浩东	男		34				3	12
1778826	儿科门诊	蔡镕琎	男		9				3	12
1889667	儿科门诊	范锦程	男		37				3	12
1592995	儿科病区	叶子越	男		23				3	12
1887965	儿科病区	潘杰	男		25				3	12
1904216	儿科门诊	卿佳祺	女		16				3	12
1904001	儿科门诊	曾紫彤	女		33				3	12
1887871	儿科病区	洪菲尔	女		34				3	12
1809769	儿科病区	严宸	男		7				3	12
1661328	儿科病区	潘尚湋	男		28				3	12
1887656	儿科门诊	蔡启睿	男		82				3	12
1887646	儿科病区	梁？	男		30				3	12
1902517	儿科门诊	蒋遇安	男		66				3	12
[truncated: 80 more columns]

## Sheet: 2010年-2012年6月住院病例 
ID	科室	姓名	性别	出生日期	年龄郭	年龄(原)	住址	接触史	发病日期	就诊日期	出院日期	最高体温	出疹情况（头部、躯干、四肢、手、足、口腔、生殖器粘膜）								临床症状和体征																							神经疾病分类 （1脑膜炎2脑炎3 AFP4 心肺衰竭）	临床诊断
													出疹时间	有疹	丘疹	斑疹	斑丘疹	疱疹	脓疱疹	玫瑰疹	咳嗽/流涕	呕吐	腹泻	头痛	肌肉关节疼痛	易惊	精神差/嗜睡	惊厥/抽搐	肢体抖动/肌阵挛	肌无力或急性弛缓性麻痹	眼球震颤/运动障碍	昏迷	呼吸暂停	呼吸困难/紫绀	吐泡沫或血性泡沫	肺水肿	肺出血	淋巴结肿大	肺部罗音	脑膜刺激征	腱反射减弱或消失	脑疝	其他症状或体征		手足口病	支气管肺炎	呼吸衰竭	循环衰竭	心肌炎
1347557		马文希	女	2007/06/01	23	22月	广东佛山南海区盐步平地华辉花园A3-602		2009/04/08	2009/04/09	2009/04/15	36.9	20090408	●			●	●																											●
1342074		龚致仁	男	2007/03/26	25	24月	广东河源市紫金县柏埔镇方湖村	●	2009/04/06	2009/04/08	2009/04/16	39.2	2009-04-06	●	●	●		●			●	●				●																			●
1310948		钟成	男	2004/07/01	58	57月	广东广州海珠区南燕路2街237号		2009/04/10	2009/04/11	2009/04/17	38.8	2009-04-09	●		●		●																											●
1255557		黄家昊	男	2003/07/19	69	68月	广东广州海珠区江燕路问梅街13号		2009/04/11	2009/04/12	2009/04/17	38.8	2009-04-11	●			●	●																											●
1108665		谢沛霖	男	2007/06/30	22	21月	广东广州市海珠区晓港湾文华街35号805		2009/04/10	2009/04/12	2009/04/18	38.9	2009-04-10	●			●	●																											●
1131006		邹顺	男	2007/07/22	21	20月	广东广州市番禺区大石南浦沿沙路169号		2009/04/11	2009/04/12	2009/04/18	39	2009-04-11	●			●	●					●																						●
841417		谢颖	女	2001/08/30	92	84月	广东广州市海珠区工业大道中石岗路44#403房	●	2009/04/15	2009/04/16	2009/04/22	36.6	2009-04-15	●			●	●																											●
1300843		俞展康	男	2007/10/11	19	16月	广东河源市埔前镇河背村古岭头90号		2009/04/19	2009/04/20	2009/04/26	39	2009-04-19	●			●	●								●		●																	●
1244874		檀筱	女	2007/12/14	17	16月	广东广州市番禺区洛涛北区洛溪新城		2009/04/18	2009/04/20	2009/04/25	36.8	2009-04-18	●				●			●																								●
1310667		林正菲	女	2008/09/05	7	7月	广东广州海珠区南洲路		2009-04-19	2009-04-20	2009-04-27	36.7	2009-04-19	●			●	●					●																						●
1339849		柯懿倬	男	2008/03/07	14	13月	广东佛山万科四季花城悦山1单元301室		2009/04/16	2009/04/19	2009/04/26	39	2009-04-16	●				●																											●
1339357		刘健聪	男	2003/01/01	76	75月	广东河源市临江镇年丰上店村		2009/04/10	2009/04/21	2009/05/02	不详	2009-04-10	●			●									●	●			●														2、3	●
1310626		贺桐鑫	男	2008/01/18	16	15月	广州天河区中成路中人住小区		2009/04/20	2009/04/22	2009/04/29	39	2009-04-20	●			●	●																											●
1310656		王迎盈	女	2007/03/29	25	24月	广东广州荔湾区观鹤五巷3号101房		2009/04/22	2009/04/23	2009/04/28	39	2009-04-22	●				●																											●
1338893		邓天送	女	2007/09/03	20	19月	广东龙川县车田镇	●	2009/04/18	2009/04/24	2009/04/30	不详	2009-04-18	●				●			●																								●
1350728		李芷凝	女	2008/03/06	14	14月	广州市南沙区金州裕兴花园14-405		2009/04/23	2009/04/25	2009/05/03	39.5	2009-04-23	●			●	●										●																	●
1274462		曾怡颖	女	2007/12/13	17	16月	广东广州市海珠区光大花园D1-1401		2009/04/24	2009/04/26	2009/05/01	38.5	2009-04-24	●				●										●																	●
985884		陈健轩	男	2007/08/17	21	20月	广东中山西区长洲新居路30栋C-403		2009/04/22	2009/04/27	2009/05/05	39.3	2009-04-22	●				●																											●
1351133		郑宏伟	男	2006/05/13	36	35月	广东广州南方医科大学94栋C3		2009/04/24	2009/04/27	2009-05-03	38	2009-04-24	●				●																											●
1310415		傅钧烨	男	2006/01/10	40	39月	广东广州市番禺区桥上关大街六巷1号	●	2009/04/26	2009/04/28	2009-05-04	39.3	2009-04-27	●				●			●																								●
1285112		程善平	女	2008/02/26	14	14月	广东广州市芳村海中宏星路志琴园世		2009/04/25	2009/04/28	2009-05-03	39	2009-04-25	●				●																											●
1310332		周睿业	男	2006/01/02		27月	广东省广州市白云大道新顺路224号302		2009/04/31	2009/05/01	2009-05-07	39.4	2009-04-31	●				●																											●
1193463		叶雨	男	2007/06/25	23	22月	广东广州海珠区南洲路118号		2009/05/01	2009/05/02	2009-05-09	39.3	2009-05-01	●				●																											●
1349224		韩统斌	男	2007/05/04	24	24月	广东广州市海珠区沥滘新渔新村五巷19号5楼		2009/05/02	2009/05/03	2009-05-08	39.8	2009-05-02	●				●									●																		●
1206515		谢佳乐	男	2007/02/26	27	26月	湖南衡南县近尾洲镇新育村下冲皂组	●	2009/05/01	2009/05/02	2009-05-10	39	2009-05-01	●				●																											●
1293972		徐骏枫	男	2007/07/02	23	20月	广东广州芳村区西浦西约193号		2009/05/04	2009/05/06	2009-05-11	36.7	2009-05-04	●			●	●																											●
1346575		王豪	男	2008/01/01	17	17月	广东广州海珠区石溪村九苗洲14巷		2009/05/06	2009/05/06	2009-05-10	37.7	2009-05-06	●			●	●																											●
1336691		唐思嘉	女	2008/05/11	12	11月	广东广州市番禺区东环街榕塘村塘畔街6号		2009/05/05	2009/05/09	2009-05-14	38	2009-05-05	●			●	●								●																			●
1266362		王理之	男	2006/12/30	29	22月	广东广州天河区军体院26栋705		2009/05/05	2009/05/08	2009-05-13	39	2009-05-05	●			●				●																								●
1310101		夏博艺	男	2008/01/27	16	15月	广东广州市番禺区金海岸花园14栋2座404		2009/05/07	2009/05/09	2009-05-14	40	2009-05-07	●				●																											●
1300395		陈斌	男	2005/08/22	45	44月	广东佛山市南海燕岐半岛花园85幢601房	●	2009/05/11	2009/05/11	2009-05-16	37.8	2009-05-11	●			●				●																								●
1336580		刘天睿	男	2007/05/07	25	24月	广州市海珠区细岗路24号1503		2009/05/08	2009/05/11	2009-05-17	38.5	2009-05-08	●			●	●																											●
897611		吴俊腾	男	2007/09/10	21	33月	广东广州海珠区长江王金发市场		2009/05/11	2009/05/11	2009-05-18	38.9	2009-05-11	●			●				●							●																	●
1236122		区浩麟	男	2007/12/17	17	17月	广东广州市海珠区工业大道南鸣翠花园B3-203		2009/05/15	2009/05/17	2009-05-22	38	2009-05-16	●				●			●							●																	●
1216864		莫政雷	男	2008/04/22	13	12月	广东东莞市长安夏江边大街17巷8		2009/05/16	2009/05/17	2009-05-21	37.4	2009-05-16	●			●											●																	●
905528		朱奕澎	男	2006/08/05	34	33月	广东广州市海珠区石榴岗路13号大院		2009/05/16	2009/05/17	2009-05-24	39.2	2009-05-16	●				●									●																		●
957232		张淑怡	女	2006/10/11	32	31月	广东广州海珠区南天市场48栋41号		2009/05/16	2009/05/17	2009-05-22	不详	2009-05-16	●				●																											●
1309732		李嘉灵	女	2004/09/13	57	56月	广东广州市海珠区南洲北路和辉街45号905房		2009/05/15	2009/05/18	2009-05-23	36.9	2009-05-15	●				●																											●
960899		张文怡	女	2006/08/14	34	33月	广东广州市海珠区南洲路西		2009/05/18	2009/05/18	2009-05-24	38.6	2009-05-18	●			●	●																											●
810548		何美欣	女	2006/02/03	40	39月	广东广州海珠区金鱼岗1号107房		2009/05/18	2009/05/20	2009-05-25	39.3	2009-05-19	●				●			●						●																		●
1338477		李越欣	女	2005/10/17	44	43月	广东广州市荔湾区鹤园中21巷1号501		2009/05/18	2009/05/19	2009-05-24	37	2009-05-18	●				●																											●
1338488		何伟翔	男	2007/11/14	19	18月	广东广州市海珠区康泰花园13-606		2009/05/18	2009/05/20	2009-05-24	38	2009-05-18	●				●																											●
1366860		吴奕帆	男	2006/03/17	39	38月	广东广州市番禺区东涌镇民安路72号1座2梯		2009/05/19	2009/05/20	2009-05-26	38.9	2009-05-20	●				●																											●
1166120		余秉鸿	男	2007/08/19	22	23月	广东广州市海珠区工业大道中345号702房		2009/05/20	2009/05/21	2009-05-24	39	2009-05-20	●				●																											●
1309661		何珈淇	女	2006/09/03	33	32月	广东广州荔湾区金道花苑金通大厦40号502		2009/05/21	2009/05/22	2009-05-28	38.5	2009-05-21	●				●			●																								●
1362179		熊文俊	男	2006/03/25	38	36月	广东广州海珠区泰沙路163号		2009/05/24	2009/05/25	2009-05-31	37.4	2009-05-25	●				●																											●
1309511		林贺清	男	2006/11/20	31	30月	广州市番禺区石基镇小龙村		2009/05/24	2009/05/27	2009-06-05	39.2	2009-05-24	●				●																											●
1309463		张康	男	2007/08/04	22	24月	广东河源市东源县黄村镇		2009/05/25	2009/05/28	2009-06-05	38.1	2009-05-26	●				●										●																	●
1364493		徐成东	男	2006/07/08	35	34月	广东广州市海珠区瑞宝乡瑞兴街8号		2009/05/31	2009/06/01	2009-06-08	37.1	2009-05-31	●				●																											●
1361299		何宇鹏	男	2008/11/19	7	6月	广东广州市番禺区大石桔树林桔树大道C26号	●	2009/05/31	2009/06/04	2009-06-09	40	2009-05-31	●				●										●																	●
1346319		程科铭	男	2007/07/01	23	23月	广东河源源城区新江二路56号		2009/05/31	2009/06/03	2009-06-24	39	2009-06-01	●				●								●	●		●															2	●
879091		王隽熙	男	2006/02/01	41	40月	广东广州市荔湾区坑口金道花园36号804		2009/06/05	2009/06/05	2009-06-11	37.4	2009-06-05	●				●																											●
956334		邱鸿维	男	2005/10/03	44	44月	广东广州番禺区东涌镇东祥园1街1号		2009/06/03	2009/06/04	2009-06-06	36.8	2009-06-03	●				●																											●
1362429		林京毅	男	2007/09/21	21	20月	广东博罗县罗阳镇城东区中园二路6号		2009/06/02	2009/06/04	2009/06/11	38.6	20090602	●				●																											●
1364621		彭钊	男	2006/07/16	35	34月	广东广州市白云区南方医院156栋乙11 0603号		2009/06/07	2009/06/10	2009/06/15	37.1	20090607	●				●																											●
1346714		王倩	女	2006/10/14	32	19月	湖南衡南县柞市镇柞市村兴龙组		2009/06/08	2009/06/10	2009/06/17	37.2	20090608	●				●																											●
1292554		廖因明	男	2008/10/24	8	6月	广东广州番禺区丽江花园康城居恺康阁1-404		2009/06/09	2009/06/10	2009-06-15	38.6
1346126		慈英佐	男	2007/03/13	27	27月	广东广州天河区华景路136号602房		2009/06/12	2009/06/13	2009/06/19	39	20090612	●				●																											●
1295655		卢玲	女	2005/04/30	50	49月	广东广州海珠区西滘大街5巷18号203		2009/06/13	2009/06/16	2009/06/21	38.4	20090613	●				●																											●
1355547		周航宇	男	2007/03/24	27	26月	湖南花垣县龙潭镇龙门村七组		2009/06/13	2009/06/16	2009/06/22	37.2	20090613	●				●																											●
1364656		李国威	男	2006/05/16	38	37月	广东广州海珠区泰沙路69号405房		2009/06/17	2009/06/17	2009/06/23	37.2	20090617	●				●																											●
1299597		林畯锋	男	2007/08/25	22	21月	广东广州番禺石基石岗东村石岗批发市场B59		2009/06/17	2009/06/19	2009/06/25	37.7	20090617	●				●																											●
1345978		高竞伦	男	2007/10/10	21	20月	广东广州市白云区钟落潭		2009/06/17	2009/06/18	2009/06/25	37.9	20090617	●				●																											●
1364652		范施源	男	2007/05/02	26	25月	广东广州海珠区嘉鸿花园嘉浚阁304		2009/06/17	2009/06/20	2009/06/27	38.1	20090617	●				●																											●
1345837		陈浠蕾	女	2006/10/20	33	32月	广东广州番禺区洛浦街沙溪村幸福北路46号		2009/06/21	2009/06/22	2009-06-28	38.6
1345791		杨有齐	男	2007/11/27	19	18月	广东惠州石坎镇蓝田村		2009/06/21	2009/06/23	2009/06/29	38	20090621	●				●							●	●		●																	●
1454479	儿科（二区）	梁展鹏	男	2005/12/17	51	4岁	博罗县园洲镇凤山村村委会三厅村		2010/03/02	2010/03/05	2010/03/17	39.7		●			●					●					●		●															1、2	●
1461174	儿科（二区）	杜文轩	男	2009/01/21	14	1岁2月	广州市番禺区洛浦街东乡村三街三巷六横		2010/03/17	2010/03/20	2010/03/26	38	20100320	●	●			●																											●
1461502	儿科（二区）	欧阳可盈	女	2005/09/30	54	4岁6月	广州市番禺区大石洛溪南浦桔树村B37号		2010/03/18	2010/03/19	2010/03/24	36.5	20100318	●	●			●																											●
1489867	儿科（二区）	黄泽杰	男	2007/10/31	29	2岁5月	广州市海珠区泰沙路163号		2010/03/23	2010/03/23	2010/03/28	37	20100323	●				●																											●
1458097	儿科（二区）	罗琳	女	2006/03/26	48	4岁	河源市石坪路北五巷		2010/03/25	2010/03/26	2010/04/07	39									●																									●
1351818	儿科（二区）	苏涵茵	女	2006/02/05	50	4岁1月	广州市海珠区侨港路侨城花园冬日苑6-1105		2010/03/27	2010/03/29	2010/04/03	38.2	20100329	●				●																											●
1259693	儿科（二区）	李承哲	男	2007/11/10	29	2岁4月	广州市海珠区 西基东15号区		2010/03/29	2010/03/29	2010/04/03	38.5	20100329	●				●																											●
1169254	儿科（二区）	黄俊辉	男	2006/04/18	48	3岁10月	广州市番禺区大石镇沙滘东路四村东街69号		2010/03/27	2010/03/30	2010/04/05	39	20100328	●				●																											●
1242952	儿科（二区）	刘卓曦	男	2006/02/09	50	4岁1岁	广州市海珠区 鹭江新村南约大街13巷16号		2010/03/26	2010-04-06	2010-04-10	36.9
1373088	儿科（二区）	陈炳旭	男	2006/06/17	46	3岁9月	广州市番禺区大石镇 桔树村市场阿明美发		2010/04/06	2010/04/06	2010/04/10	39.5	20100406	●				●				●																							●
1456995	儿科（二区）	罗宇宸	男	2006/02/05	51	4岁	河源紫金永安大道南34号		2010/04/13	2010/04/15	2010/04/20	37.5	20100413	●			●	●			●						●																		●
1456945	儿科（二区）	廖俊程	男	2008/08/18	20	1岁	广州市花都大华二路东悦雅花园二区13座604		2010/04/08	2010/04/18	2010/04/23	不详	20100408	●				●			●						●																		●
1470218	儿科（二区）	陈嘉慧	女	2009/06/14	11	10月	海珠泰沙泰宁南街1巷2号		2010/04/21	2010/04/22	2010-04-28	39	20100421	●				●										●				●												3	●
1470204	儿科二区	陈艾宣	女	2007/03/25	37	3岁	广州市海珠区兴隆里36号		2010/04/23	2010/04/23	2010/04/28	39	不详	●				●										●	●																●
1484240	儿科二区	李乐琪	女	2006/06/15	47	3岁	广州市番禺区大石镇百乐园6栋301		2010/4/23	2010-04-25	2010-04-27	40	2010-4-23	●				●			●																								●
1369572	PICU	袁浩銓	男	2008/09/01	20	1岁	阳门市玕郊管理区		2010/04/22	2010-04-24	2010-05-03	39.5
1483710	侨楼	唐楚芯	女	2007/12/27	28	2岁	花都区三东大道189馨泉居9号		2010/04/23	2010-04-26	2010-04-30	39
775440	儿科二区	张子姸	女	2005/09/02	56	4岁	天河区珠江新城华明路33号		2010-04-25	2010-05-27	2010-05-06	39	不详	●			●				●																								●	●
1452366	儿科二区	兰碧林	男	2008/11/02	18	1岁	广州市番禺区洛浦街丰收路2栋		2010-04-23	2010-04-26	2010/05/01	38.5	2010-4-23	●			●	●			●																								●
1315509	PICU	潘舒言	女	2008/12/05	17	1岁	海珠区金碧花园第一期9号906		2010-04-25	2010-04-26	2010-05-02	38	2010-04-26	●				●																											●
1268217	侨楼	刘欣慧	女	2008/05/21	24	1岁	海珠区富力现二街1705	●	2010-04-22	2010-04-28	2010-05-05	37	2010-04-27	●			●	●			●																								●	●
1456471	儿科二区	李綺鑫	女	2006/10/26	42	3岁	河源市宝园山庄金源小区B3栋		2010-04-24	2010-04-29	2010-05-06	39.5	2010-04-27	●			●	●									●																		●
1503713	儿科二区	甘璐华	男	2007/11/22	30	2岁	南海黄岐碧水湾花园		2010/04/26	2010-04-28	2010-05-06	38.5	2010-04-28	●			●										●																		●
1257753	儿科二区	黄浩坤	男	2006/11/09	42	3岁	广园西路瑶台大街5号301房		2010/04/26	2010-04-29	2010-05-03	39.5
1470051	PICU	吴羽	女	2008/09/17	20	1岁7月	清远市清域区源泽镇东坑管理太平8号		2010/05/01	2010/05/04	2010/05/13	39	20100501	●			●	●								●																			●
1456435	PICU	闫祺翔	男	2007/02/08	39	3岁	安徽太和县叠营镇闫桑广七村170号		2010/04/27	2010/05/01	2010/05/05	37.2	20100427	●	●			●				●																						1	●
1456473	侨楼	褶俊杰	男	2008/08/07	21	1岁	广东佛山市南海盐步南国小商品城中区10街70		2010/04/23	2010/04/27	2010/05/06	39.3	20100427	●				●			●																								●
1457547	侨楼	冯钊源	男	2009/05/21	12	11月	江南西路27号801		2010/05/01	2010-05-03	2010-05-07	38.8
1312328	儿科二区	易宸坤	男	2008/04/25	25	2岁	广州市番禺区新浦南路海龙湾星云轩1梯1103		2010/05/02	2010/05/02	2010/05/08	37.2	20100502	●			●	●																											●
1219780	儿科二区	黄智杰	男	2007/04/20	37	3岁	广东河源市城区城前镇泥金村		2010/04/30	2010/05/04	2010/05/08	38.4	20100430	●		●					●	●				●																			●
1502130	儿科二区	黄世杰	男	2008/10/11	19	1岁7月	广东河源高新区科技五路金泽苑		2010/05/02	2010/05/05	2010/05/11	38.8	20100502	●	皮疹														●																●
1487422	儿科二区	莫紃珑	女	2007/09/07	32	2岁	广州市东莞南路377号503		2010/05/07	2010-05-07	2010-05-11	39.8
1501314	儿科二区	周倩颖	女	2007/10/27	31	2岁	佛山市三水区乐平湖岗龙岗村		2010/05/06	2010-05-07	2010-05-11	38.9
1331220	儿科二区	颜子涵	女	2008/06/25	23	1岁11月	广州市白云区京溪沙太南路1063号2006		2010/05/06	2010/05/07	2010/05/16	39.5	20100507	●				●																											●
1456157	儿科二区	邬瑞莹	女	2008/12/14	17	1岁5月	河源市龙川县紫市镇秀田村142号		2010/05/03	2010/05/08	2010/05/14	39.5	20100508	●				●								●			●																●
1469715	儿科二区	程林凯	男	2009/05/26	12	12月	河源市沙紫路东2-14		2010/05/05	2010/05/15	2010/06/06	41.3	20100505	●		皮疹											●		●															2	●
1493270	儿科二区	马健博	男	2009/04/04	14	1岁1月	广东吴川县王村港镇马屋村24号		2010/05/14	2010/05/16	2010/05/20	37.1	20100514	●				●																											●
1492947	儿科二区	欧采荧	女	2009/08/11	10	９月	广州市海珠区赤岗东三街10巷13号		2010/05/15	2010/05/16	2010/05/19	39.5	20100515	●				●																											●
1493290	儿科二区	李乐	男	2008/11/06	19	1岁6月	河源市新江石坪路北巷32号		2010/05/12	2010/05/15	2010/05/20	39.5	20100512	●				●								●																			●
1310967	儿科二区	李家栋	男	2008/09/24	20	1岁	广州市海珠区前进路聚龙新街33号		2010/05/13	2010-05-15	2010-05-22	39
1343491	儿科二区	高源	女	2008/11/02	19	1岁6月	广州大道南逸景翠园逸景轩B806		2010/05/15	2010/05/17	2010/05/21	39.1	20100515	●			●	●																											●
1502378	儿科二区	任宇煜	男	2004/10/16	67	5岁	广州市黄浦区开发区东区笔村		2010/05/14	2010/05/14	2010/05/20	38.8	20100513	●				●				●																							●
1492422	PICU	肖仪	女	2007/08/19	33	2岁	广州市白云区长安南街1号		2010/05/14	2010-05-17	2010-05-22	39
1492537	PICU	欧晓斌	男	2009/03/27	14	1岁2月	清远市小市三角白马村22号		2010/05/12	2010/05/17	2010/05/29	39.6		●			●	●			●											●		●	●				●					2、4		●	●	●
1469675	侨楼	陈剑科	男	2008/09/21	20	1岁9月	广州市天河区骏景花园俊辉D1101		2010/05/17	2010/05/19	2010/05/24	39	20100519	●				●			●																								●
1487288	儿二	张郁金	女	2009/02/04	16	1岁3月	广州市海珠区坜滘星晖园A栋1901房		2010/05/16	2010/05/20	2010/05/26	39	20100516	●			●	●			●	●																							●
1455983	PICU	黄涴蓉	女	2008/12/18	17	1岁5月	汕尾市海丰县公平镇新围村上乡		2010/05/17	2010/05/20	2010/05/28	39.5	20100517	●			●	●				●																						1	●
1491584	PICU	张嘉恩	女	2009/04/19	13	1岁	广州市白云区金信路龙康花园D4304		2010/05/19	2010-05-20	2010-05-24	38.7
1499984	儿科二区	吴嘉仪	女	2004/03/12	75	6岁	广州市海珠区瑞宝北街17巷7号		2010/05/21	2010/05/22	2010/05/27	38.5	20100521	●		●		●																											●
1490931	儿科二区	林玉婷	女	2008/12/16	18	1岁5月	广州市白云区京溪路名都1栋1903		2010/05/20	2010/05/23	2010/05/29	38.2	20100520	●		●		●			●																								●
1003313	侨楼	柯婉铭	女	2006/11/10	43	3岁	广州市海珠区前进路48号1307房		2010/05/20	2010-05-22	2010-05-26	36.5
1487122	PICU	李株茵	女	2008/08/09	22	1岁9月	汕尾云平镇彩楼塘		2010/05/23	2010/05/24	2010/05/29	38.9	20100521	●	皮疹												●																	2	●
1499150	PICU	黄影雯	女	2009/02/18	16	1岁3月	广东吴川县王村港吉仔塘街26号		2010-05-24	2010-05-25	2010-05-31	39	2010-05-24	●			●	●								●																			●
1487150	PICU	刘海浩	男	2008/08/02	22	1岁	广东省陆河县上护镇在下村110号		2010/05/18	2010-05-25	2010-05-31	39.5	2010-05-18	●			●	●				●				●	●		●															2	●
1490973	侨楼	胡瀚中	男	2005/02/22	63	5岁	顺德市大良绿茵花园二街1号		2010/05/20	2010-05-25	2010-05-31	38	2010-05-20	●				●			●																	●
1499199	PICU	刘子希	男	2005/09/06	57	4岁	河源市源城区埔前镇		2010/05/23	2010-05-26	2010-06-04	38.5	无出疹									●	腹痛				●	●											●	●				1、2
1499087	PICU	谢滟馨	女	2009/05/26	12	1岁	河源市连平县上坪镇	●	2010/05/23	2010-05-26	2010-05-31	39	无出疹								●	●				●	●		●																●
1499509	PICU	赖凯杰	男	2007/07/13	35	2岁	河源市紫金蓝塘村5号	●	2010/05/24	2010-05-27	2010-06-08	38.8	2010-05-24	●			●	●								●			●										●					2
1498818	PICU	卓永辉	男	2009/12/08	5	6月	广州市海珠区南田路仁和直街15号之一		2010/04/27	2010-05-31	2010-08-16	39.3	2010-04-27	●			●	●								●	●					●		●	●	●			●					2、4	●	●	●	●
1524571	PICU	曾小凤	女	2009/01/28	16	1岁	广东省海丰县黄羌镇	●	2010/05/20	2010-05-30	2010-06-01	38.3		●			●	●			●						●					●			●	●			●		●			2、4	●		●	●
1498367	儿科二区	黄一帆	男	2007/08/25	34	2岁	广州市海珠区罗马家园凯越庭H501		2010/05/26	2010-05-29	2010-06-02	39.8	2010-05-26	●			●	●				●							●																●
1524502	儿科二区	郭锉泉	男	2008/11/20	19	1岁	广州市海珠区沙溪东西畔里21号		2010/05/29	2010-05-30	2010/0/05	38.5
1487056	儿科二区	梁德锐	男	2009/10/03	8	9岁	广州市海珠区泰沙路马岗顶南街后座201		2010/05/26	2010-05-28	2010-06-02	37.5
1493094	PICU	曾玉鑫	男	2007/10/01	32	2岁	广东省海丰县黄羌镇东边陇村11号		2010/05/26	2010-05-29	2010-05-26	38.9	2010-06-05	●			●	●								●	●		●															2	●
1490375	儿科二区	陈俊铭	男	2008/11/19	18	2岁	广州市海珠区信和广场		2010/05/17	2010-05-24	2010-06-05	40.9		●				●																											●
1498506	儿科二区	陈盛荣	男	2008/12/15	18	1岁	广东省丰顺县汤坑镇狮山路17号96号		2010/05/19	2010-05-28	2010-06-04	37.2	2010-05-19	●				●				●	●																						●
1523998	PICU	吴思宇	女	2008/11/18	19	1岁	广州市海珠区康乐村土约南巷9号二楼		2010/05/30	2010-06-01	2010-06-06	38.6	2010-05-31	●				●			●																								●
1498390	儿科二区	翁继春子	男	2009/09/01	9	8月	海丰县梅龙镇人民路东85单元华东楼下		2010/05/26	2010-05-28	2010-06-02	39	2010-05-29	●				●				●				●																			●
1469270	儿科二区	李乐霖	女	2007/02/02	40	4岁	广州市江怡路214号1007		2010/05/30	2010-06-02	2010-06-08	39.4	2010-06-01	●			●	●			●	●							●																●
1237439	儿科二区	占浩林	男	2007/12/28	30	2岁	广州市海珠区工业大道金碧花园		2010/06/01	2010-06-02	2010-06-07	37.4	2010-06-01	●			●	●																											●
1523292	PICU	刘伟	男	2001/07/01	107	8岁	海丰县后门镇新盛街18号		2010/05/29	2010-06-02	2010-06-08	39.6	2010-05-29	●			●					●		●																				1	●
1522969	儿科二区	宋晓薇	女	2007/07/19	35	2岁	广州市海珠区宾江西200号B座401		2010/06/02	2010-06-03	2010-06-08	39.2	2010-06-02	●			●	●								●	●																		●
1228371	儿科二区	叶璟奇	男	2006/11/10	43	3岁	广州市海珠区工业大道南金碧花园7-501		2010/05/31	2010-05-31	2010-06-06	39.5
1254975	PICU	牛鹏鲲	男	2006/05/28	49	4岁	广州市海珠区旧市头街9巷		2010/06/03	2010-06-03	2010-06-08	37.6	2010-06-03	●			●										●																		●
1469262	PICU	刘梓航	男	2007/08/13	34	2岁9月	河源市高新区黄沙村83号		2010/05/27	2010-06-03	2010-06-11	38.5	2010-05-27	●			●					●					●		●																●
1522152	PICU	秦文仪	男	2009/03/08	15	1岁	广州市开发区东飞岗贝村1002号		2010/06/03	2010-06-06	2010-06-12	38.8	2010-06-03	●			●	●											●																●
1401420	儿科二区	钟思睿	女	2008/08/31	22	1岁	广州市海珠区惠福西路仙灵巷21之三901房		2010/06/06	2010-06-07	2010-06-12	39.7	2010-06-07	●			●	●			●					●																			●
1522592	儿科二区	房綜瑞	男	2008/02/16	28	2岁	广州市海珠区凤安街112-1-503		2010/06/03	2010-06-06	2010-06-11	39	2010-06-03	●			●				●								●																●
1498015	儿科二区	林逸弘	男	2007/10/18	32	2岁	广州市天河中山大道西1001号		2010/06/04	2010-06-06	2010-06-11	38.4	2010-06-04	●			●	●																											●
1498055	PICU	黄乐林	女	2004/07/23	71	5岁	广州市番禺区市桥康乐园3街5座402房		2010/06/04	2010-06-05	2010-06-11	37.3
1285722	PICU	赵梓轩	男	2007/05/04	38	3岁	广州市海珠区宝通街84号701		2010/06/06	2010-06-07	2010-06-14	38	2010-06-06	●				●									●													●					●
1497988	PICU	林晨辉	女	2008/12/27	18	1岁	陆丰县大安镇堂贝村126号		2010/06/03	2010-06-08	2010-06-15	38.1	2010-06-03	●				●								●	●																		●
10064979	侨楼	黄博意	男	2008/02/16	28	2岁	河源市源域区永和西路268-1		2010/06/05	2010-06-06	2010-06-18	38.5
1522230	儿科二区	肖鸿韬	男	2009/04/18	14	1岁1月	广州市海珠区英豪五横街5号A1107	●	2010/06/05	2010-06-08	2010-06-13	38	2010-06-05	●			●	●								●			●																●
1452783	儿科二区	佘頁珉	男	2006/12/12	42	3岁	广州市工业大道中295号荣信大厦B-906		2010/06/07	2010-06-09	2010-06-15	38
1520684	儿科二区	李敏荧	女	2007/03/09	39	3岁	广州市海珠区新业路24号1301		2010/06/08	2010-06-09	2010-06-15	39.5	2010-06-09	●				●				●				●																			●
1469138	PICU	龚祉豪	男	2006/07/13	47	3岁11月	广东省河源市紫金县柏埔镇开发区		2010/06/05	2010-06-10	2010-06-24	39.3	2010-06-05	●			●										●			●				●										2、3、4	●	●		●
843532	侨楼	黄洛文	男	2006/06/18	48	3岁	顺德容桂阳光花园12座7号		2010/06/11	2010-06-11	2010-06-15	38.8	不详	●				●						●																					疱疹性咽峡炎
955105	儿科二区	谢晋丰	男	2007/03/13	39	3岁	广州市石岗花园601房		2010/06/11	2010-06-14	2010-06-19	38.3	2010-06-11	●			●	●				●																							●
1497803	儿科二区	刘静彤	女	2008/04/14	26	2岁	汕尾市红海湾区		2010/06/08	2010-06-13	2010-06-21	38	2010-06-09	●			●	●																					●						●	●
1497792	儿科二区	李婷婷	女	2008/03/12	27	2岁	广州市海珠区大大八园23号		2010/06/10	2010-06-13	2010-06-18	38	2010-06-12	●			●	●											●																●
1249958	儿科二区	熊哲	男	2008/02/25	28	2岁	广州市荔湾区中南街海中七队82号		2010/06/11	2010-06-13	2010-06-19	38.4
1469138	PICU	龚祉豪	男	2006/07/13	47	3岁11月	广东省河源市紫金县柏埔镇开发区		2010/06/05	2010-06-10	2010-06-24	38.6	2010-06-05	●			●										●							●					●					2、4	●			●
1498818	PICU	卓永辉	男	2009/12/08	5	6月	广州市海珠区南田路仁和直街15号之一		2010-05-27	2010-05-31	2010-08-16	38.9	2010-04-27	●			●									●	●					●		●	●	●			●					2、4	●	●	●	●
1497743	PICU	赵源森	男	2009/06/19	12	11月	广州市越秀区东湖西路18号1402		2010/06/13	2010-06-14	2010-06-20	38.5	2010-06-13	●			●	●																											●
1520147	儿科二区	刘文治	男	2007/06/13	36	3岁	广东省河源市源城区永和路268号		2010/06/08	2010-06-11	2010-06-16	38.5	2010-06-08	●			●	●								●																			●
1237330	儿科二区	王思霖	男	2008/07/03	24	1岁	广州市黄浦区黄埔大道西33号4楼		2010/06/13	2010-06-14	2010-06-23	39.5
1513894	侨楼	谭嘉豪	男	2008/12/13	18	2岁	广州市龙溪大道海南南树太封坊19号		2010/06/12	2010-06-14	2010-06-21	38.8	2010-06-14	●			●	●			●																								●
1512320	儿科二区	叶浩熙	男	2008/08/28	22	1岁	广州市海珠区南洲名苑彦阁1001房		2010/06/10	2010-06-21	2010-06-29	39.4
1513000	儿科二区	刘超	男	2007/10/19	32	2岁	四川开江县冲治镇高峰村9组		2010/06/13	2010-06-19	2010-06-24	39	2010-06-16	●			●				●					●	●																		●
1513196	儿科二区	朱俊池	男	2008/05/-6		2岁	广州市番禺区彩虹花园西区1-2--303		2010/06/18	2010-06-19	2010-06-25	39
1497536	儿科二区	周俊宇	男	2006/06/05	49	4岁	广州市海珠区南洲路罗马花园		2010/06/17	2010-06-21	2010-06-27	38	2010-06-20	●			●																												●
1497540	PICU	廖晨	男	2009/08/23	10	10月	河源市源城区源西黄子洞		2010/06/16	2010-06-19	2010-06-29	39	2010-06-20	●			●	●									●		●															2	●
1512768	PICU	邓家亮	男	2007/06/27	36	2岁	广东省河源市紫金县洋头镇琴口村8-1		2010/06/15	2010-06-20	2010-06-28	39
1512781	PICU	蔡锦群女	女	2008/12/01	19	1岁	海丰县可塘镇蔡屠围165号		2010/06/13	2010-06-20	2010-07-02	39.6	2010-06-13	●			●	●								●	●																双下肢肌力减弱	2、3	●	●
1497480	PICU	陈嘉烁	男	2008/11/13	20	1岁	广东省云浮市方城区都杨镇石仓村		2010/06/16	2010-06-20	2010-06-27	39	不详	●			●					●					●	●																	●	间质性肺炎
1497401	PICU	唐垚	男	2008/06/23	24	2岁	湖南东安县白牙市镇柳溪村10组		2010/06/21	2010-06-24	2010-06-29	39	2010-06-22	●			●									●			●									●							●
1497370	儿科二区	朱顺逸	男	2007/01/19	41	3岁	广东河源市D东源县大坪田心5组		2010/06/18	2010-06-23	2010-07-02	39.3	2010-06-19	●			●					●				●	●		●															1、2	●
1511224	PICU	钟荣坚	男	2008/10/25	20	1岁8月	广东省河源市紫金县龙窝镇老市场11号	●	2010/06/21	2010-06-25	2010-07-01	38.2	2010-06-21	●				●									●																	2	●
1486608	PICU	徐晓晨	女	2009/03/05	16	1岁4月	广州市海珠区凤景西路38号	●	2010/06/24	2010-06-26	2010-07-05	39.2	2010-06-24	●			●				●	●					●																		●
1511292	PICU	钟英豪	男	2005/02/27	64	5岁4月	广东省河源市紫金县黄塘庙村社完组61号		2010/06/23	2010-06-26	2010-07-05	38.5	2010-06-23	●			●	●				●				●	●		●																●
1510829	PICU	黄咏欣	女	2008/12/13	19	1岁7月	广东省云浮市云安县前锋镇青坳村	●	2010/06/24	2010-06-27	2010-07-14	39.6	2010-06-23	●			●									●	●																面瘫	2、3、4	●			●
851375	儿科二区	刘战宇	男	2005/06/30	60	4岁11月	广州市海珠区翠城花园10栋2301		2010/06/26	2010-06-27	2010-07-02	39.2
1370123	儿科二区	林玉钎	女	2008/07/22	24	1岁11月	广州市海珠区信和广场7栋502		2010/06/26	2010-06-27	2010-07-02	38.7
1511133	儿科二区	曹晋誉	男	2009/06/04	13	1岁1月	广州市海珠区新港西路华新二街3号404房		2010/06/26	2010-06-27	2010-07-02	39
1414031	儿科二区	周胤陶	男	2007/06/11	37	3岁	广州市海珠区江南大道新一城D栋2606		2010/06/15	2010-06-26	2010-07-03	39.5
1497175	儿科二区	蔡婧谣	女	2007/04/07	39	3岁	清远市小市北江路帝景豪园六座1101		2010/06/28	2010/07/01	2010/07/05	37.5	20100628	●		●		●			●																								●
1486478	PICU	黄青宝	男	2009/03/11	16	1岁4月	河源市 高新区德洋厂		2010/07/02	2010/07/05	2011/07/11	38.5	20100702	●		●		●								●														●	●			2、3	●
1509020	儿科二区	梁雨辰	女	2007/08/15	35	2岁10月	广州市天河区中山大道西1053号天朗明居S12-702		2010/07/01	2010-07-03	2010-07-10	38.5		●
1468480	PICU	刘君详	男	2008/07/01	25	2岁	河源市紫金县九树管理区101号		2010/07/05	2010-07-08	2010-07-13	38.5
1496818	儿科二区	胡逸朗	男	2008/09/17	22	1岁10月	广州市工业大道金碧花园二期42		2010/07/05	2010-07-11	2010-07-18	39
1506622	儿科二区	陈锐	男	2007/06/12	37	3岁10月	广州市晓港东路5号201		2010/07/07	2010/07/10	2010/07/15	38.5	20100708	●	●		●																												●
1486439	PICU	胡众友	男	2009/01/01	19	1岁6月	广州市海珠区后滘西大街18号		2010/07/10	2010//12	2010/719	39.8
1505445	儿科二区	林建润	男	2007/10/10	33	2岁9月	陆丰市博美镇霞尧乡二村32巷		2010/07/10	2010/07/13	2010/07/18	39	20100711	●			●					●				●																			●
1518316	儿科二区	周震	男	2008/07/20	24	2岁	吉林省双辽县西街西育委一组		2010/07/18	2010-07-18	2010-07-23	38.5		●
1486261	儿科二区	郑沙麒	女	2009/06/15	14	1岁1月	广州市番禺区市桥禺山大道禺雅苑2座3梯		2010/07/16	2010/07/20	2010/07/25	38.5	20100717	●				●			●																								●
1517688	PICU	黄正阳	男	2008/10/19	21	1岁9月	江西高安市黄沙港镇松林村委会六合山村26号		2010/07/09	2010-07-19	2010-08-10	38
1496091	儿科二区	王振奥	男	2008/08/17	24	1岁11月	广西玉林市成均镇六塘村		2010/07/18	2010/07/24	2010/07/29	38.5	20100721	●	●			●																											●	●
1486178	儿科二区	李宇婷	女	1996/06/21	169	14岁	广州市海珠区翠城花园		2010/07/21	2010/07/24	2010/07/28	39.7	20100720	●			●	●						●					●			●												1、2	●
1516070	儿科二区	谢邦玉	女	2007/02/26	41	3岁5月	佛山市桂城东约大道16号		2010/07/21	2010/07/23	2010/08/01	38	20100722	●	●			●				●		●		●																			●
1292716	PICU	杨婷	女	2008/05/06	27	2岁3月	海珠区石溪村西大街21号		2010/07/26	2010-07-27	2010-08-02	39
1496031	儿科二区	孙孝丞	男	2009/04/11	16	1岁4月	广州市海珠区海珠花园A4-3102		2010/07/25	2010-07-26	2010-08-02	39
1412376	儿科二区	陈妍冰	女	2009/05/09	15	1岁3月	广州市南石西路		2010/07/25	2010-07-25	2010-07-29	39.9
1317487	儿科二区	王锐	男	2009/01/06	19	1岁7月	广州市海珠区坜滘北村东大街6号202		2010/07/26	2010-07-29	2010-08-08	38.9
1496299	PICU	戴宇良	男	2008/10/19	22	1岁9月	阳江市海陵镇夏朗新兴市场5号		2010/07/22	2010-07-28	2010-08-08	39
1544538	儿科二区	施俊弦	男	2009/01/10	19	1岁7月	汕尾市海龙镇东兴县8县5号		2010/08/01	2010-08-03	2010-08-07	38
1495803	儿科二区	陈建文子	男	2007/03/15	41	3岁5月	广州市番禺洛溪新村芳华花园403号		2010/07/26	2010/07/31	2010/08/06	37.1	20100729	●				●					●																						●
1544783	儿科二区	梁晋铳	男	2010/01/25	7	6月	广东省东莞市寮步镇向西村		2010/07/29	2010-08-01	2010-08-06	38.5
1467736	PICU	钟梓锴	男	2007/05/22	39	3岁3月	广东省云浮市云城区楯常禾利杰村		2010/08/01	2010/08/06	2010/08/15	39	20100801	●	●							●				●		●	●											●				1、2	●
1467700	儿科二区	叶金真子	男	2009/11/22	9	9月	广东省海丰县海城镇云岭住宅C1栋1号		2010/08/04	2010/08/08	2010/08/12	39	20100805	●				●								●																			●
1467656	PICU	黎雅颖	女	2007/07/17	37	3岁	广东省云浮市新兴县河头镇桃核村		2010/08/04	2010/08/09	2010/08/18	40	不详	●		●					●	●					●													●	●			1、2、3	●	●
1467602	PICU	李巧铭	女	2010/03/31	5	4月	广东省云浮市六都谷塘村		2010/08/05	2010/08/10	2010/08/14	38.5	20100805	●			●										●					●		●					●		●		四肢湿冷	3、4	●		●
1532148	儿科二区	钟伟雄	男	2009/01/04	20	2岁7月	广州市海珠区革新路新民六街38-305		2010/08/07	2010/08/10	2010/08/15	38	20100808	●	●		●	●																											●
1495377	PICU	李宇扬	男	2008/04/09	28	2岁4月	广东省云浮市安县六都镇		2010/08/08	2010/08/11	2010/08/18	39	20100809	●				●								●			●																●
1530761	PICU	张耀	男	2009/10/05	11	10月	佛山市顺德区陈村镇顺联机械城1座5号		2010/08/06	2010/08/12	2010/09/07	39	20100806	●			●										●			●													右上肢无自主活动	3	●
1531395	PICU	植才弘	男	2008/08/18	24	1岁11月	广州市增城新塘镇新墩村		2010/08/07	2010/08/11	2010/08/18	38.5	20100807	●	●			●				●				●																			●
824582	儿科二区	吕健豪	男	2005/08/02	61	5岁	苹果城A805		2010/08/15	2010-08-16	2010-08-20	39.6
1539812	儿科二区	冯瑶	女	2008/09/27	23	1岁10月	河源市文明路东1栋1号		2010/08/05	2010-08-15	2010-08-21	37.3
1538023	PICU	王舟栎	男	2009/08/03	13	1岁6月	番禺罗家村路段东环路100号		2010/08/20	2010-08-20	2010-08-25	38.5
1538404	PICU	刘子俊	男	2008/02/01	31	2岁6月	清远市佛冈县石角镇科旺村龙江6号		2010/08/15	2010/08/19	2010/08/28	39	20100816	●				●								●	●	●	●			●	●	●	●				●				瞳孔散大固定，对光反射消失	2、4	●	●	●
1382531	儿科二区	张杰	男	2009/01/12	20	1岁7月	广州市海珠区保利花园50栋801房		2010/08/22	2010/08/22	2010/08/28	39.3	20100822	●			●	●																											●
1527127	门诊	萧贝珠	女	2008/03/05	30	2岁4月	广州市越秀区朝天路543号905		2010/08/30	门诊
1400556	儿科二区	梁善均	男	2007/09/30	35	2岁11月	广州市海珠区燕子岗204号301		2010/08/26	2010/08/26	2010/09/01	38.5	不详	●				●										●
1216017	儿科二区	肖瑶	女	2008/01/13	32	2岁8月	广州市海珠区后滘大街128号		2010/08/29	2010/08/31	2010/09/05	38.5	20100830	●	●			●			●	●																							●
1485479	儿科二区	梁君豪	男	2007/06/12	39	3岁2月	广东省开平市大沙镇西湾水田村四巷2号		2010/08/30	2010-09-01	2010-09-07	38.6
1553919	儿科二区	曾梓倩	女	2007/09/15	36	3岁	广州市海珠区晓港湾金玫瑰		2010/09/10	2010/09/13	2010/09/17	38.3	20100911	●			●	●				●				●																			●
1553442	儿科二区	李梦洁	女	2009/12/12	9	9月	广州市海珠区鹭江东约大街		2010/09/10	2010-09-11	2010-09-16	39
1455694	儿科二区	任辰熙	男	2009/09/17	12	11月	广州市黄埔开发区东区管中村中4新街1号		2010/09/09	2010/09/11	2010/09/15	38	20100909	●			●																												●
799859	儿科二区	黄柏真	男	2000/02/23	127	10岁	广东省罗定市龙湾镇充岭村1号		2010/09/13	2010/09/19	2010/09/23	37.8	20100913	●			●	●										●																	●
1419798	儿科病区	吴浩平	男	2007/09/14	36	3岁0月	甘肃张掖新康乐小区8楼305		2010/09/10	2010-09-10	2010-10-08	38.8
1536781	儿科病区	马碧君	女	2009/09/07	13	1岁0月	罗岗区九龙镇枫飞路20号		2010/09/20	2010-09-22	2010-09-27	39.5
1550142	儿科病区	尹弈航	男	2008/11/31		1岁10月	广州市番禺区洛溪新城 罗少		2010/09/22	2010-09-24	2010-09-28	39
1445914	儿科病区	孙宇航	男	2008/03/06	31	2岁6月	河源市源城区 任秀英		2010/09/19	2010-09-22	2010-09-27	38.7
1549826	儿科病区	廖晓贤	女	2005/06/18	64	5岁3月	广州市海珠区江南大道中193号501房		2010/09/24	2010-09-22	2010-09-30	39
1549892	儿科病区	戚萌萌	男	2009/07/12	15	1岁2.5月	广州市番禺区洛溪新城彩虹花园东区8栋901		2010/09/23	2010-09-25	2010-09-30	39
1249958	儿科病区	熊哲	男	2008/02/25	32	2岁7月	广州市芳村东塑南教北胜坊132号 黄燕媚		2010/09/26	2010-09-27	2010-10-02	38
1559333	儿科病区	容文琪	女	2006/11/12	47	3岁10月	湖北省红安县永河镇喻畈村10组		2010/09/13	2010/09/27	2010/10/02	36.5	20100913	●				●			●																								●
1536574	儿科病区	谢焯杰	男	2007/01/20	45	2岁11.6日	广东省佛山市南海区大沥镇钟边村水头6-6号		2010/09/26	2010/09/29	2010/10/08	39	20100926	●				●			●						●		●										●						●
1414891	儿科二病区	庞兆麒	男	2008/08/28	25	2岁1月	广州市海珠区宝利花园 周惠清		2010/09/23	2010-09-28	2010-10-02	38
1554579	儿科病区	游梦琳	女	2009/08/09	14	1岁1.7月	福见龙岩永定县 沈惠春		2010/09/27	2010-09-26	2010-10-02	39.5
1451038	儿科病区	张羽程	男	2009/09/26	12	1岁0.1月	广东省佛山市南海区大沥镇江夏村		2010/09/19	2010/09/29	2010/10/06	38	20100926	●			●	●			●																								●
1536619	儿科病区	吴子扬	男	2007/02/01	44	3岁7月	广东省佛山市南海区大沥镇龙腹村		2010/09/21	2010-09-28	2010-10-08	38.9
1466358	儿科病区	梁光毅	男	2010/01/10	9	8.7月	阳江北环路电池厂住宅小区A-6号		2010/09/23	2010-09-30	2010-10-06	39.9
1558443	PICU	张立	男	2008/05/15	29	2岁6月	广东省河源市东源县曾田镇玉湖村		2010/09/27	2010/09/30	2010/10/01	40.2	20100928	●			●					●				●	●		●			●	●	●	●		●		●					1、2、4	●
1558947	PICU	朱诗雨	女	2009/07/07	15	1岁2月	广东省河源市镇前镇高围横岭		2010/09/26	2010/09/28	2010/10/16	38.8	20100926	●			●	●			●						●		●															2	●
1558503	儿科病区	吴宝湛	男	2008/04/23	30	2岁5月	广东省佛山市南海区大沥镇龙腹村		2010/09/28	2010/09/30	2010/10/08	38.4	20100928	●			●	●																											●
1536542	儿科病区	吴子茵	女	2009/12/20	10	9月	广东省佛山市南海区大沥镇龙腹村2号		2010/09/21	2010-10-01	2010-10-08	39.4
1531295	儿科病区	李志锋	男	2008/11/03	23	1岁11月	广东省佛山市南海区盐步南周小商品城10街70号		2010/09/27	2010/10/02	2010/10/06	38.5	不详	●				●			●																								●
1536308	PICU	朱凯	男	2008/01/18	33	2岁8月	广东省河源市龙川县四部镇新川村		2010/10/01	2010/10/04	2010/10/15	38.5	20101004	●				●				●						●	●																●
1536382	PICU	戴鸿鹏	男	2008/04/20	30	2岁5.5月	广东省佛山市澜石镇奇槎村圣堂工业区10座之2		2010/10/01	2010/10/03	2010/10/11	39	20101001	●			●	●								●	●																		●
1536374	PICU	韩佳俊	男	2009/10/03	12	1岁	广州市海珠区 新凤凰6巷25号		2010/10/01	2010/10/03	2010/10/09	37.2	20101001	●				●																											●
1536432	PICU	谢东凯	男	2008/07/14	27	2岁2月	广东省河源市新市新凤花园368号		2010/09/25	2010/10/02	2010/10/10	38.6	20100930	●			●	●									●		●																●
1536227	PICU	周涵语	男	2009/07/08	15	1岁3月	广州市海珠区鹭江西街鹭江小区1栋102号		2010/10/04	2010/10/06	2010/10/12	39	20101005	●	●			●								●																			●
1466175	PICU	刘峻麟	男	2006/10/07	48	3岁12月	广东省河源市源城区兴源路68号		2010/10/03	2010/10/06	2010/10/09	39.5	不详	●	●			●			●					●																			●
1556985	PICU	赵旭	男	2008/11/11	23	1岁10月	广东省河源市和平县礼土镇梅坝村		2010/10/02	2010/10/06	2010/10/12	39.6	20101003	●	●			●									●																		●
1536232	儿科二区	孔嘉铖	男	2010/02/18	8	7.7月	广州市番禺区丽江花园丽荃楼7座503		2010/10/04	2010-10-06	2010-10-12	39.7
1536203	PICU	凌镕彬	男	2008/03/12	31	2岁6月	广东省佛山市九江镇闸边街24号	●	2010/10/06	2010/10/08	2010/10/18	38	2010106	●			●					●					●		●											●				1、2	●	●
1556717	儿科病区	侯超铭	男	2009/10/15	12	11月	花都区新华镇清乐村9队		2010/10/05	2010/10/09	2010/10/16	39.7	20101005	●	●		●					●				●																			●
1536096	PICU	邹绍枫	男	2007/10/12	36	2岁11月	广州市海珠区晓港西马路163号6011房		2010/10/09	2010-10-06	2010-10-08	39.7
1555958	PICU	张伟烨	男	2009/09/18	13	1岁0月	广州市海珠区晓港东一马路小阳街26号		2010/10/08	2010/10/10	2010/10/14	39.1	20101008	●			●	●									●												●						●
1008159	侨科	陈立轩	男	2009/12/25	10	9月	广州市白云区黄边北路时代玫瑰G3 1402		2010/10/13	2010/10/14	2010/10/15	36.5	20101013	●			●																												●
1549653	PICU	朱翰楠	男	2009/09/08	14	1岁1月	河源市源城区西一路四巷南一坊57号		2010/10/12	2010-10-13	2010-10-20	40.4
1512417	儿科病区	唐意隆	男	2009/04/21	18	1岁5月	广州市海珠区泰沙路马岗顶大街12巷6号		2010/10/11	2010-10-13	2010/10/18	40	20101012	●			●	●			●					●																			●
1354256	儿科病区	曾科	男	2009/05/13	17	1岁5月	广州市新塘西路广州针车城E－20		2010/10/12	2010-10-15	2010-10-18	39.4
1536059	儿科病区	殷文潇	男	2008/12/09	23	1岁10月	河源市源城区学前村		2010/10/11	2010-10-13	2010-10-18	40.5
1336769	儿科病区	王筠云	女	2009/03/26	19	1岁6月	广州市英豪花园A-3栋		2010/10/14	2010-10-14	2010-10-18	38.9
1548843	儿科病区	朱洋希	女	2010/06/05	5	4月	河源源城区河源大道西一路南一坊3-1号		2010/10/14	2010-10-16	2010-10-22	38.9
1359808	儿科病区	李御津	男	2007/03/27	43	3岁6月	广州市番禺区化龙镇塘头下大街		2010/10/17	2010/10/18	2010/10/27	39.2	20101017	●	●			●				●																							●
1535750	儿科病区	谢泽霖	男	2008/09/25	25	2岁	广州市番禺区洛溪新城彩虹西区5东之三		2010/10/16	2010-10-17	2010-10-24	38.2
1548829	儿科病区	谢才森	男	2009/08/01	15	1岁2.5月	广州市海珠区南箕村东约一巷		2010/10/16	2010-10-17	2010-10-24	39.3
1535761	儿科病区	叶志权	男	2008/02/16	32	2岁8月	广东省云安县南盛镇山涧村2号		2010/10/12	2010/10/17	2010/10/25	37.9	20101012	●			●	●			●	●					●													●			小便失禁	1、2	●
1525218	儿科病区	桂嘉豪	男	2009/08/01	15	1岁2.5月	广州市番禺区洛溪新城洛溪村团结街1巷		2010/10/17	2010-10-17	2010-10-22	39.8
1509400	儿科病区	黄思颖	女	2010/07/05	4	3.4月	广州市海珠区金碧花园6栋407房		2010/10/17	2010/10/18	2010/10/23	36.8	20101017	●				●																											●
1535718	儿科病区	谢贤	男	2008/06/22	28	2岁3月	广东省连平县上坪镇东阳村弯子屋12号		2010/10/17	2010/10/19	2010/11/01	39	20101017	●	●			●			●					●																	汗多，末梢循环差		●
966016	儿科病区	谭宇恒	男	2006/11/01	48	3岁11月			2010/10/20	2010-10-20	2010-10-26	38.5
1542963	儿科病区	黄嘉炜	男	2007/12/26	34	2岁9月	广州市海珠区江南大道嘉鸿二街3号1301房		2010/10/15	2010-10-19	2010-10-24	39
1009660	儿科病区	张烘诚	男	2010/02/28	8	7月	广州市番禺区沙湾镇北屏西路西二街三巷7号		2010/10/19	2010-10-21	2010-10-27	38
1484002	儿科病区	杨靖豪	男	2009/09/30	13	1岁0月	广州市海珠区昌岗中路德信街65号16		2010/10/18	2010-10-20	2010-10-26	39.5
1475699	儿科病区	卢熙鸿	男	2009/05/15	18	1岁5月	广州市海珠区工业大道南882号		2010/10/19	2010-10-20	2010-10-27	39.5
1547165	儿科病区	崔杰锋	男	2009/02/21	20	1岁8月	广东省清远市佛冈县水头镇新联村		2010/10/18	2010/10/22	2010/11/06	38.3	20101018	●				●								●	●		●	●				●					●						●
1535680	儿科病区	巨柠浩	男	2009/06/21	16	1岁4月	番禺南村镇坑口村		2010/10/20	2010-10-24	2010-11-02	38.8
1465842	儿科病区	包嘉威	男	2007/11/03	36	3岁	广东省南海市大沥镇雄豪宾馆		2010/10/30	2010/11/03	2010/11/09	38	20101030	●				●			●					●																			●
1584005	儿科病区	黄炜淇	女	2007/11/21	36	2岁11月	广州市海珠区凤安街30号		2010/11/01	2010-11-02	2010-11-09	39
1583296	儿科病区	梁倍丝	女	2007/11/09	36	2岁11月	广州市海珠区石溪东大街1巷4号之一		2010/11/05	2010/11/05	2010/11/11	36.8	20101105	●				●																				●							●
1534888	儿科病区	李慧欣	女	2009/10/01	14	1岁2月	河源市新丰江新江3路陈秋燕		2010/11/27	2010/11/29	2010/12/04	39.1	20101127	●				●								●																			●
1251408	儿科病区	刘思凡	男	2005/12/18	60	4岁11月	广州市白云区宵岗		2010/11/26	2010-11-27	2010-12-04	36.9
1535283	儿科病区	康宇宸	男	2008/07/13	29	2岁5月	广州市黄浦区红荔路1号		2010/11/28	2010-11-30	2010-12-04	38
1573247	儿科病区	赖永浩	男	2009/12/31	11	11月	广东省清远市清新县太和镇清和大道153号		2010/11/20	2010-11-29	2010-12-05	38.6
1583147	儿科病区	徐温杰	男	2009/02/10	22	1岁9月	四川渠县月宫乡大林村十组45号		2010/11/24	2010-12-01	2010-12-05	37.6
1576671	PICU	朱李雪	女	2008/10/04	26	2岁11月	广东河源市和平县大坝镇龙师乡罗星村		2010/12/01	2010/12/03	2010/12/12	38.5	20101201	●			●					●				●			●																●
1582199	儿科病区	黎志远	男	2007/10/22	38	3岁1月	广州市白鹤洞平西三巷二号503房		2010/12/03	2010-12-06	2010-12-18	38.5
1577446	儿科病区	朱小鸿	男	2010/05/02	7	0岁7.1月	河源河平县大坝镇龙师乡罗星村38号	●	2010/12/02	2010/12/04	2010/12/23	39	20101203	●			●				●																								●
1572544	儿科病区	郑佳贝	女	2007/10/03	39	3岁2月	广东省和平县阳明镇金带路15号		2010/12/10	2010/12/14	2010/12/21	39.3	20101213	●			●					●				●																			●
1241379	儿科病区	陈泽邦	男	2006/11/13	50	4岁1月	广州市海珠区荔福路43-310		2010/12/18	2010-12-21	2010-12-02	40
1595579	PICU	罗懿诚	男	2009/07/06	18	1岁5月	广东省紫金县义容镇安全村子塘村民小组4号		2010/12/20	2010/12/23	2010/12/25	39.5	20101221	●			●					●					●					●	●	●		●						●		2、4	●		●
1588662	儿科病区	黄嘉怡	女	2009/09/20	16	1岁5月	广东省惠来市惠城区南坛路20号		2010/12/24	2010/12/28	2010/12/31	40	20101224	●				●									●																		●
1588050	儿科病区	张锦鸿	男	2009/12/18	13	1岁0.4月	广东省河源市紫金县义容镇安全村		2010/12/28	2010/12/31	2011/01/11	39.6	20101228	●	●						●					●													●						●
1571614	儿科二区	陈晓筱	女	2007/11/26	38	3岁2月	广州市海珠区晓燕街23号1002		2011/01/14	2011/01/16	2011/01/21	36.8	20110115	●				●			●																								●
1496818	儿科	胡逸朗	男	2008/09/17	29	2岁4月	广州市海珠区金碧花园		2011/01/21	2011/01/23	2011/01/29	39.2	20110123	●				●			●																								●
1561486	PICU	周欣茹	女	2009/11/08	17	1岁4.2月	广东河源市和平县贝墩镇兴中横山队		2011/03/12	2011/03/15	2011/03/24	39.5	20110313	●			●	●				●				●	●	●	●																●
1618011	PICU	周嘉霖	男	2009/06/20	22	1岁10月	广东和平县贝墩镇树华村委会县营村32号		2011/04/03	2011/04/08	2011/04/13	38.3	20110403	●			●										●					●												2、4	●		●
1626824	PICU	吴晓蓝	女	2008/02/11	38	3岁2.2月	广东佛山市顺德勒流镇蔼吉一街一巷1号	●	2011/04/10	2011/04/17	2011/04/26	38.6	20110410	●				●				●					●		●										●					1、2	●
1589131	儿科二区	杨盛中	男	2010/12/16	4	0岁4.1月	广东广州海珠区基建新村二街13-803		2011/04/16	2011/04/17	2011/04/20	39.1																																		●
1622046	儿科二区	梁楚云	女	2008/10/23	31	2岁6月	广州市花都区天贵路		2011/04/26	2011/04/30	2011/05/04	38.4
1597735	儿科二区	郭晨熙	男	2009/05/01	24	2岁	湖北随州曾都区殷店镇凤鸣村六组		2011/04/30	2011/05/01	2011/05/07	39		●				●																											●
1631027	儿科二区	陈思敏	女	2004/09/01	80	22月	广东广州市海珠区石溪东大街11巷20号102房		2011/05/01	2011/05/03	2011/05/09	39	20110501	●				●				●																							●
1622472	儿科二区	洪海涵	男	2008/01/08	41	3岁4月	广州市海珠区东晓南路英华街109号		2011/05/11	2011/05/11	2011/05/17	38.2	20110510	●				●			●																								●
1295283	儿科二区	廖春想	男	2008/09/17	32	2岁7.8月	广州市海珠区		2011/05/09	2011/05/11	2011/05/17	38.7
1379344	PICU	唐佳慧	女	2008/08/27	33	2岁8.7月	湖北省怀化溆浦县黄毛园村十三组		2011/05/13	2011/05/16	2011/05/22	38.8	20110513	●		●																													●
1635321	儿科二区	金麦麦	女	2010/08/29	9	9月	广州市海珠区		2011/05/16	2011/05/18	2011/05/26	38.5
1631379	儿科二区	赖亮	男	2001/07/15	118	9岁10月	广州市海珠区后滘北大街86号		2011/05/11	2011/05/17	2011/05/25	38		●			●	●			●	●					●																	1、2	●
1466209	儿科二区	许保森	男	2007/07/17	46	3岁10月	广州市黄埔区夏园		2011/05/16	2011/05/18	2011/05/23	40.1
1637261	儿科二区	郭涵	男	2009/03/12	26	2岁2月	广州市海珠区		2011/05/12	2011/05/14	2011/05/21	38.5
1637604	儿科二区	谭梓芸	女	2008/11/13	31	2岁6.2月	广州市海珠区康体街30号动感华庭C1703房		2011/05/18	2011/05/18	2011/05/24	39.5	20110517	●				●																											●
1637620	儿科二区	黄少涛	男	2007/12/16	41	3岁5月	广东省河源市紫金县陂头村委会棠下村民小组		2011/05/12	2011/05/18	2011/05/24	39	20110512	●				●																											●
1635295	儿科二区	桂嘉鸿	男	2007/01/08	53	4岁4	湖北省武穴市大法寺镇下桂村刘下垸		2011/05/17	2011/05/19	2011/05/20	38.5	20110518	●			●	●				●																							●
1568155	儿科二区	吴贤程	男	2009/09/10	21	1岁8月	广州市海珠区金碧３期		2011/05/18	2011/05/19	2011/05/24	40
1652404	PICU	曾宇航	男	2009/03/03	27	2岁3M	广东连平县绣缎镇垇头村楼下屋		2011/05/18	2011/05/22	2011/05/30	39	不详	●				●				●				●	●	●	●		●			●									休克	1、2、4	●	●
1494569	儿科二区	陈恒霞	女	2007/10/08	44	3岁7M	广东广州番禺区沙溪村珠江花园华苑1401房		2011/05/20	2011/05/23	2011/05/26	37.3	20110520	●		●		●																											●
1652388	儿科二区	吴健豪	男	2007/11/09	43	3岁6M	广东广州市番禺区洛溪新城洛湖居15栋之三302		2011/05/22	2011/05/22	2011/05/29	37.6	20110520	●				●																											●
1629610	PICU	杜锡田	男	2009/01/31	28	28M	广东广州市海珠区西滘村南大街十五巷12号		2011/05/24	2011/05/25	2011/05/27	39.2	20110524	●			●	●																											●
1652301	PICU	张海钦	男	2009/09/07	21	21M	广东河源市紫金燕路中坝镇		2011/05/21	2011/05/25	2011/06/01	39.2	20110521	●			●	●				●				●	●																		●
1635519	儿科二区	朱子宁	男	2008/03/09	39	39M	广东和平县下车镇石含村委会坳背村50号		2011/05/21	2011/05/24	2011/05/31	39.5	20110521	●				●			●	●				●																			●
1641986	PICU	黄鑫莎	女	2009/12/21	18	1岁5月	广东河源市和平县大坝镇汤湖村		2011/05/26	2011/05/26	2011/06/02	36.8	20110524	●				●								●	●		●															2	●
1643018	PICU	黄梦思	女	2009/08/31	21	1岁8月	广东河源市和平县阳明镇珊瑚村		2011/05/22	2011/05/25	2011/05/29	38.4	20110522	●				●								●			●																●
1652299	PICU	张天文	男	2009/04/15	26	2岁1月	广东和平县大坝镇龙狮村委会罗新村32号		2011/05/22	2011/05/25	2011/06/02	37.8	20110522	●				●				●				●	●		●															1、2	●
1652187	PICU	庄晓瑜	女	2008/01/01	41	3岁4月	广东连平县中信镇径中村10号		2011/05/23	2011/05/25	2011/05/30	38.2	20110524	●				●									●		●																●
1652191	PICU	郑炳乾	男	2008/02/04	40	3岁4月	番禺区大石镇丽江花园		2011/05/24	2011/05/25	2011/05/28	38
1635564	PICU	范贤智	男	2006/04/21	62	5岁	广东广州市海珠区西窖吴家大街3号		2011/05/22	2011/05/26	2011/06/02	38.3	20110522	●				●				●		●																				1	●
1641991	PICU	黄思炫	男	2009/01/22	29	2岁4月	广东河源市连平县三角镇石源村石灰达屋		2011/05/24	2011/05/26	2011/05/30	38	20110524	●				●				●							●																●
1652296	PICU	杨万链	男	2009/10/01	20	1岁7月	广东河源市龙川县麻布岗12号		2011/05/23	2011/05/25	2011/06/02	37.8	20110523	●				●			●	●				●	●		●										●					1、2	●
1641807	儿科二区	张心敏	女	2010/02/05	16	1岁4月	广东紫金县中坝镇塔坳管理区		2011/05/26	2011/05/26	2011/06/02	38.3	20110526	●			●	●																											●
1641611	PICU	黄威镇	男	2009/02/12	28	2岁3月	广东连平县油溪镇大塘管理区		2011/05/21	2011/05/27	2011/05/31	38.5	20110521	●			●	●			●								●																●
1400556	儿科二区	梁善钧	男	2007/09/30	44	３岁８月	广州市海珠区燕子岗		2011/05/27	2011/05/29	2011/06/04	39.5
1652148	儿科病区	陈国平	男	2008/06/28	35	２岁１１月	广东东源县县城新源新村居委会北直街建设二路俊园轩5栋602		2011/05/27	2011/05/29	2011/06/01	39.1	20110527	●				●																											●
1652149	PICU	欧阳伟峰	男	2005/07/28	70	５岁１０月	广东连平县元善镇城西居委会西门路14号		2011/05/26	2011/05/29	2011/06/01	39.5	20110526	●				●								●																			●
1642374	PICU	彭武豪	男	2010/03/11	15	１岁２月	广东紫金县龙窝镇彭坊村上彭村民小组77号		2011/05/26	2011/05/30	2011/06/03	38.9	20110526	●			●				●	●				●			●																●
1641467	PICU	殷文涌	男	2007/12/02	42	３岁８月	广东河源市和平县阳阴镇南堤居委会东山路康乐村5号		2011/05/25	2011/05/28	2011/06/04	39.5	20110525	●				●									●																		●
1641470	PICU	肖子桐	男	2008/10/17	32	２岁７月	广东河源市和平县合水镇苏谭管理区黄沙潭50号		2011/05/25	2011/05/28	2011/06/03	39.1	20110525	●				●								●																		2	●
1635543	儿科病区	李思颖	女	2010/04/07	14	１岁３月	广东广州市海珠区江燕路江燕花园122号之28		2011/05/26	2011/05/26	2011/06/01	38.6	20110526	●			●	●																											●
1641855	PICU	陈卓	男	2009/05/03	25	２岁０月	广东东源县上莞镇新民居委会五小组1号		2011/05/24	2011/05/27	2011/05/31	39.2	20110524	●			●	●																											●
1641921	儿科二区	钟信轩	男	2009/09/29	20	２岁５月	广东佛山市一一院		2011/05/25	2011/05/28	2011/06/03	38.8
1641004	PICU	叶明煜	男	2008/08/07	34	2岁10月	广东河源彭寨彭寨公和委员会桥头村5号		2011/05/28	2011/05/30	2011/06/04	39.4	20110528	●			●									●	●		●																●
1641000	PICU	彭紫柔	女	2006/08/28	57	4岁9月	广东紫金县龙窝镇彭坊村上彭村民小组77号	●	2011/05/26	2011/05/30	2011/06/03	38.5	20110526	●			●												●																●
1641005	PICU	蔡君鑫	男	2009/10/29	19	1岁7月	广东河源市和平县青州山塘村九队14号		2011/05/26	2011/05/30	2011/06/03	38.5	20110526	●			●	●				●				●			●																●
1640992	儿科二区	彭天宇	男	2009/12/05		1岁5月	广东省河源市龙川车田大塘尾村		201/10/28	2011/05/31	2011/06/05	40	20110528	●				●																											●
1652098	PICU	周永聪	男	2008/05/18	37	3岁4月	广东省河源市连平县内莞镇小洞村		2011/05/28	2011/05/31	2011/06/05	38.5	20110528	●			●									●	●																	2	●
1642392	PICU	彭亮	男	2007/03/19	51	4岁3月	广东省和平县上陵镇寨西村委会寨西村29号	●	2011/05/27	2011/05/31	2011/06/04	39	20110527	●			●	●																											●
1642391	PICU	何国望	男	2010/02/15	16	1岁4月	广东省河源市和平县合水镇合水村委会河口48号		2011/05/27	2011/05/31	2011/06/05	38	20110529	●			●	●								●																			●
1640009	儿科二区	宋子华	男	2007/11/23	43	3岁6月	广东河源市紫金县黄塘镇澄田村		2011/05/26	2011/06/01	2011/06/10	38.5	20110526	●			●	●			●								●																●
1639802	PICU	巫嘉勋	男	2009/01/17	29	2岁5月	广东省河源市龙川县赤光镇瑶坑村委会红卫村60号		2011/05/28	2011/06/02	2011/06/06	39.8	20110531	●				●								●	●																		●
1641134	PICU	张炜聪	男	2009/11/24	19	1岁6月	广东省河源市紫金县中坝上石管理区		2011/05/27	2011/05/29	2011/06/05	37.6	20110528	●			●									●													●						●
1640098	儿科二区	叶浩宇	男			8月	广东河源连平县		2011/05/28	2011/06/01	2011/06/05	38.7
1640108	儿科二区	何可欣	女	2010/05/17	13	1岁	广东省河源市和平县合水镇合水村委会河口65号		2011/05/28	2011/06/01	2011/06/06	37.9	20110528	●			●					●																							●
1642442	儿科二区	周嘉瑜	女	2011/05/28		3岁10月	广东省河源市连平县元善镇附城居委会解放路15号		2011/05/27	2011/06/02	2011/06/05	38	20110527	●				●																											●
1303888	儿科二区	骆镕萱	男	2008/03/08	39	3岁3月	广州市海珠区第三金碧		2011/05/31	2011/06/02	2011/06/08	40.2	20110602	●				●			●							●																	●
1640004	PICU	刘新婷	女	2010/03/02	15	１岁３月	广东河源紫金		2011/05/26	2011/06/01	2011/06/10	37.8
1652013	PICU	刘家政	男	2009/05/01	25	２岁１月	广东省河源市紫金县洛湖镇		2011/05/28	2011/06/02	2011/06/08	38.7	20110528	●			●	●			●					●	●		●					●									双足冰冷		●
1651985	PICU	黄胜杰	男	2010/08/24	10	9月	广东省河源市和平县合水镇丰洋管理区		2011/06/01	2011/06/03	2011/06/09	39	20110601	●			●	●											●																●
1639211	PICU	赖菁茹	女	2008/05/19	37	３岁８月	广东省河源市紫金县古竹镇留洞村		2011/06/01	2011/06/05	2011/06/09	39	20110603	●			●									●																			●
1672921	PICU	张敏颖	女	2009/05/17	25	２岁	广东省河源市紫金县中坝镇塔坳村五一村民小组17号		2011/06/03	2011/06/06	2011/06/16	38.5	20110603	●				●								●	●																	2	●
1651982	PICU	龚伟杰	男	2008/12/09	30	2岁	河源紫金		2011/06/01	2011/06/03	2011/06/09	40
1672892	PICU	严越彬	男	2010/03/20	15	１岁３月	广东省河源市紫金县义容镇塘面村上米三8号		2011/06/02	2011/06/05	2011/06/14	38.5	20110602	●			●					●				●	●																	1、2	●
1639217	PICU	杜勇权	男	2009/05/09	25	２岁	广东省河源市紫金县蓝塘镇双兴学光队		2011/06/01	2011/06/04	2011/06/09	39	20110601	●				●				●				●	●		●																●
1672920	PICU	吴文凯	男	2009/10/27	20	1岁7月	广东省河源市连平区三角镇向阳村榄树下屋		2011/06/03	2011/06/06	2011/06/10	39.1	20110603	●				●								●	●																		●
1652013	PICU	刘家政	男	2009/05/01	25	２岁１月	广东省河源市紫金县洛湖镇		2011/05/28	2011/06/02	2011/06/08	38.7	20110528	●			●	●			●					●	●		●					●									双足冰冷	4	●
1651867	PICU	彭俊哲	男	2009/05/24	25	２岁	广东省河源市龙川县车田镇官田天岭村委会		2011/06/05	2011/06/06	2011/06/07	39.5	20110605	●			●	●				●				●	●					●	●	●	●		●		●		●		四肢冰冷、肌张力消失	1、2、3、4	●
1651829	儿科二区	贾允晨	男	2007/09/17	45	３岁９月	海珠区前进路		2011/06/05	2011/06/06	2011/06/12	39.2
1651836	儿科二区	李思瑶	女	2008/03/07	39	3岁2月	海珠西二村		2011/06/05	2011/06/06	2011/06/12	39.2
1458294	桥楼	卢宽	男	2008/12/12	30	２岁６月	广东东莞		2011/06/05	2011/06/07	2011/06/10	37.6	20110604	●			●																												●
1672557	儿科二区	肖李砂	女	2008/11/29	31	２岁７月	广东省和平县阳阴镇均联村委会肖屋一队4号		2011/06/04	2011/06/08	2011/06/13	39.1	20110603	●			●	●								●																			●
1672544	儿科二区	李佳乐	男	2008/08/18	34	２岁９月	广东省广州市海珠区后窖村36巷17号		2011/06/03	2011/06/08	2011/06/13	38	20110606	●			●	●				●				●																			●
1672585	PICU	魏洁	女	2009/08/14	22	１岁１０月	广东省河源市龙母白石中村		2011/06/05	2011/06/08	2011/06/13	39.5	20110605	●		●										●																			●
1670687	PICU	曾庆涛	男	2010/09/08	9	９月	广东省河源市紫金县义容镇桥田		2011/06/05	2011/06/09	2011/06/14	37.5
1309337	儿科二区	何思敏	女	2008/12/24	30	２岁６月	广州市广纸南基路		2011/06/06	2011/06/10	2011/06/14	40
1651786	PICU	张讯涛	男	2008/04/16	38	３岁	河源紫金		2011/06/07	2011/06/09	2011/06/15	39.3	20110606	●				●								●																			●
1651757	PICU	张可哈	男	2010/02/14	16	１岁４月	广东省河源市紫金县		2011/06/06	2011/06/10	2011/06/19	40	20110607	●	●							●							●																●
1651789	PICU	魏家辉	男	2009/01/01	30	２岁５月	广东省河源市龙川县龙母镇白石管理区		2011/06/06	2011/06/09	2011/06/13	39.3	20110605	●	●		●									●																			●
1670695	PICU	何俊健	男	2009/02/27	28	２岁３月	广东省河源市和平县阳明镇大楼村白玉1号		2011/06/05	2011/06/09	2011/06/14	39.5	20110607	●			●									●																			●
1639091	儿科二区	刘文俊	男	2008/01/09	41	３岁５月	广东省河源市		2011/06/07	2011/06/13	2011/06/21	38	20110611	●	●											●																			●
1639092	儿科二区	骆家豪	男	2009/09/01	22	１岁９月	广东省河源市龙川县		2011/06/11	2011/06/13	2011/06/21	39		●
1670021	儿科二区	刘镒凡	男	2010/01/21	17	１岁９月	广东省河源市和平县		2011/06/10	2011/06/09	2011/06/16	39.2	20110610	●	●			●																											●
1639200	PICU	江锋	男	2008/05/03	38	３岁１月	广东河源市东源县新源新村2栋402房		2011/06/10	2011/06/12	2011/06/22	39																																	●
1639088	儿科二区	黄沛	女	2010/01/10	18	１岁５月	广东省河源市		2011/06/11	2011/06/13	2011/06/18	36.9	20110607	●		●	●				●								●																●
1671117	儿科二区	陈彬	男	2010/10/21	8	７月	广东省河源市和平县环城路翠竹园二巷1号对面		2011/06/07	2011/06/10	2011/06/16	38.5
1476606	PICU	陈一晖	男	2008/07/06	36	２岁１月	广州市海珠区		2011/06/08	2011/06/11	2011/06/16	38.6	20110610	●	●			●								●																			●
1639089	PICU	凌爱姗	女	2008/07/20	35	２岁１０月	广东省河源市		2011/06/10	2011/06/13	2011/06/20	39.2	20110610	●		●		●			●					●																			●
1669655	PICU	刘育彬	男	2010/04/07	15	１岁２月	广东省河源市和平县下车镇雪二村委会下段村12号		2011/06/10	2011/06/12	2011/06/16	39.4	20110611	●		●										●																			●
1639204	PICU	叶子翔	男	2009/03/05	28	２岁３月	广东省河源市龙川县四都县福光下村		2011/06/09	2011/06/12	2011/06/20	40	20110609	●			●	●				●		●			●																		●
1669499	PICU	杨佑彬	男	2006/08/11	58	４岁１０月	广东省河源市源城县前街名仁春天花园		2011/06/09	2011/06/13	2011/06/22	38.8	20110609	●			●	●																											●
1669919	儿科二区	徐钠容	男	2009/01/31	29	２岁５月	广东省河源市和平县长塘镇龙陂含水塘		2011/06/09	2011/06/12	2011/06/19	38	20110602	●			●																												●
1669921	儿科二区	徐梦婷	女	2009/11/04	19	１岁７月	广东省河源市和平县长塘镇龙陂含水塘		2011/06/02	2011/06/12	2011/06/16	37	20110610	●			●	●																											●
1651616	PICU	黄子阳	男	2010/02/16	16	１岁４月	广东省河源和平县阳明镇南堤路54号		2011/06/10	2011/06/13	2011/06/16	39	20110607	●	●			●								●																			●
1669718	PICU	蔡冰冰	女	2010/04/06	15	１岁１月	广东省河源和平县教育路38-34		2011/06/07	2011/06/12	2011/06/16	38.2	20110610	●			●	●									●		●																●
1651617	PICU	陈火财	男	2009/10/29	20	１岁８月	广东省河源和平县公白镇柯树村36号		2011/06/10	2011/06/13	2011/06/19	39																																	●
1648089	儿科二区	郑泽海	男	2009/02/09	26	１岁１１月	广东省广州市海珠区		2011/03/12	2011/06/15	2011/06/21	38.5
1420058	儿科二区	吴楚	女	2007/11/11	44	３岁７月	番禺洛溪新城		2011/06/13	2011/06/14	2011/06/17	39.2	20110614	●	●											●			●																●
1647408	儿科二区	任宇航	男	2011/01/03	6	5月	广东河源市东源县仙塘镇仙塘村委会公份小组467号		2011/06/14	2011/06/16	2011/06/22	38	20110613	●			●																												●	●
1647693	儿科二区	黄灿强	男	2009/03/07	28	２岁３月	广东省广州市番禺区钟村怀村南路90号		2011/06/13	2011/06/16	2011/06/24	39.3	20110614	●		●																													●
1638939	儿科二区	曾嘉慧	女	2007/06/18	48	３岁１０月	广东省清远市佛冈县石角镇冈田村委联三村28号		2011/06/14	2011/06/17	2011/06/20	37
1638945	儿科二区	赵岩	男	2010/03/24	15	２月	广东佛山市禅城区		2011/06/14	2011/06/16	2011/06/19	39.4	20110610	●	●			●			●																								●
1638909	儿科二区	王彦哲	男	2009/12/13	18	１岁６月	广州市海珠区南洲路后滘森语星园C1栋1703		2011/06/10	2011/06/16	2011/06/20	37
1639048	PICU	高雅涵	女	2010/05/06	14	１岁１月	广东省佛山市三水区		2011/06/14	2011/06/15	2011/06/21	38？	20110614	●			●	●				●					●		●																●
1639029	PICU	张扬	男	2007/11/19	43	３岁６月	广东省河源市源城区沿江路普和花园		2011/06/14	2011/06/16	2011/06/22	39.3	20110612	●			●	●								●																			●
1647979	PICU	彭小峥	女	2010/05/10	14	１岁１月	广东省河源市和平区公巨镇新陂村村委会下屋村11号		2011/06/11	2011/06/15	2011/06/22	39	20110613	●			●	●								●	●																	2	●
1639026	PICU	李保源	男	2010/04/18	14	１岁２月	广东省河源市白田区白田村		2011/06/13	2011/06/16	2011/06/23	39	20110614	●			●	●				●				●	●																		●
1638934	PICU	彭嘉健	男	2007/10/30	44	３岁７月	广东省河源市和平县公白镇新江村		2011/06/14	2011/06/17	2011/06/25	38.5
1484074	儿科病区	黄圣嫣	女	2007/03/22	51	4岁3月	广东省广州市番禺区洛溪新城		2011/06/17	2011/06/18	2011/06/22	40	不详	●				●
1461197	儿科病区	梁启媛	女	2008/04/01	39	3岁2月	广东省广州市海珠区梅园南路15号302		2011/06/17	2011/06/18	2011/06/24	40.1
1646744	儿科病区	周文杰	男	2008/09/23	33	2岁8月	清远佛冈		2011/06/16	2011/06/19	2011/06/24	37.7	20110617	●	●			●																											●
1639268	儿科病区	敬子涵	女	2010/02/19	16	1岁4月	广东省广州市番禺区洛湖居1栋之三204		2011/06/17	2011/06/18	2011/06/26	38.9	20110615	●				●				●				●																			●
1638899	儿科二区	刘晋瑞	男	2010/04/29	14	１岁２月	广东省河源市龙川县岩镇		2011/06/15	2011/06/19	2011/06/25	39	20110615	●				●								●																			●
1651463	儿科二区	邓志威	男	2009/10/05	21	１岁８月	广东省河源市龙川县龙母镇自佛村57号		2011/06/15	2011/06/18	2011/06/22	38.4	20110617	●				●			●																								●
1668826	儿科二区	吴昊	男	2007/07/05	48	３岁１１月	广州市吴川县塘辍镇下步龙村4号		2011/06/17	2011/06/19	2011/06/25	37
1403012	儿科二区	黄泰槟	男	2008/09/07	34	2岁9月	广东省广州市海猪区革新路		2011/06/19	2011/06/19	2011/06/25	39.1
1668825	儿科二区	麦斯颖	男	2007/10/24	44	3岁8月	广州市黄埔区		2011/06/16	2011/06/19	2011/06/24	40
1638828	PICU	李纬轩	男	2010/07/30	11	10月	广东省河源市和平县		2011/06/17	2011/06/20	2011/06/26	39.7
1638827	PICU	叶玉莹	女	2007/11/26	43	3岁7M	广东省蓝口县		2011/06/17	2011/06/20	2011/06/24	39.2	20110615	●			●	●								●	●																		●
1646856	PICU	刘祺政	男	2009/10/23	20	1岁8月	广东省河源市和平县		2011/06/15	2011/06/18	2011/06/23	39.5	20110617	●			●	●				●							●											●				1、2	●
1638853	PICU	张钊睿	男	2008/04/17	38	3岁2月	广东省广州市怡园小区22栋3区3-401		2011/06/16	2011/06/19	2011/06/23	39.1
1646992	PICU	张智尧	男	2010/06/19	12	12月	广东省广州市黄埔区		2011/06/17	2011/06/18	2011/06/26	39.3	20110616	●			●									●																			●
1638900	PICU	魏润锦	男	2009/12/06	19	1岁6月	广东省河源市龙川县龙母镇白石村		2011/06/16	2011/06/19	2011/07/03	39.2	20110618	●			●									●																			●
1638867	PICU	魏勇棋	男	2009/02/04	29	2岁4月	广东省河源市龙母县		2011/06/18	2011/06/18	2011/06/25	38.5	20110616	●			●									●																	四肢末稍凉		●
1638868	PICU	陈希楠	男	2010/04/29	14	1岁2月	广东省河源市新港镇新村路47号		2011/06/16	2011/06/18	2011/06/25	38
1647357	PICU	黄芷君	男	2010/04/25	14	1岁8月	广东省河源市忠信镇		2011/06/16	2011/06/17	2011/06/23	39	20110616	●			●	●				●																							●
1647356	PICU	邱子涵	男	2010/02/24	16	1岁4月	广东省河源市东源区船塘镇石岗村		2011/06/15	2011/06/17	2011/06/23	39	20110614	●			●									●			●																●
1647018	PICU	黄俊州	男	2009/10/21	20	1岁8月	广东省河源市连平县油溪镇大东村委会红星		2011/06/14	2011/06/18	2011/06/29	39
1638845	儿科二区	江泽锋	男	2010/07/20	11	11月	广东省广州市番禺区		2011/06/17	2011/06/19	2011/06/25	38.5	20110612					●								●			●																●
1651499	PICU	凌挥翔	男	2008/11/14	31	2岁7月	广东省河源市龙川县老隆街道9号		2011/06/12	2011/06/18	2011/06/22	39
1638858	PICU	刘宇浩	男	2010/10/17	9	8月	广东省广州市海珠区		2011/06/18	2011/06/19	2011/06/24	39.6	20110616					●								●																			●
1646952	PICU	刘暖霞	女	2008/01/01	42	3岁5月	广东省广州市海珠区南洲路西窖村大街117号		2011/06/16	2011/06/18	2011/06/23	38.3
1645979	儿科二区	刘嘉辉	男	2007/08/26	46	3岁9月	广州市海珠区		2011/06/20	2011/06/21	2011/06/26	39.5	20110617	●			●												●																●
1638735	儿科二区	黄诚寓	男	2009/08/29	22	１岁１０月	广东省河源市和平县彭塞镇聚火村		2011/06/17	2011/06/21	2011/06/26	38.5	20110620	●			●											●																	●
1638771	PICU	叶佳怡	女	2007/10/20	44	３岁８月	广东省河源市紫金县乌石镇升平村		2011/06/20	2011/06/21	2011/06/29	38.5	20110618	●			●									●																			●
1638746	PICU	朱建桦	男	2008/09/26	33	２岁９月	广东省河源市东源县灯塔镇月光村		2011/06/18	2011/06/21	2011/06/29	40	20110618	●			●									●			●															2	●
1638773	PICU	王美晨	女	2009/11/23	19	１岁７月	广东省河源市和平县阳明镇老具街		2011/06/18	2011/06/21	2011/06/26	38.7	20110621	●			●									●																			●
1638656	PICU	贺永柯	男	2009/06/22	24	２岁	广东省河源市中坝贺光村		2011/06/19	2011/06/22	2011/07/02	40	2011-06-19	●			●									●																			●
1638748	PICU	温慧信	女	2010/01/21	17	１岁５月	河源市新港镇安源村		2011/06/18	2011/06/21	2011/06/29	38.7	2011-06-20	●	●														●															2、4	●			●
1638772	PICU	叶嘉茵	女	2009/11/08	20	１岁８月	河源市紫金县乌石镇升平村		2011/06/20	2011/06/21	2011/06/29	39.9
1357625	儿科二区	黎宇轩	女	2009/03/19	28	３岁３月	广州市海珠区		2011/06/21	2011-06-22	2011-06-28	39.1	2011-06-22	●				●								●																			●
1638625	儿科二区	周家霖	男	2010/04/21	15	１岁２月	广州市海珠区金碧世纪花园		2011/06/22	2011/06/23	2011/06/26	39	2011-06-17	●				●																											●
1647025	儿科二区	麦俊豪	男	2007/09/12	46	３岁９月	广州市海珠区		2011/06/17	2011/06/20	2011/06/25	39	2011-06-20	●	●							●		●																					●
1646026	PICU	钟焱	男	2008/03/21	39	３岁３月	广东省英德县英城英洲大道		2011/06/19	2011/06/23	2011/06/30	39
1638696	PICU	黄润之	男	2011/02/21	4	４月	广州市黄埔大道		2011/06/21	2011/06/23	2011/06/29	36.9	2011-06-19	●			●	●																											●
1645610	儿科二区	李耀文	男	2008/05/10	38	３岁１月	河源市和平县公白镇美塘区杉水村	●	2011/06/19	2011/06/22	2011/06/26	38.5	2011-06-21	●			●	●				●						●																	●
1652829	儿科二区	丁美莉	女	2008/08/27	34	２岁10月	广州市海珠区南洲北路好又多		2011/06/20	2011/06/23	2011/06/29	41	2011-06-22	●		●											●	●																	●
1638538	PICU	魏扬	男	2010/11/13	8	7月	河源龙川县		2011/06/22	2011/06/26	2011/06/28	39.6	2011-06-22	●		●		●				●							●														腱反射亢进，腹壁反射减弱，babiniski右侧阳性	2？	●
1668185	PICU	刘涵萍	女	2009/11/10	20	1岁8月	河源龙川县岩镇镇平越村江联队		2011/06/22	2011/06/24	2011/07/02	39.9	2011-06-23	●			●	●				●					●	●																1、2	●
1651423	PICU	何希为	男	2009/12/28	18	1岁6月	广东省云浮市东约村民生三路		2011/06/22	2011/06/25	2011/07/04	39
1638500	PICU	陈宗杰	男	2009/11/28	19	1岁7月	广州市黄浦区		2011/06/25	2011/06/27	2011/07/03	39
1591606	儿科二区	庄纲文	男	2010/07/04	12	11月	广州市天河区		2011/06/23	2011/06/26	2011/06/30	39	2011-06-24	●		●	●	●										●	●																●
1638537	儿科二区	张颖	女	2010/07/08	12	12月	河源龙川县赤岗		2011/06/22	2011/06/26	2011/07/03	39.2
1667689	儿科二区	杨梓聪	男	2009/11/07	20	１岁７月	广州市白云区黄石路		2011/06/25	2011-06-26	2011-06-29	36.8
1667593	儿科二区	邓淇丹	男	2010/03/03	16	１岁４月	广东怀集		2011/06/24	2011/06/27	2011/07/04	41	2011-06-20	●				●																											●
1667682	儿科二区	庄佳盈	女	2010/01/06	18	１岁６月	广东顺德勒流金碧新城御景苑15座1102		2011/06/20	2011/06/27	2011/07/01	38.5
1667354	儿科二区	劳柏茵	女	2006/06/22	61	５岁	广州市天河区林和西		2011/06/27	2011/06/28	2011/06/30	39	2011-06-21	●				●								●																			●
1645026	儿科二区	李丽熔	女	2008/08/03	35	2岁10月	广东省河源市龙川县		2011/06/21	2011/06/27	2011/07/02	39.3
1667347	儿科二区	郭柑鹭	女	2010/04/22	15	1岁20月	广东省广州市番禺区大石		2011/06/27	2011/06/29	2011/07/05	39
1638396	PICU	卢沛婷	女	2010/03/04	16	１岁４月	广州市黄埔区		2011/06/28	2011/06/28	2011/07/04	39.5	2011-06-27	●	●		●	●										●																	●
1638352	PICU	刘璇璇	女	2009/11/08	20	１岁７月	广东省河源市紫金县东风路安居花园		2011/06/27	2011/06/30	2011/07/07	39.6	2011-06-27	●		●		●				●				●			●																●
1666573	PICU	李文清	女	2009/05/11	26	2岁1月	广东省河源市和平县		2011/06/27	2011/06/30	2011/07/08	38.6	2011-06-27	●				●																											●
1638407	PICU	王致远	男	2006/04/11	63	5岁3月	广州市海珠区		2011/06/25	2011/06/29	2011/07/04	39	2011-06-28	●		●						●					●	●	●																●
1638349	PICU	周彬	男	2009/07/24	24	1岁11月	广东省河源市和平县		2011/06/27	2011/06/30	2011/07/21	39.8	2011-06-29	●				●										●																2	●
1638329	儿科二区	蔡铭晖	男	2008/09/24	34	2岁9月	广州市海珠区泰沙路		2011/06/29	2011/06/30	2011/07/08	38
1638325	儿科二区	叶剑锋	男	2010/07/02	0	１１月	广东省河源市源城区		2010/07/02	2011/06/30	2011/07/06	39	2011-06-30	●				●																											●
1665940	儿科二区	成宇	男	2007/10/25	45	3岁8月	广州市番禺区洛溪新城		2011/06/30	2011/07/02	2011/07/07	39.7		●
1651259	PICU	修志豪	男	2009/07/23	24	1岁11月	广东省河源市龙川县		2011/06/30	2011/07/03	2011/07/08	39.2		●
1651256	PICU	黄炜涛	男	2010/09/24	10	９月	广东省河源市和平县		2011/07/01	2011/07/03	2011/07/11	38.5	2011-06-30	●			●									●	●																		●
1666128	PICU	廖宇财	男	2007/11/10	44	3岁7M	广东省河源市紫金县		2011/06/30	2011/07/02	2011/07/09	39.3	2011-06-30	●		●		●								●	●	●																2	●
1666129	PICU	黄宇	男	2009/10/09	21	１岁８月	广东省河源市龙川县		2011/06/30	2011/07/02	2011/07/10	40.1
1471352	儿科二区	任子彬	男	2008/06/28	37	３岁	广东省广州市海珠区		2011/07/01	2011/07/02	2011/07/06	39	2011-06-28	●			●					●				●																			●
1666130	儿科二区	肖列	男	2004/09/16	82	６岁９月	广东省河源市和平县		2011/06/28	2011/10/31	2011/11/09	39.2
1665962	儿科二区	郑楠	男	2010/04/18	15	１岁２月	广东省广州市海珠区土华村		2011/07/01	2011/07/03	2011/07/09	39	2011-07-01	●			●	●											●																●
1651105	儿科二区	潘伟豪	男	2004/10/06	81	6岁9月	广东省河源市源城区		2011/07/01	2011/07/04	2011/07/10	38.5	2011-07-01	●			●									●																			●
1651164	儿科二区	谭宝如	女	2010/07/03	12	1岁	广东省广州市荔湾区河沙路		2011/07/01	2011/07/04	2011/07/09	40
1666182	儿科二区	袁世鹏	男	2009/06/25	25	2岁	广东省河源市东源县		2011/06/28	2011/07/02	2011/07/06	39.2	2011-07-02	●				●				●							●																●
1664783	PICU	叶弘正	男	2008/07/01	36	3岁	广东省河源市和平县		2011/07/01	2011/07/06	2011/07/09	39.5	2011-07-02	●				●				●				●	●																	4	●			●
1651075	PICU	凌洁	女	2010/04/27	15	１岁２月	广东省河源市龙川县		2011/07/02	2011/07/05	2011/07/18	40	2011-07-01	●		●		●				●			●	●		●																1	●
1651124	PICU	周昕潼	女	2011/07/02		１岁	广东高要市白土镇		2011/07/01	2011/07/05	2011/07/13	39.3	2011-07-02	●			●												●																●
1651072	PICU	徐建成	男	2009/10/28	21	１岁８月	广东省广州市白云区元下田		2011/07/02	2011/07/05	2011/07/10	38
1664784	PICU	叶丹妮	女	2011/03/25	4	３月	广东省河源市紫金县		2011/07/04	2011/07/06	2011/07/11	37.8	2011-07-05	●		●													●																●
1650983	PICU	刘欣欣	女	2005/08/25	71	５岁１０月	广东省广州市南山区		2011/07/04	2011/07/07	2011/07/13	39.8	2011-07-05	●		●		●								●	●																	2	●
1664127	PICU	廖彩灵	女	2009/08/22	23	１岁１０月	广东省河源市紫金县		2011/07/05	2011/07/07	2011/07/18	40	2011-07-04	●		●										●	●
1664022	PICU	李锐琦	男	2007/11/14	44	３岁８月	广东省河源市龙川县		2011/07/04	2011/07/07	2011/07/18	40.3
882248	儿科二区	余雯希	女	2005/11/01	69	５岁８月	广东省广州市番禺区大石镇		2011/07/05	2011/07/07	2011/07/13	39
1663655	儿科二区	肖智立	男	2010/11/11	8	8月	广东省河源市和平县		2011/07/05	2011/07/08	2011/07/14	38.8	2011-07-07	●			●	●								●	●																		●
1650761	PICU	张馨玥	女	2008/07/23	36	２岁１１月	广东省河源市源城区		2011/07/07	2011/07/10	2011/07/13	39.7
1650762	PICU	陈愉静	女	2009/09/25	22	１岁１０月	广东省河源市源城区		2011/07/08	2011/07/10	2011/07/16	39.5
1300597	儿科二区	彭诗淇	女	2008/09/13	34	２岁９月	广东省广州市海珠区南洲路		2011/07/05	2011-07-11	2011-07-16	37.5	2011-07-08	●			●	●			●																								●
1310558	儿科二区	林迪琦	女	2008/04/29	39	３岁３月	广东省广州市荔湾区		2011/07/08	2011/07/09	2011/07/13	38.9
1530281	儿科二区	骆芷珊	女	2010/01/31	18	１岁５月	广东省广州市花都区		2011/07/08	2011/07/09	2011/07/12	38	2011-07-05	●		●		●			●	●																							●
1663635	儿科二区	袁唯登	男	2008/03/06	40	３岁４月	广东省河源市和平县		2011/07/05	2011/07/08	2011/07/16	39
1650809	儿科二区	廖壁炜	男	2009/07/18	24	１岁１１月	广东省广宁县南街镇		2011/07/07	2011/07/09	2011/07/15	40.5	2011-07-10	●			●	●								●																			●
1670372	儿科二区	范淑芸	女	2007/12/19	43	3岁7月	广州市番禺区丽江花园乡		2011/07/10	2011/07/13	2011/07/18	39.2
1663364	儿科二区	刘焯玮	男	2009/01/10	31	2岁6月	广州海珠区		2011/07/11	2011/07/13	2011/07/19	39	2011-07-07	●		●		●										●																4	●			●
1657825	PICU	许铭斌	男	2010/10/29	9	8月份	广西南宁横县		2011/07/06	2011/07/10	2011/07/16	38	不详									●	●																						●
1658150	PICU	李建宏	男	2010/10/16	9	9M	广东博罗县		2011/07/03	2011/07/08	2011/07/15	39.3	2011-07-10	●			●	●				●				●								●											●
1657520	PICU	廖文俊	男	2010/05/06	15	1岁2月	广东河源紫金县		2011/07/10	2011/07/13	2011/07/21	39.5	2010-07-11	●			●	●				●				●																		1	●
1650469	PICU	裴李可儿	男	2011/03/01	5	4M	广东河源和平县		2011/07/11	2011/07/13	2011/07/18	39
1657547	PICU	罗雪燕	女	2010/11/11	8	8M	广东河源和平县		2011/07/10	2011/07/13	2011/07/20	38	2011-07-12	●				●								●																			●
1661979	PICU	肖思蕾	女	2008/01/13	42	3Y6M	广东河源源城县		2011/07/13	2011/07/14	2011/07/20	39	2011-07-10	●				●																											●
1182310	儿科二区	谭雨希	女	2008/03/24	40	3Y4M	广东东莞虎门		2011/07/10	2011/07/13	2011/07/17	38.5
1663384	PICU	周相豪	男	2009/01/12	30	2Y6M	广东河源源城县		2011/07/05	2011/07/08	2011/07/16	39	2011-07-09	●				●				●				●	●		●															1、2	●
1661598	PICU	黄燕君	男	2009/08/27	23	1Y10M	广东河源紫金县		2011/07/09	2011/07/15	2011/07/19	38.5	2011-07-14	●				●								●																		4	●			●
1661167	PICU	周子健	男	2010/06/09	14	1Y1M	广东河源紫金县		2011/07/12	2011/07/17	2011/07/24	39.4	2011-07-14	●			●	●			●																							4	●			●
1650394	PICU	曾宇东	男	2008/09/29	34	2Y9M	广东广州沥湾		2011/07/14	2011/07/15	2011/07/19	37	2011-07-17	●			●	●								●																			●
1670306	儿科二区	范洪滔	男	2010/04/12	16	1Y3M	广东广州海珠保利花园		2011/07/16	2011/07/18	2011/07/22	39	2011-07-16	●		●		●																											●
1587280	儿科二区	罗锦鹏	男	2010/08/04	12	11M	广东清远清城龙塘		2011/07/15	2011/07/18	2011/07/25	38.5	2011-07-17	●			●	●			●																								●
1661214	儿科二区	陈朗	男	2007/09/21	46	3Y	广东增城市荔城县		2011/07/17	2011/07/17	2011/07/22	37.8		●
1650358	儿科二区	黄畅睿	男	2008/04/18	39	3Y	广东河源和平县		2011/07/14	2011/07/16	2011/07/21	39.5	2011-07-13	●		●		●				●				●	●		●																●
1660993	儿科二区	黄健	男	2008/02/09	42	3Y	广东河源新港		2011/07/13	2011/07/18	2011/07/26	39.3
1659635	儿科二区	周杰恒	男	2009/05/04	27	2Y2M	广东河源和平县		2011/07/15	2011/07/19	2011/07/24	38.5	2011-07-17	●			●									●																			●
1662074	儿科二区	潘浩林	男	2009/07/19	24	2Y	广东河源紫金		2011/07/17	2011/07/19	2011/07/28	38.8	2011-07-15	●			●	●						●		●																			●
1650074	PICU	黄程冠	男	2008/08/21	35	2Y11M	广东河源龙川		2011/07/15	2011/07/19	2011/07/26	39.8	2011-07-19	●			●	●			●																								●
1659273	儿科二区	陈奕希	男	2007/10/17	46	3Y9M	广州海珠		2011/07/18	2011/07/19	2011/07/25	39.5	2011-07-17	●			●	●			●					●	●		●																●
1283498	儿科二区	杨辛杰	男	2008/10/27	33	2Y9M	广州海珠		2011/07/17	2011/07/20	2011/07/30	38	2011-07-21	●		●		●								●																			●
1649988	儿科二区	薛齐志	男	2009/07/01	25	2Y	广州海珠区凤阳村鹭江南1巷11号1楼		2011/07/21	2011/07/22	2011/07/29	39.5
1649909	儿科二区	唐正川	男	2009/12/11	20	1Y7M	广州海珠康乐村		2011/07/20	2011/07/21	2011/07/25	38.3	2011-07-20	●			●	●			●					●																			●
1668738	儿科二区	徐建昊	男	2009/12/17	20	1Y7M	广东河源和平县		2011/07/19	2011/07/21	2011/07/30	38.5		●
1343706	儿科二区	黄金宁	女	2007/04/28	51	4Y2M	广州番禺洛浦街		2011/07/20	2011/07/22	2011/07/30	36.5	2011-07-22	●			●	●									●		●																●
1649948	PICU	陈佩婷	女	2008/01/31	42	3Y5M	广州番禺汕头新村		2011/07/21	2011/07/23	2011/07/29	39.2
1543347	PICU	黄葆怡	女	2010/01/01	19	1Y6M	广东肇庆端州		2011/07/22	2011/07/24	2011/07/31	39.2
1657207	儿科病区	王恩琳	女	2009/11/26	20	1Y8M	广东广州海珠泰沙路		2011/07/22	2011/07/23	2011/07/29	38.3
1657458	儿科二区	刘嘉良	男	2010/04/24	15	1Y3M	广州海珠赤岗		2011/07/20	2011/07/22	2011/07/26	37.5
1657120	儿科二区	黄嘉华	男	2010/07/16	13	1Y	广东河源市和平县热水镇南湖村委会肖公坝村33号		2011/07/21	2011/07/25	2011/08/01	38.2	2011-07-21	●			●				●	●	●			●			●																●
1538405	儿科二区	李安妤	女	2009/09/20	23	22M	广州海珠昌岗		2011/07/25	2011-07-25	2011-07-31	39.2
1649742	PICU	汇立源	男	2010/03/24	16	1Y4M	广东河源紫金		2011/07/23	2011/07/26	2011/07/31	39.5	2011-07-23	●			●				●					●	●		●															2	●
1649743	儿科二区	张宸僖	男	2010/03/21	17	1Y4M	广州市番禺区南人民安路		2011/07/24	2011/07/26	2011/07/30	39.2
1188804	儿科二区	庄广宁	男	2008/03/29	40	3.0岁	广州番禺区南浦民安路47号		2011/07/26	2011/07/29	2011/08/01	38	2011-7-26	●			●																					●							●
1523877	儿科二区	周子淇	女	2009/12/11	20	1Y8M	广东广州海珠		2011/07/30	2011/07/31	2011/08/04	38.3		●
1654471	儿科二区	张文轩	男	2009/07/07	25	2Y	广东河源紫金县中坝镇北坑村委会红光村民小组15		2011/07/24	2011/07/31	2011/08/05	40	2011-07-24	●				●								●																			●
1654202	PICU	肖涛	男	2007/08/02	48	4Y	广东河源灯塔镇新光村委会枫木小组		2011/07/25	2011/07/31	2011/08/23	39	2011-07-26	●	●							●		●			●			●											●			1、2、3、4	●			●
1654567	PICU	罗彤	男	2006/04/08	64	5Y3M	广东河源市和平县燕水镇沿江路29号		2011/07/26	2011/07/30	2011/08/05	39.5	2011-07-26	●	●			●						●														●							●
1478922	儿科病区	黄子家	女	2009/09/12	23	22月	广东广州海珠县		2011/07/31	2011/08/01	2011/08/04	38.4
1657207	儿科病区	王恩琳	女	2009/11/26	21	1Y8M	广东广州海珠泰沙路14号		2011/08/02	2011/08/03	2011/08/08	39.5	20110802	●			●	●																											●
1649249	儿科病区	杨朗捷	男	2009/05/13	27	2Y3M	广东河源和平县坝墩镇下溪凸下村		2011/07/31	2011/08/02	2011/08/08	38.4	2011-07-31	●			●	●								●												●							●
1682579	儿科病区	谢彦杰	男	2007/10/04	46	3Y10M	广州番禺丽江		2011/07/29	2011/08/03	2011/08/05	38.5
1649209	PICU	陈芷欣	女	2008/08/09	36	2Y11M	广东广州沙头新村		2011/07/30	2011/08/02	2011/08/09	40.2	2011-07-30	●				●								●			●																●
1171854	儿科二区	丁楚峰	男	2008/01/10	43	3Y6.9M	广东广州海珠纸厂路		2011/08/04	2011/08/05	2011/08/12	38
1681374	PICU	袁博	男	2009/04/17	28	2Y4M	广州番禺区西环路405号裕兴大厦1801室		2011/08/04	2011/08/07	2011/08/16	38.2	2011-08-05	●	●							●				●			●																●
1681298	儿科二区	梅芷瑜	女	2010/04/02	17	1Y4M	广州海珠区赤岗路302号		2011/08/04	2011/08/07	2011/08/12	发热，但不详	2011-08-04	●			●	●										●										●							●
1680848	儿科二区	戚常轩	男	2010/02/06	19	1M6M	广东广州海珠区东凤和平村65号		2011/08/08	2011/08/09	2011/08/14	39
1680001	儿科二区	曹家维	男	2010/08/20	12	11M	广东广州海珠区江泰路富荣新村2街3号704		2011/08/08	2011/08/10	2011/08/16	36.8
1679665	儿科二区	毛奕心	女	2009/08/22	24	23Ｍ	广州海珠工业大道		2011/08/10	2011/08/11	2011/08/17	39
1679414	PICU	赖紫云	女	2009/10/26	22	21月	广东省河源市东源县双江镇		2011/08/09	2011/08/12	2011/08/15	39.1	2011-08-10	●	●											●			●																●
1565140	儿科二区	钟慰荧	男	2010/10/05	11	10M	广东龙门龙华		2011/08/13	2011/08/15	2011/08/21	38
1648445	PICU	蓝均城	男	2010/06/24	14	1Y1M	深圳龙岗南岭村		2011/08/12	2011/08/14	2011/08/18	39.5	2011-08-12	●		●											●		●																●
1648551	儿科二区	郑彩虹	女	2010/07/08	13	1Y1M	广东陆丰南塘		2011/08/08	2011/08/12	2011/08/16	39.4	2011-08-08	●			●									●			●									●							●
1648331	儿科二区	区峻铭	男	2010/06/01	15	14M	广州黄埔		2011/08/14	2011/08/16	2011/08/22	39
1668218	儿科二区	邓翰泉	男	2009/07/08	26	2Y1M	广州海珠鹭江		2011/08/17	2011/08/18	2011/08/22	39.6	2011-08-17	●		●													●																●
1543524	儿科二区	邓语辰	男	2010/08/09	13	1Y	广东佛山南海		2011/08/17	2011/08/18	2011/08/20	39
1586188	儿科病区	成子宁	男	2010/07/02	14	1Y1M	广州海珠云桂街		2011/08/15	2011/08/18	2011/08/24	38.5
1691979	儿科病区	詹桂华	男	2007/06/08	51	4Y1M	广东广州海珠墩和		2011/08/20	2011/08/22	2011/08/25	38
1692017	PICU	贺东瑞	女	2009/07/02	26	2Y1M	广东河源紫金		2011/08/17	2011/08/21	2011/08/26	39
1687859	儿科病区	冯晓怡	女	2010/03/03	18	1Y5M	广东河源源城县	1月前患手足口	2011/08/17	2011/08/21	2011/08/25	39.4	2011-08-17	●		●					●						●		●														巴氏征阳性	2	●
1691908	儿科二区	叶意发	男	2007/01/05	56	4Y8M	广东河源市和平县彭载镇田英村		2011/08/17	2011/08/22	2011/08/28	39	2011-08-18	●			●	●									●	●																	●
1687217	儿科病区	廖劭涵	男	2010/07/23	13	１Y１M	广州海珠区时代广场1栋601号		2011/08/21	2011/08/24	2011/08/28	40
1686754	儿科病区	徐楚涵	男	2010/09/03	12	１１M	广东广州白云区南方医院		2011/08/17	2011/08/23	2011/08/28	37.5
1205912	儿科病区	沈邦健	男	2006/09/11	60	4Y11M	广州海珠区泰盛大街2号202		2011/08/25	2011/08/25	2011/08/30	38.9
1691793	儿科病区	李筱语	女	2010/06/12	15	1Y3M	广州市越秀区东川路２８号		2011/08/24	2011/08/26	2011/08/31	39.7
1691493	儿科二区	叶天放	男	2008/02/05	43	3Y6M	广州海珠鹭江		2011/08/27	2011/08/29	2011/09/03	38.5
1691425	儿科病区	杨凯乔	男	2010/08/18	13	1Y	广东珠海市香洲敬业路9号4栋1单元401房		2011/08/25	2011/09/01	2011/09/08	39.4	201108-28	●	●			●								●			●																●
1691510	PICU	韦诗哲	女	2010/07/22	14	1Y1M	重庆南川市古花镇太平村1组		2011/08/27	2011/09/01	2011/09/05	39	2011-08-27	●	●								●			●	●											●						2、4				●
1691218	儿科二区	汪文轩	男	2008/11/24	34	2岁9M	广东广州市客村桂田南约一巷15号三楼		2011/09/03	2011/09/04	2011/09/10	38.5	20110904	●			●	●			●
1677491	儿科病区	陈榜	男	2009/09/06	24	2岁0.1月	广东汕头市潮阳区贵坞镇华里东村		2011/09/06	2011/09/07	2011/09/11	37.2	20110907	●			●	●																											●
1677609	儿科病区	林才楷	男	2007/09/14	48	3岁11M	广东广州海珠区瑞宝		2011/09/05	2011/09/06	2011/09/13	37.5	20110906	●			●	●
1675990	儿科二区	王悦茗	女	2007/09/02	49	4Y	广州海珠		2011/09/09	2011/09/13	2011/09/16	36.8	20110909	●			●	●			●																								●
1676265	儿科二区	何灏然	男	2008/09/01	37	3Y	广州番禺尾河湾		2011/09/11	2011/09/12	2011/09/18	36.8	20110911	●		●	●																												●
1592731	儿科二区	何灏天	男	2010/12/01	10	9M	广州番禺尾河湾		2011/09/09	2011/09/10	2011/09/16	37.5	20110909	●			●	●																											●
1543188	儿科病区	程嘉乐	男	2010/02/14	19	19月	广州海珠珠江医院39栋		2011/09/14	2011/09/14	2011/09/18	36.8	20110914	●				●																											●
1675877	儿科病区	吴钧涵	男	2008/07/23	38	3Y1.7M	广东广州海珠		2011/09/11	2011/09/14	2011/10/12	38.5	20110911	●			●	●			●																								●
1676413	儿科病区	王涛	男	2009/09/03	25	2Y0.4M	广东河源紫金	●	2011/09/10	2011/09/12	2011/09/19	37.5	20110910	●	●												●	●																	●	●
1439260	儿科二区	廖家誉	男	2008/03/04	43	3Y6M	广东广州海珠		2011/09/17	2011/09/19	2011/09/24	38	20110918	●				●																											●
1690533	儿科二区	叶梓恩	男	2008/05/05	41	3Y4M	广州番禺大石		2011/09/16	2011/09/17	2011/09/23	38.4	20110915	●				●																											●
1690571	儿科二区	黄熠基	女	2010/10/01	12	11M	河源紫金		2011/09/12	2011/09/17	2011/10/14	39.2	20110912	●	●							●					●	●	●		●								●					1、2	●重型	●
1637770	儿科二区	邹沁琰	女	2010/07/19	14	1Y2M	广州白云区集贤庄嘉乐苑北街11号		2011/09/17	2011/09/18	2011/09/22	39.7
1443882	儿科二区	林秀潆	女	2008/06/01	40	3Y3M	广东开平水口		2011/09/22	2011/09/25	2011/09/30	37.5	20110923	●		●		●																				扁桃体I度肿大							●
1601373	儿科二区	杨静怡	女	2010/03/21	19	1Y6M	广州海珠西窖		2011/09/26	2011/09/27	2011/10/04	39
1292716	儿科二区	杨婷	女	2008/05/06	41	3Y4M	广州海珠石溪		2011/09/24	2011/09/27	2011/10/02	39
1690301	儿科二区	郑杰豪	男	2010/09/09	13	1Y	河源紫金		2011/09/18	2011/09/22	2011/09/27	40.5														●	●																咽部粘膜充血	2	●重型
1690027	儿科病区	何若瞳	女	2009/11/11	23	1Y0.6M	广州芳村坑口新村一巷76号1楼		2011/09/23	2011/09/28	2011/10/03	38.5	20110923	●				●				●																							●重型
1707651	儿科病区	李梓萱	女	2007/08/22	50	4Y1.3M	广东河源东源园区蓝口领蓝口中学		2011/09/25	2011/09/29	2011/10/09	40	20110929	●				●											●																●
1693994	儿科病区	赖文俊	男	2008/10/27	35	2Y11M	广东河源市和平县东水镇显塘村		2011/09/26	2011/09/30	2011/10/10	40	20110926	●	●			●				●																							●重型
1646929	儿科病区	王梓铭	男	2009/06/07	16	2岁3月	广州荔湾区沙涌		2010/10/02	2011/10/04	2011/10/10	37.8	20111003	●			●	●			●	●					●											双侧扁桃体肿大					双肺呼吸音对称粗糙		●
1355295	儿科病区	金佳慧	女	2008/11/26	23	2岁10月	广东广州市海珠区石溪蚝壳洲东街17号		2010/10/02	2011/10/03	2011/10/11	38.2	20111002	●		●		●																				扁桃体I度肿大							●
1693908	儿科病区	石凯伦	男	2009/12/28	22	1岁9月	广东广州海珠区中大国际轻纺城E-1197		2011/09/30	2011/10/03	2011/10/09	38.4	20110931	●			●	●			●																								●
1689612	儿科病区	李佳兴	男	2010/08/26	14	1岁1.4月	广州海珠		2011/10/07	2011/10/07	2011/10/13	38.5	20111007	●				●																									咽充血		●
1694731	儿科	朱若彤	女	2008/11/08	35	2Y11M	广州市番禺区丽江花园		2011/10/04	2011/10/07	2011/10/13	38.8	20111005	●		●		●																											●
1004001	儿科二区	夏日	男	2007/08/20	50	4Y1.9M	清远市北江路江景名居A2302		2011/10/14	2011/10/15	2011/10/19	39.9									●																								肠道病毒感染
1703563	儿科病区	李万骏	男	2010/12/20	10	9.9M	河源市龙川县贝岭镇		2011/10/13	2011/10/16	2011/10/20	39.5	20111013	●			●																												●
1555286	儿科病区	符方帅	男	2010/03/10	20	1Y7.2M	广州市天河区中山大道190号		2011/10/15	2011/10/17	2011/10/22	39	20111015	●				●								●																			●
1711510	儿科病区	卫诗洋	女	2011/02/19	8	1Y8M	河南省商水县郝岗乡卫庄三组		2011/10/15	2011/10/17	2011/10/22	38.8	20111015	●		●		●								●																			●
1710839	儿科病区	陈品元	男	2009/02/04	33	2Y8M	广东佛山南海九江升一队		2011/10/17	2011/10/18	2011/10/22	38.5	20111017	●				●																									双侧扁桃体肿大		●
1259901	儿科病区	周启皓	男	2008/04/19	42	3Y	广东广州海珠金碧花园三期85栋2705房		2011/10/18	2011/10/19	2011/10/24	37.2	20111018	●	●			●																									淋巴滤泡增生，双侧扁桃体II度增大		●
1688715	儿科二区	曾政亮	男	2007/12/24	46	3Y	广东增城荔城碧村		2011/10/22	2011/10/22	2011/10/27	37.8	20111022	●				●			●																								●
1709971	儿科	陈铠睿	男	2008/08/30	38	3Y1M	广东省兴宁县浮中村安民街4号		2011/10/26	2011/10/27	2011/11/04	38	20111024	●		●		●			●																						双侧扁桃体I度肿大		●重型	肺炎
1704428	儿科	李优君	女	2011/10/29	1	3Y11M	江苏昆山市花梓名城		2011/11/03	2011/10/29	2011/11/19	37.5	20111103	●				●									●																双侧扁桃体II度肿大		●
1717660	儿科	王钦	男	2008/09/01	39	3Y2M	广东广州番禺区星河湾星座7栋3梯		2011/11/03	2011/11/03	2011/11/06	36.8	20111103	●				●																									咽后壁有淋巴滤泡增生，双侧扁桃体I度肿大		●
1700726	儿科	王一心	女	2009/05/21	30	2Y5M	广东番禺洛溪如意花园六街1栋之二501		2011/11/01	2011/11/03	2011/11/07	38.6
1700734	儿科二区	韦君葆	男	2008/11/13	36	2岁11月	广东广州市荔湾区南岸路荔湾满港南湾B9-2604		2011/11/02	2011/11/04	2011/11/12	40.5
1717257	PICU	冼欣妍	女	2008/06/16	41	3岁4月	广东佛山市南海区盐步平地		2011/10/31	2011/11/05	2011/11/13	37.8	20111030	●		●										●																			●重型	肺炎
1700447	儿科二区	陈安妍	女	2008/11/10	36	2岁12月	广州海珠区江南大道隔山新街32号602		2011/11/01	2011/11/09	2011/11/14	38.8
1715055	PICU	谢振彬	男	2007/10/28	49	4岁	广西南宁青秀金洲路33号		2011/11/07	2011/11/10	2011/11/16	40	20111107	●		●					●					●																			●
1700474	PICU	张洁桐	女	2010/04/23	19	1岁6月	广州番禺华侨城2号2-203		2011/11/05	2011/11/10	2011/11/17	38.4	20111109	●		●		●			●					●																			●重型	●
1534573	儿科二区	林乐乐	男	2009/07/10	28	2岁4月	广州海珠金碧花园54-1002		2011/11/07	2011/11/10	2011/11/16	39.4
1731329	儿科	张耀升	男	2006/02/27	69	5Y8M	番禺大龙村岗东街北一巷		2011/11/10	2011/11/14	2011/11/20	40.3	20111110	●			●	●				●																					双侧扁桃体I度肿大	1	●重型
1716487	儿科	张孝天	男	2009/04/16	31	2Y6M	河源源城区白岭头达康路口		2011/11/11	2011/11/14	2011/12/20	39.7	20111111	●				●				●				●																			●
1731571	儿科	冯玮祺	男	2007/10/07	49	4Y1M	深圳福田盛世家园一期A3305		2011/10/14	2011/11/14	2011/11/25	39
1700189	儿科	张雅媛	女	2007/10/07	50	2Y9M	广州海珠同福东路		2011/11/11	2011/11/14	2011/12/20	39	20111114	●	●		●	●			●																						双侧扁桃体I度肿大
1700147	儿科	朱焯言	女	2009/01/22	32	2Y9M	海珠区新港西路142号30-803		2011/09/01	2011/11/15	2011/11/21	38.5
1731249	儿科	李袁长青	女	2009/04/15	31	2Y7M	海珠区大岗镇东流市场后面		2011/11/13	2011/11/15	2011/11/20	39.3	20111114	●			●				●					●																	四肢抖动		●
1548781	儿科病区	邓皓轩	男	2010/05/20	18	1Y5M	广州海珠光大花园C6-2-303		2011/11/14	2011/11/14	2011/11/20	39
1730792	儿科病区	黎无畅	男	2007/05/16	54	4Y6M	番禺德兴里四横行6号		2011/11/13	2011/11/16	2011/11/23	38.2
1715009	儿科	陈卓杰	男	2010/07/01	14	1Y4M	清远清城区沙田下山村		2011-11-15	2011-11-16	2011/12/14	37.4																															右手多指畸形
1590631	儿科	梁经诺	男	2010/11/04	13	1Y	广东广州海珠区石溪村碧花园H栋804		2011/11/17	2011/11/17	2011/11/24	39.4									●																								●	●
1475699	儿科	卢熙鸿	男	2009/05/15	30	2Y6M	广东广州海珠区工业大道南882号		2011/10/19	2011/10/20	2011/10/27	38.5	20111117	●			●	●									●																双肺呼吸间稍粗		●
1727687	儿科	刘梓嘉	男	2010/11/04	13	1Y	广东潮安县龙湖镇东升村田下巷5号		2011/11/18	2011/11/20	2011/11/26	38.2	20111118	●				●			●					●																	双侧扁桃体I度肿大		●
1314770	儿科二区	邱麒文	女		0	2Y9M			2011-11-24	2011-11-25	2011-12-01	38.4
1726409	PICU	梁书豪	男	2010/02/19	21	1Y9M	广东河源吉水村小组17号		2011/11/19	2011/11/23	2011/12/03	39.8	20111123	●				●				●				●																	腹痛	1、4	●	肺炎	●
1698858	儿科	牛嘉悦	女	2007/10/07	50	4Y1M	广东番禺华南碧桂园		2011/11/23	2011/11/27	2011/12/01	39	20111123	●				●				●							●														双侧扁桃体I度肿大		●
1725691	儿科	陈澳	男	2010/04/06	20	1Y7M	广东广州白云区南方医科大学		2011/11/23	2011/11/25	2011/12/01	38.8	20111125	●		●		●																									咽痛		●
1726409	PICU	梁书豪	男	2010/02/19	21	1Y9M	广东河源吉水村小组17号		2011/11/19	2011/11/23	2011/12/03	39.8	20111123	●				●				●				●																	腹痛	1、4	●	肺炎	●
1698467	PICU	朱晓玲	女	2009/12/07	24	1岁11月	广东英德县雷屋屋组		2011/11/27	2011/12/04	2011/12/06	41
1400556	儿科二区	梁善钧	男	2007/09/30	51	4岁2月	广州海珠区燕子岗204号301		2011/12/05	2011/12/05	2011/12/13	37.4
1698380	儿科二区	王诗桐	女	2010/01/02	24	1岁11月	广州海珠广州大道逸景翠园C座804		2011/12/05	2011-12-05	2011/12/11	37.5
1698375	儿科二区	卢毅	男	2008/06/16	42	3岁5月	广东广州市番禺区沙湾镇荷景一区一街二座802		2011/12/05	2011/12/06	2011/12/13	38.5	20111204	●		●		●				●																							●
1736986	PICU	黄煜鹏	男	2009/10/05	26	2岁2月	广东紫金县龙窝镇黄田村定中村民小组九号		2011/12/05	2011/12/08	2011/12/15	39.5
1550730	儿科	叶翔鸿	男	2010/02/08	18	1Y5M	广州市天河区汇景北路76号1503房		2011-12-13	2011-12-15	2011-12-18	39.6
1536813	儿科	叶泳好	女	2007/12/17	42	3Y	广州海珠区工业大道中611号嘉诚公寓1115		2011/05/22	2011/12/15	2011/12/18	37.8
1699483	儿科二区	张瑞麟	男						2011-12-17	2011-12-21	2011-12-22	38.5
1699513	儿科	高卓元	男	2010/04/19	20		广东广州市花都区赤坭镇白石村5巷3号		2011/12/18	2011/12/21	2011/12/22	39.8		●								●	●				●																双肺呼吸音重	1、2、4
1722226	儿科	陈俊言	男	2009/01/02	36	2岁11月	广东广州市海珠区海联路东翠东街19号205	●	2011/12/19	2011/12/24	2011/12/30	38.9	20111221	●				●									●	●															咽痛	2、4
1719729	儿科二区	叶可莹	女	2009/12/22	25	2Y	广东广州海珠江泰路51号润泰大厦东塔801室		2012/01/01	2012/01/03	2012/01/08	38.1	20120101	●				●		●						●																			●
1761817	PICU	宋清华	男	2010/08/07	17	1Y5M	广东广州荔湾区招东村83巷八号		2012/01/02	2012/01/04	2012/01/07	39.5										●	●					●				●												4	肠道病毒71阳性			●
175437	儿科一区	林嘉楠	男	2008/05/01	45	3Y8.5M	广东陆丰潭西镇会城村118号		2012/01/08	2012/01/12	2012/01/19	39.2	20120109	●	●							●							●															2	●
1758371	儿科二区	吴家健	男	2010/09/06	18	1Y5M	广东清远清城区石角镇七星管理区吴屋村15号		2012/02/10	2012/02/12	2012/02/16	37.5	20120210	●			●	●			●					●																			●
1722822	儿科二区	李俊龙	男	2010/08/10	19	1Y6.9M	广东省广宁县五一村委会水圳村114号		2012/02/29	2012/03/06	2012/03/13	40.2
1298391	儿科二区	潘梓轩	男	2008/09/17	42	3Y5.7M	广东省海珠区金碧花园84栋2801		2012/03/02	2012/03/08	2012/03/15	39.3	20120308	●			●	●		●	●																								●	●
1388862	儿科二区	胡博涵	男	2009/01/24	38	3Y1.7M	广东省广州市海珠区金碧3期78-502		2012/03/09	2012/03/10	2012/03/15	38
1775938	PICU	陈诗诗	女	2010/08/05	20	1Y7.5M	广东河源市城区埔前镇南陂村		2012/03/06	2012/03/20	2012/03/24	39.4	20120318	●		●	●				●					●			●																●	●
1766025	儿科一区	柯峻皓	男	2010/11/27	16	1Y3.9M	广东省广州市番禺区市桥镇黄编村横岭西六巷1号之二北402		2012/03/22	2012/03/23	2012/03/28	39.8	201203023	●		●		●									●	●																		●
1259253	PICU	戴裕炫	男	2007/07/15	57	4Y8.4M	广东省深圳龙岗区龙东三和村6号		2012/03/23	2012/03/26	2012/03/28	39.2	20120324	●	●			●									●																		●
1772478	PICU	欧阳思	女	2010/04/10	24	1Y11.8M	广东英德市英城教育路南1区5栋9座三楼		2012/04/01	2012/04/04	2012/04/06	39.7	20120401	●	●			●								●	●		●																●
1765062	PICU	蒋浩扬	男	2011/01/08	15	1Y2.9M	广东广州番禺南村四街四巷6号		2012/03/18	2012/04/04	2012/04/15	40	20120431	●		●	●	●			●													●					●						●	●
1771510	儿科二区	马晓冉	女	2010/11/05	17	1Y5M	广东广州越秀伍仙桥甘园13号1楼		2012/04/05	2012/04/06	2012/04/12	38.2	20120406	●				●										●																	●
1780633	PICU	郑汉宸	男	2011/11/22	5	0Y4.6M	广东广州番禺祈福永城6B-1101		2012/04/05	2012-04-08	2012-04-15	38
1764719	儿科二区	潘嘉崴	男	2010/04/15	24	2Y	广东广州番禺大石富丽楼B座501		2012/04/08	2012/04/11	2012/04/16	39.1	20120408	●		●	●	●	●	●									●																●
1770491	儿科二区	李浩	男	2011/10/06	6	0Y6.2M	江西兴国长冈合富村石坑组11号		2012/03/10	2012-04-10	2012-04-14	39
1771092	儿科二区	孔美庭	女	2010/06/27	22	1Y9.6M	广东广州番禺钟村祈福新村海晴居2街10号B1		2012/04/10	2012/04/13	2012/04/20	40	20120412	●		●	●	●																											●
1764405	儿科二区	苏烨豪	男	2010/11/02	18	1Y5M	番禺祈福新村PC区20街62号2楼		2012/04/12	2012/04/15	2012/04/22	39.3									●							●																	●	●
1771205	儿科二区	李品颐	女	2009/07/25	33	2Y8.8M	广东广州白云区同泰路颐和山庄和凤阁2-1203		2012/04/17	2012/04/17	2012/04/18	36.8	20120417	●		●		●
1764381	儿科二区	潘韬铭	男	2009/08/28	32	2Y7.7M	广东吴川市王村港镇吉仔塘街68号		2012/04/13	2012/04/17	2012/04/18	36.8	20120413	●		●		●																											●
1645210	儿科二区	吴泳妍	女	2010/04/24	24	1Y11.8M	广东佛山顺德大良杏坛西渚大道南和里后街南8巷		2012/04/15	2012-04-18	2012-04-21	39
1768017	儿科二区	刘梦丽	女	2011/03/01		1Y1.6M	江西宜春市袁州县水江乡小洞村桂树下组11号		2012-02-19	2012/04/19	2012/04/24	39.3	20120419	●		●		●			●		●																●						●
1645210	儿科二区	吴泳妍	女	2010/04/24	24	1Y11.9M	广东顺德市大良县杏坛乡西诸大道南和里后街南8巷		2012/04/15	2012/04/18	2012/04/21	39	20120418	●				●																											●
1764222	儿一	刘佳富	男	2010/02/04	27	2Y2.5M	广东广州海珠区五凤乡九龙大街5村13号		2012/04/18	2012/04/19	2012/04/24	40.8	20120418	●		●		●		●						●																			●
1767982	儿科二区	王宇成	男	2010/10/10	19	1Y6.3M	广东佛山顺德区容桂街道华晔新路七巷8号		2012/04/17	2012/04/20	2012/04/25	38.6	20120417	●		●		●			●																								●
1766985	儿科二区	白雪俪	女	2008/01/07	52	4Y3.5M	湖南衡阳市英湘区委家属		2012/04/12	2012/04/21	2012/04/26	39.5	20120412	●		●		●			●	●																							●
1779270	儿科二区	唐国民	男	2010/03/22	25	2Y1.1M	四川内江东兴县悲南乡马村9*组20号		2012/04/21	2012/04/23	2012/04/27	39.5	20120421	●		●		●																											●
1791512	儿科二区	彭可欣	女	2008/08/20	45	3Y1.8M	广东广州番禺区大石丽江花园丽苑楼三座303		2012/04/21	2012/04/24	2012/04/29	39.4	20120421	●				●		●																									●	●
1779356	儿科二区	黄闻婷	女	2010/12/07	17	1Y4.5Y	广东增城中新镇福和里汾村村前街103号		2012/04/18	2012/04/23	2012/04/29	40	20120421	●		●					●		●																						●	●
1790369	儿科	尹琪斌	男	2010/10/09	19	2Y6.6M	广东广州番禺区沙湾镇南村		2012/04/19	2012/04/26	2012/05/05	39.5	20120425	●	●	●		●		●	●	●																						4	●		●
1565106	儿科病区	王康凯	男	2010/10/19	19	1Y6.3M	广东广州海珠区南边路南边村4巷19号		2012/04/25	2012/04/27	2012/05/02	38	20120426	●		●		●																											●
1789344	儿科	何劲飞	男	2010/08/05	21	1Y8.7M	广东云浮市云安县前锋镇新村11号		2012/04/22	2012/04/27	2012/04/30	39.2	20120422	●		●		●				●				●																			●
1763622	PICU	谢芷诺	女	2009/11/27	29	2Y5.0M	广州增城石滩谢屋村		2012/04/22	2012/04/26	2012/05/01	40										●				●	●	●																	●
1418715	儿科二区	朱尚晖	男	2009/09/29		2Y6.9M	广东广州番禺区星河湾座2-3 102房		2012-04-22	2012-04-26	2012-05-01	39.2	2012-04-22																																●
1789344	儿科	何劲飞	男	2010/08/05	21	1Y8.7M	广东云浮市云安县前锋镇新村11号		2012/04/22	2012/04/27	2012/04/30	39.2	2012-04-22	●		●		●				●				●
1788593	儿科病区	杨诚宇	男	2009/01/05	40	3Y3.8M	广东广州白云区广园西路边口南106号503房		2012/04/27	2012/04/30	2012/05/05	38.7	20120427	●		●		●		●						●																			●
1763519	儿科病区	周楚雅	女	2007/04/25	61	5Y0.2M	广东广州海珠区康乐东约南5巷1号		2012/04/28	2012/04/30	2012/05/05	39.4	20120428	●		●		●		●																									●
1701432	儿科病区	陈梓仪	女	2011/08/25	8	8.2M	广东广州海珠区东晓南路184号1梯		2012/04/17	2012/04/27	2012/05/04	39.5	20120420	●	●																														●
1763242	PICU	乐晨熙	女	2011/12/15	5	4.6M	广东河源市龙山县岩镇街56号		2012/04/29	2012/05/02	2012/05/09	39.8	20120429	●			●						●				●		●																●
1763381	PICU	余格源	男	2009/01/01	40	3Y4.0M	广东河源和平镇东水镇新坪村委会维胜村26号		2012/04/26	2012/04/30	2012/05/09	39.4	20120427	●		●		●		●						●	●		●	●														3	●
1763350	儿科病区	张子书翼	男	2010/06/29	22	1Y10M	广东广州礼岗路海外花园海涛阁607号		2012/04/29	2012/05/01	2012/05/04	38.9	20120429	●				●																											●
1183210	儿科病区	任慧	女	2007/10/29	55	4Y6.2M	广东广州市海珠区石溪村西内街二号		2012/05/02	2012/05/02	2012/05/06	39	20120502	●		●		●			●	●						●	●			●
1763149	PICU	朱瀚瑜	女	2010/09/01	21	1Y8M	广东河源市华达街德润东方银座B101		2012/05/02	2012/05/03	2012/05/08	39.2		●				●			●					●		●	●																●
1778548	儿科病区	钟雨晨	女	2009/05/30	36	2Y11M	广东广州海珠区洛溪新城洛湖居16栋602		2012/05/01	2012/05/05	2012/05/11	38.9	20120501	●		●		●		●	●	●																							●
1736373	儿科病区	吴小妹	女	2011/07/04	10	10M	江西上饶市余干县康山垦殖场里溪村187号		2012/05/03	2012/05/05	2012/05/10	38.7	20120503	●			●	●																											●
1543347	儿科病区	黄葆怡	女	2010/01/01	29	1Y6.6M	广东肇庆市端州区登高路2-45-1-103		2012/05/03	2012/05/07	2012/05/12	39	20120505	●	●			●																											●
1511201	儿科二区	刘菁欣	女	2009/07/08	34	2Y10M	广东东莞市虎门镇路东村凤凰山		2012/05/06	2012/05/09	2012/05/12	39	20120506	●		●		●																											●
1762694	儿科一区	戴奕丞	男	2008/08/12	45	3Y8.9M	广东佛山南海区黄岐白天鹅花园MN座98栋2A房		2012/05/09	2012/05/09	2012/05/11	38
1762693	儿科一区	吴业鑫	男	2009/09/20	32	2Y9.7M	广东恩平市平石街道办事处塘劳村民委员会上塘劳村16巷4号		2012-05-06	2012/05/09	2012/05/15	40	20120507	●		●		●				●				●	●	●																1、2	●
1800481	儿科二区	杨欣悦	女	2010/09/17	20	1Y7.8M	河南上蔡县蔡沟乡火神村西火神村36号		2012/05/04	2012/05/09	2012/05/15	38.5	20120504	●		●		●								●			●																●
1799879	儿科二区	施彦伶	女	2009/08/30	33	2Y8.4M	广东广州天河区员村四横路富林海岸棕林街40奥11区1座2901		2012/05/07	2012/05/10	2012/05/14	39.9	20120510	●				●			●																								●
1762504	儿科一区	李佳俊	男	2007/10/03	56	4Y7.3M	广东番禺区石壁石三村		2012/05/07	2012/05/11	2012/05/14	39.1	20120507	●			●				●	●					●																		●
1788172	儿科二区	唐桢晴	女	2008/01/21	52	4Y3.7M	广东广州市越秀区福今路3号大院35号01房		2012/05/11	2012/05/12	2012/05/17	37.7	20120512	●		●		●																											●
1554091	儿科二区	陈恩德	男	2010/08/09	22	1Y9.1M	广东广州市海珠区东晓南路锦丽居A2-1006		2012/05/10	2012/05/11	2012/05/16	40	20120510	●				●																											●
1799695	儿科二区	毛俊哲	男	2010/11/24	18	1Y5.6M	广东广州市荔湾区花地大道北97-1003		2012/05/09	2012/05/12	2012/05/16	38.4	20120509	●		●		●																											●
1798878	儿科一区	温亮亮	男	2009/06/06	36	2Y11M	广东东莞大朗石夏中和市场		2012-05-12	2012-05-12	2012-05-14	39.5
1661851	二科二区	唐鸿涛	男	2010/12/17	17	1Y5.0M	广东广州海珠区客村东大街18号101		2012/05/11	2012/05/15	2012/05/18	38.4	20120512	●		●		●								●																			●
1798135	儿科一区	黄诗瑶	女	2011/10/23	7	6.7M	广东肇庆市端州宝月栋401		2012/05/07	2012/05/14	2012/05/17	38										●	●				●																	4	肠道病毒感染			●	●
1686452	二科二区	郑家栎	男	2009/07/31	34	2Y9.5M	广东广州海珠区燕子岗南路怡翠街A1-1101		2012/05/08	2012/05/15	2012/05/18	39	20120515	●				●			●					●		●
1762311	儿科一区	姚志权	男	2010/03/03	27	2Y2.6M	广东博罗县石罗县石湾镇黄西村委会田头小组37号		2012/05/10	2012/05/13	2012/05/31	39.2	20120512	●			●	●												●														3	●
1798029	儿科二区	陈学盈	女	2007/05/05	61	5Y0.3M	广东东莞市常平镇板石大街32号		2012/05/13	2012/05/15	2012/05/20	36.9	20120513	●		●		●																											●
1797289	儿科二区	伍睿熙	男	2009/01/18	40	3Y4.0M	广东广州芳村区白鹤洞鹤园中一巷2号门2010房		2012/05/13	2012/05/17	2012/05/23	39.4	20120513	●				●																											●
1636677	儿科二区	刘炫彤	女	2011/04/04	14	1Y1.5M	广东广州海珠区前进路172号1202		2012/05/17	2012/05/17	2012/05/23	39.2	20120517	●		●		●																											●
1636561	儿科二区	熊俊杰	男	2011/01/15	16	1Y4.1M	湖南省桃江县鲊埠回族乡花园台村高码头村民组		2012/05/15	2012/05/17	2012/05/23	38.9	20120515	●				●		●						●																			●
1795437	PICU	盘洁棋	女	2006/09/28	68	5Y7.8M	广东省云浮市新兴县大江镇大塘管理区17号		2012/05/13	2012/05/21	2020/52/28	40.2																												●				1
1786160	PICU	钟博扬	男	2008/03/08	51	4Y2.5M	广东广州荔湾中南街道海南151号		2012/05/19	2012/05/22	2012/05/30	37.6	20120519	●			●					●																					腹痛		●
1786083	儿科二区	郑俊轩	男	2007/10/25	55	4	广东南海市大沥镇黄岐嘉禾花园2梯503		2012/05/22	2012/05/25	2012/05/31	40	20120522	●				●			●	●							●																●
1786083	儿科二区	朱珠	女			1Y	广东广州天河区龙口东路32号		2012/05/22	2012/05/24	2012/05/26	39.3	20120522	●				●
1785274	儿科二区	张昊天	男	2010/08/12	22	1Y9.5M	广东广州市海珠区武警8730部队		2012/05/23	2012/05/26	2012/05/31	38.7	20120524	●		●		●			●																								●
1784215	儿科二区	杨丰米	女	2010/06/20	24	1Y11.3M	广东广州番禺区钟村南国奥园悉尼三区1-1103		2012/05/28	2012/05/28	2012/05/31	40	20120528	●		●		●		●																									●
1680002	儿科一区	陈柏深	男	2011/08/08		9.7M	广东佛山禅城区南庄镇溶洲田边新村7巷3号			2012-05-20	2012-06-03	38.8
1816421	PICU	欧阳宇威	男	2010/03/11	27	2Y2.7M	四川重庆市开县麻柳乡仁和村3组149号		2012/05/31	2012/06/02	2012/06/04	39.5										●					●					●	●											1、2
1330876	儿科二区	赵靖怡	女	2008/12/08	42	3Y5.9M	广东广州海珠区泰沙路马岗顶5巷4号		2012/06/02	2012/06/04	2012/06/12	39.6	20120602	●		●		●		●																									●
1794233	PICU	彭倩茹	女	2011/11/13	7	7M	广东东莞市黄江镇中惠16栋2201		2012/06/04	2012/06/08	2012/06/09	39		●			●													●																●
1794195	儿科病区	李尚峻	男	2006/09/15	69	5Y8M	广东云浮市新兴县赤岗古丁大矿		2012/06/06	2012/06/09	2012/06/14	38.5												●																●				1	●
1794214	儿科病区	曾圆圆	女	2011/03/30	15	1Y2M	海南乐东黎族自治县佛罗镇新安村二队		2012/06/03	2012/06/08	2012/06/15	39.6	20120603	●				●			●					●	●																		●	●
1747687	儿科病区	暴博垚	男	2011/06/24	12	11.6M	广东广州番禺区沙湾镇新碧路芷兰湾六街三座202室		2012/06/06	2012/06/10	2012/06/14	38.5	20120606	●		●		●																											●
1605331	儿科病区	黄正贤	男	2011/07/16	11	10.8M	广东佛山市顺德区大良街道云良路信景花苑C座1402号		2012/06/05	2012/06/09	2012/06/14	38.6	20120607	●			●						●
1793827	儿科病区	齐紫诺	男	2010/01/21	29	2Y5M	湖南安仁县禾市乡乐友村仓下组2号		2012/06/11	2012/06/12	2012/06/15	39	20120611	●			●	●																											●
1793881	儿科病区	骆彬彬	女	2011/04/07	15	1Y2M	广东佛山市盐步中大皮革城		2012/06/10	2012/06/13	2012-06-22	38.8	20120610	●				●				●				●																			●	●
1820721	儿科病区	何厚谦	男	2009/08/29	34	2Y9.5M	广东河源市老隆镇见领下套村		2012/06/08	2012/06/13	2012/06/17	40	20120613	●				●				●				●																			●	●
1820948	儿科病区	黎伟滔	男	2005-11-03	79	79m	广东广州海珠区军亚军人俱乐部		2012-05-31	2012-06-14	2012-06-18	不详	2012-05-31	●								●		●																			眩晕		●
1820990	儿科病区	刘银峰	男	2012-04-04	3	2m	广东省清新县浸潭镇白水塘村		2012-06-11	2012-06-14	2012-06-21	39.6									●																									●
1793888	儿科病区	梁瑜峰	男	2010-11-22	19	19m	广东广州番禺区大岗下街巷6号		2012-06-16	2012-06-18	2012-06-21	不详	2012-06-16	●				●								●																			●
1708124	儿科病区	黄心怡	女	2010-02-03	29	28m	广东广州荔湾区鹤洞新村鹤翔路3巷		2012-06-16	2012-06-15	2012-07-02	37.5	2012-06-16	●				●
1680138	儿科病区	苏哲正	男	2011-07-25	11	11m	广东广州番禺区锦绣香江水华府2期		2012-06-16	2012-06-18	2012-06-21	39.5	2012-06-14	●				●																											●
1793491	儿科病区	周勇祥	男	2012-04-20	2	2m	广东广州白云区太和镇写家庄		2012-06-13	2012-06-19	2012-06-27	38.5	2012-06-19	●	●						●		●																							●
1810048	儿科病区	丘涵钰	女	2012-01-24	5	5m	广东广州番禺区大石新月明珠		2012-06-17	2012-06-19	2012-06-25		2012-06-17	●				●					●																						●
1809522	儿科病区	廖海誉	男	2006-06-25	72	72m	广东河源市新江二路南68号		2012-06-18	2012-06-21	2012-06-26	39		●				●				●							●																	●
1808777	儿科病区	南木	男	2008-07-15	48	47m	广东广州荔湾区金道花园		2012-06-24	2012-06-24	2012-06-28	39.8																●				●		●
1807487	儿科病区	覃家铭	男	2008-03-11	52	51m	广东广州番禺区东甬镇		2012-06-23	2012-06-27	2012-07-02	38.7	2012-06-23	●			●									●																			●
1546588	儿科病区	薛景涵	女	2009-04-18	39	38m	广东广州海珠区东燕路顺意花园		2012-06-25	2012-06-28	2012-07-08	39.4	2012-06-25	●	皮疹							●				●			●																●
1792820	儿科病区	区丞熙	男	2010-03-23	28	27m	广东广州黄埔区双岗村丁园街		2012-06-29	2012-06-30	2012-07-08	39.6	2012-06-29	●				●																											●
1792857	儿科病区	林沛仪	女	2010-01-20	29	29m	广东省云浮市云城区都杨镇		2012-06-24	2012-06-29	2012-07-24	39.3	2012-06-24	●	皮疹							●					●							●										1、2	●
1681874	儿科病区	唐绍杰	男	2010-08-17	23	23m	广东省高要市莲塘镇		2012-06-27	2012-06-29	2012-07-12	40.8	2012-06-28	●				●									●		●															2	●	●
1806662	儿科病区	肖雨梦	女	2008-12-26	43	42m	广东广州荔湾区芳村大道		2012-06-30	2012-07-01	2012-07-07	37.7	2012-06-30	●				●																											●
1805952	儿科病区	肖心怡	女	2011-01-07	18	17m	广东广州番禺区石基镇		2012-06-30	2012-07-03	2012-07-07	不详	2012-07-01	●			●	●			●	●				●			●	出院再入院复诊：肌张力稍低														1、2	●
1792651	儿科病区	李其悦	男	2011-08-04	11	11m	广东东莞市寮步上屯村		2012-06-27	2012-07-02	2012-07-13	40									●																									●
1792449	儿科病区	蓝树南	男	2004-02-27		101m	广东省云浮市云安县		2012-07-05	2012-07-06	2012-07-15	39.9										●		●				●	●			●		●			●							1、2、4		●	●	●
[truncated: 87 more columns]

## Sheet: 2012年7月-2013年住院病例
ID	科室	姓名	性别	出生日期	年龄郭	年龄(原)	住址	接触史	发病日期	就诊日期	出院日期	最高体温				出疹情况（头部、躯干、四肢、手、足、口腔、生殖器粘膜）													临床症状和体征
													发热大于等于3天：0无；1yes	体温/脉搏/呼吸	血糖最高值	出疹时间	有疹	丘疹	斑疹	斑丘疹	疱疹	出疹部位：1手；2足，3臀，4背，胸；5生殖器肛周；6大腿	脓疱疹	咽峡炎：1咽部充血；2咽部疱疹；3口腔溃疡；4牙龈疱疹；5唇周疱疹；6口腔疱疹	扁桃体肿大：1；2；3；4	肢体低温	CRT	circualtion	咳嗽/流涕：1流涕；2咳嗽，3有痰	呕吐	腹痛	腹泻	头痛	肌肉关节疼痛	易惊：11偶发；2频繁	惊厥/抽搐	肢体抖动/肌阵挛	肌无力或急性弛缓性麻痹	腱反射减弱或消失	肌张力改变（1增高、2下降或消失）	眼球震颤/运动障碍	精神差	意识改变1嗜睡2昏睡3昏迷4意识内容障碍	昏迷	呼吸暂停	呼吸困难/紫绀	吐泡沫或血性泡沫	肺水肿	肺出血
1792651	儿科病区	李其悦	男	2011-08-04	11	11m	广东东莞市寮步上屯村		2012-06-27	2012-07-02	2012-07-13	40		38.4/130/30															●
1792449	儿科病区	蓝树南	男	2004-02-27	101	101m	广东省云浮市云安县		2012-07-05	2012-07-06	2012-07-15	39.9		39.9/158/40																●			●			●惊厥状态	●		●	1				●		●			●
1804672	儿科病区	黄信	男	2008-08-19	47	4y	广东从化县城郊镇旺城城东社区居委会		2012-07-07	2012-07-07	2012-07-10	37.6		37.6/152/24																						●							3、1
1803932	儿科病区	李政鹏	男	2009-11-21	32	3y	广东电白县黄岭镇丰峒丰峒村1号		20120705	2012-07-09	2012-07-18	40.3		38.3/129/47		2012-07-07	●				●									●					●		●
1792323	儿科病区	徐峻熙	男	2011-09-30	9	9M	广东广州市海珠区南泰路60号		2012-07-07	2012-07-07	2012-07-13	37.5		37.5/113/24		20120707	●				●
1840781	儿科病区	陈妙琪	女	2011-02-02	17	1y	广东陆丰市湖东镇后林村下片十八巷6号		2012-07-10	2012-07-13	2012-07-15	39.1		37.5/140/34		2012-07-12	1				1					1		1	1								1									1	1	1	1
1802754	儿科病区	何明洋	男	2010-09-24	21	2y	广东云浮市新兴县天堂镇东焦根村8号		2012-07-09	2012-07-13	2012-07-20	39.8		38.2/127/30		2012-07-09	1		1		1														1							1
1802826	儿科病区	严梓华	女	2011-01-01	8	1y	阳江市阳春春城城西大道198-5		2012-07-07	2012-07-12	2012-07-21	39		38.3/92/39		2012-07-07	1				1									1					1		1					1
1655416	儿科病区	程子浚	男	2010-5-11	26	2y	广州海珠鹭江西街新巷11号		2012-07-11	2012-07-13	2012-07-18	39.6		36.8/120/24		2012-07-11	1	1	1		1														1
1785032	儿科病区	潘璐	女	2010-07-12	24	2y	广东广州市番禺区大石镇沙溪村		2012-07-07	2012-07-13	2012-07-18	39.5		37/100/25		2012-07-07	1				1
1840308	儿科病区	肖博予	男	2011-07-25	11	11m	广东广州市海珠区革新路139号栋302		2012-07-13	2012-07-14	2012-07-15	40		37/140/28		20120714	1	1			1														1
1840304	儿科病区	盘华轩	男	2006-09-24	70	6y	广东云浮市新兴县大塘村29号		2012-07-02	2012-07-14	2012-07-20	38.7		37.2/134/28		2012-07-07	1				1									1			1		1
1840747	儿科病区	颜石煌	男	2010-12-26	18	2y	湖南安仁县城关镇五一北路29号		2012-06-15	2012-07-15	2012-07-28	38.6		36.8/120/24		2012-07-12	1		1		1								1						1
1840574	儿科病区	冯晴瑜	女	2011-01-06	18	1y	广东广州市白云区同和镇蟹山中街3巷7号179栋501		2012-07-17	2012-07-17	2012-07-18	39.8		38.6/144/31		20120710	1				1																						1
1615537	儿科病区	陈正豪	男	2010-12-25	21	2y	广东广州市海珠区保利百合一组以佐802		2012-07-10	2012-07-17	2012-07-22	39.3		39.3/100/25		2012-07-10	1				1								1
1818792	儿科病区	曾艺宁	女	2009-02-11	34	3y	广东广州海珠区南箕路24号101		2012-07-14	2012-07-19	2012-07-25	38.2		37/100/25		2012-07-14	1	1											1
1778972	儿科病区	黄浩轩	男	2010-10-06	21	2y	广东广州市海珠区昌岗西南边新街一巷56号		2012-07-16	2012-07-18	2012-07-23	39		36.8/147/25		2012-07-16	1		1		1								1	1					1		1
1830980	儿科病区	宁张宇轩	男	2011-06-28	13	1y	广东广州天河区天河路珺园1907		2012-07-18	2012-07-22	2012-07-26	38.9		38/100/25		2012-07-19	1				1
1836431	儿科病区	郑以浩	男	2010-01-16	30	2y	广东吴川市塘缀镇长安路东48号		2012-07-19	2012-07-21	2012-07-27	39.3		39/135/35		2012-07-20	1				1														1频繁惊跳							1
1802145	儿科病区	郭畅	女	2009-05-28	38	3y	广东广州市白云区水塘西路号		2012-07-19	2012-07-22	2012-07-25	38.8		36.5/102/26		2012-07-19	1				1																1					1
1756532	儿科病区	黎婉琦	女	1999-03-19	152	13y	广东佛山顺德区乐从镇大罗村村心坊村心大街20号									2012-09-01	1				1
1829415	儿科病区	谢慧琪	女	2007-07-21	60	5y	广东河源市和平县合水镇西坑村委会村前21号		2012-07-25	2012-07-27	2012-08-04	40.1		37.8/164/25		2012-07-25	1	1												1
1801832	儿科病区	黄晓晴	女	2011-10-04	5	5m	广东清远市佛岗石角镇育才路育中巷301		2012-07-24	2012-07-27	2012-08-05	40		38.2/182/36		20120726	1			1	1														1		1肢体频繁抖动			2			1
1829435	儿科病区	曹雨绮	女	2011-02-06		1y	湖南郴州市苏仙区凤渡镇南香村13组		2012-07-25	2012-07-27	2012-07-30	36.7		36.5/160/32																1		1
1835779	儿科病区	刘艺捷	女	2011-12-26	7	7m	广东广州市海珠区晓港西马路163号101房		2012-07-27	2012-07-28	2012-08-02	38.7		37.5/105/26		2012-07-27	1		1		1
1835724	儿科病区	漆正豪	男	2011-01-11	18	1y	江西省丰城市丽村镇漆家村		2012-07-25	2012-07-28	2012-08-04	38.6		36.5/135/30		2012-07-25	1		1		1														1			双下肢肌力、肌张力稍低，不能独站独走；出院时可独站独走
1828696	儿科病区	邱韵霏	女	2011-05-23	14	1y	广东东莞市南城区东骏豪苑瑞景居2座1203		2012-07-30	2012-08-02	2012-08-07	38.5		38/160/32		2012-07-30	1	1	1		1
1833920	儿科病区	李蕾蕾	男	20110507	15	1y	广州市荔湾区芳村		20120804	20120805	20120812	38.5		38.5/126/22		20120804	1			1	1								1						1
1834012	儿科病区	朱星霏	女	20090424	40	3y	广州市海珠区礼岗路柏涛雅苑15栋406		20120801	20120803	20120809	38.6		38.6/86/25		20120801	1		1
1817241	儿科病区	杨澜	男	20101010	22	2y	广州市海珠区沙溪东岗顶北街二号		20120803	20120805	20120810	39		37/130/25		20120803	1	1
1617384	儿科病区	岑英智	男	2010-10-23	22	2y	广东四会市大沙镇陈冲村委会欧岗六号		2012-08-06	2012-08-07	2012-08-13	38.6		36.8/140/24		2012-08-07	1		1		1
1763882	儿科病区	姚炬豪	男	2011-02-23	17	1y	广东广州市海珠区泰沙路穗宁花园		2012-08-02	2012-08-08	2012-08-12	40.6		40.6/180/32		2012-08-08	1				1								1							1
1693369	儿科病区	黄韬瑜	男	2007-12-26	56	5y	广东广州市海珠区昌岗中路大街8号2楼		2012-08-04	2012-08-08	2012-08-17	38.6		37.5/100/25		2012-08-05	1
1828087	儿科病区	黄雅灵	女	2009-01-15	43	3y	广州市番禺区榄核镇利民街十巷6号		2012-08-13	2012-08-13	2012-08-24	40		37.4/116/27															1	1			1				1	四肢肌力IV级
1824131	儿科病区	罗高邦	男	2011-09-20	11	11m	广州市天河区东方新世界五栋507		2012-08-13	2012-08-15	2012-08-17	39.5		36.8/110/30		2012-08-13	1				1
1689112	儿科病区	冯健恒	男	2010-08-12	24	2y	广州市海珠区石岗四巷16号-902		2012-08-13	2012-08-15	2012-08-21	39		38.3/110/26		2012-08-13	1				1								1	1
1760369	儿科二区	梁皓杰	男	2009-09-24	35	3y	广东广州市番禺区福景路916号12座		2012-08-16	2012-08-17	2012-08-23	39.6		39.4/140/35		2012-08-17	1		1		1								1
1827515	儿科二区	李润凯	男	2011-10-24	10	10m	广州市海珠区南洲北路海新街17号		2012-08-22	2012-08-23	2012-09-29	39.5		37.5/140/35		2012-08-23	1		1		1
1865277	儿科二区	李润轩	男	2011-10-24	10	10m	海珠区南洲北路海新街17-604		2012-08-24	2012-08-24	2012-08-30	38.8		37/100/28		2012-08-24	1				1
1583035	儿科二区	尹一宸	男	2010-11-09	21	2y	海珠区翠城花园中街9号603		2012-08-25	2012-08-25	2012-08-30	39		36.8/126/26		2012-08-25	1				1
1827261	PICU	朱浩瑜	男	？	8	8m	花都新华街保利城六街1号1203房		2012-08-26	2012-08-28	2012-08-31	39.5		36.4/127/35		2012-08-27	1		1		1														1	1
1816981	儿科二区	王建清	男	2010-10-11	22	2y	海珠区叠景路彩榆街三号601		2012-08-27	2012-08-29	2012-09-04	39.6		37.8/120/30		2012-08-27	1			1			1												1
1822951	儿科二区	刘素金子	男	2011-12-19	8	8m	广东揭西县龙潭镇龙跃村委三八村十三巷4号		2012-08-24	2012-09-04	2012-09-06	39		36.8/120/28		2012-08-24	1	1			1
1739695	儿科一区	董浩霖	男	2010-07-10	25	2y	安徽阜阳市颍东区冉庙乡张桥村
1763149	儿科二区	朱瀚瑜	女	2010-09-01	24	2y	河源市华达街德润东方银座B101		2012-08-30	2012-09-04	2012-09-11	39		36.8/100/25		2012-09-04	1	1											1
1580753	儿科二区	王屹澜	男	2011-01-27	19	1y	海珠区上影三街6号		2012-09-06	2012-09-07	2012-09-12	37.9		37.9/130/25		2012-09-06			1		1															1
1838014	儿科二区	王子豪	男	2012-03-18	5	5m	海珠区沥窖新渔2巷10号		2012-09-07	2012-09-08	2012-09-10	38.4		38.4/110/25		2012-09-07	1				1
1847909	儿科二区	刘金燕	女	2011-11-03	11	11m	广东省雷州市杨家镇后坑村101		2012-09-08	2012-09-09	2012-09-13	39		38.1/130/25		2012-09-08	1		1		1
1847565	儿科二区	陈祺誉	男	2011-08-29	12	1y	海珠区石岗四巷16号之六902		2012-09-09	2012-09-11	2012-09-15	38.4				2012-09-09	1		1		1														1
1496416	儿科二区	张浩楠	男	2009-12-31	32	3y	广东罗定市太平镇太东村有水冲8号		2012-09-09	2012-09-11	2012-09-15	39.6		36.6/96/22		2012-09-10	1				1
1848009	儿科病区	蒋海峰	男	2011-01-03	20	1 y	广州海珠区中大五凤小学接龙大街二巷三楼		2012-09-11	2012-09-12	2012-09-17	39		36.4/128/28		2012-09-11	1				1					1	3															1
1847303	儿科病区	陈上南	女	2010-12-04	21	2Y	广州市荔湾区沙溪村285号		2012-09-10	2012-09-12	2012-09-17	39.2		37.4/115/22		2012-09-10	1		1		1						2
1847102	儿科病区	冯梓轩	男	2011-05-18	16	1y	广东广州市海珠区康乐东约一巷5号		2012-09-09	2012/9/12/	2012-09-16	39.1		36.8/128/24		2012-09-09	1		1		1						2
1695733	儿科病区	张梓荍	男	2011-08-31	12	1y	广州市番禺区中村锦绣趣园南街1-1-202		2012-09-10	2012-09-11	2012-09-17	39.2		38.4/103		2012-09-10	1		1		1						2
1266353	儿科病区	祝庆涛	男	2007-03-28	65	5y	广东南海大沥水头河村		2012-09-05	2012-09-12	2012-09-19	38.5		37.8/125/25		2012-09-05	1				1
1847939	儿科病区	龙焰华	男	2011-02-17	19	1y	广州海珠区瑞宝南岸社2巷6号		2012-09-09	2012-09-12	2012-09-16	39.2		37.2/138		2012-09-09	1			1	1
870851	儿科病区	彭健熙	男	2002-11-06		10y	海珠区翠城花园19栋2506房		2012-09-07	2012-09-12	2012-09-17	40		38.9/124		2012-09-12	1				1								1	1		1	1
1846890	儿科病区	潘明道	男	2011-06-27	14	1y	增城市小楼约场村		2012-09-09	2012-09-15	2012-09-19	39		36.5/100/25		2012-09-09	1		1		1								1	1												1
1590701	儿科病区	李浚毅	男	2010-11-04	22	2y	海珠区金碧一期5栋1105		2012-09-13	2012-09-14	2012-09-16	40.9		40.9/123/30		2012-09-15	1				1					1										1
1848186	儿科病区	孔凡杰	男	2008-01-01	32	4y	广东怀集县永固镇保安村委会江珠村576		2012-08-22	2012-09-14	2012-10-03	39		36.8/140/35		2012-08-22	1	1			1								1							1
1846724	儿科病区	牛博华	男	2010-07-10	26	2y	佛山市南海黄岐第一城40座2A		2012-09-07	2012-09-14	2012-09-19	39.5		36.2/112		2012-09-13	1			1	1								1
1848009	儿科病区	蒋海峰	男	20110103	20	1y	广州市海珠区中大五凤小学接龙大街二巷三楼		20120911	20120912	20120917	39		36.7/128/28		20120911	1		1		1					1	3									1						1
1401836	儿科病区	卢丽诗	女	2009-08-27	36	3y	番禺区洛浦街洛溪大路46号		2012-09-09	2012-09-14	2012-09-22	38.7		36.2/92		2012-09-16	1												1
1338496	儿科病区	严实	男	2009-01-24	43	3y	海珠区珠江医院财务处		2012-09-17	2012-09-18	2012-09-24	39.2		36.8/100/25		2012-09-17	1				1
1846554	儿科病区	邓淑华	女	2009-10-13	35	3y	清远市佛冈县汤塘镇大埔村		2012-09-16	2012-09-17	2012-09-25	38.4		38.4/179/20												1										1				1		1	3
1771092	儿科病区	孔美庭	女	2010-06-27	26	2y	番禺区钟村祈福新村海晴居10号B1F		2012-09-12	2012-09-18	2012-09-21	39.5		36.5/116		2012-09-14	1													1
1757169	儿科病区	王梓轩	男	2010-12-13	21	2y	海珠区细岗 路50号1804		2012-09-17	2012-09-18	2012-09-24	38.5		38.3/120/28		2012-09-18	1				1
1813739	儿科病区	许悦文	男	2004-07-23	98	8y	东莞市东城区万科高尔夫花园		2012-09-17	2012-09-18	2012-09-24	39		38.5/98/25		2012-09-17	1				1								1
1848587	儿科病区	穆浩翔	男	2011-05-03	16	1y	白云区云景花园云桦苑4号807		2012-09-20	2012-09-22	2012-09-26	38.9		37.3/110/28		2012-09-21	1													1					1
1848728	儿科病区	何星辰	男	2008-01-01	56	4y	白云区白天鹅花园G3栋503		2012-09-19	2012-09-24	2012-09-28	39.6		36.4/104		2012-09-22	1			1	1								1	1
1848754	儿科病区	卢泽森	男	2011-05-21	16	1y	海珠区沙泰路中大布市场长江文易城A-127		2012-09-22	2012-09-25	2012-09-28	39.5		37/120/28		2012-09-25	1				1														1
1812453	儿科病区	黄振腾	男	2011-07-08	15	1y	番禺区大石镇会江村		2012-09-16	2012-09-29	2012-10-13	39.9		36.8/120/25		20120918	1	1风团样丘疹											1						1
1726728	儿科病区	李悦	女	2011-02-17	20	1y	海珠区革新路花大花园D27-903		2012-09-29	2012-09-30	2012-10-05	39.2		39.2/138/35		2012-09-29	1				1					1	3		1	1
1753998	儿科病区	刘依婷	女	2011-09-05	13	1y	番禺区广州碧桂园雅苑29座401		2012-09-25	2012-10-02	2012-10-07	38.5		36.8/120/28		2012-10-02	1				1
1513844	儿科病区	李梓茵	女	2009-08-27	38	3y	海珠区侨城花园秋月街108号701		2012-09-23	2012-09-30	2012-10-06	38.5		38.3/130/30		2012-10-01	1			1	1								1
1738061	儿科病区	尹敬豪	男	2011-07-15	15	1y	海珠区泉塘一巷102		2012-09-30	2012-10-01	2012-10-07	39		37.2/120/27		2012-10-01	1				1														1
1864498	儿科病区	李浩然	男	2011-12-26	10	9m	番禺区南浦碧桂园雅苑29座401		2012-09-30	2012-10-01	2012-10-07	39.7		38.4/120/28		2012-09-30	1				1								1						1
1637691	儿科病区	欧性君	男	2009-04-20	41	3y	湖南新田县骥村镇乌下村2组		2012-10-05	2012-10-05	2012-10-11	39.5		38/124/32		2012-10-06	1
1857874	儿科病区	丁毅诚	男	2010-11-30	23	2y	广州市荔湾区		2012-10-05	2012-10-05	2012-10-11	39		36.8/116		2012-10-05	1		1
1858392	儿科病区	娄钟菱	女	2010-05-11	28	2y	海珠区瑞宝乡马岗顶3巷12		2012-10-02	2012-10-07	2012-10-10	39		36.8/120/28		2012-10-02	1				1								1
1811974	儿科病区	关贤朔	男	2012-02-16	8	7m	海珠区中约大街10巷2号3楼		2012-09-25	2012-10-09	2012-10-12	39		36.2/110/26		2012-10-08	1				1											1
1708049	儿科病区	何泽宇	女	2011-10-26	12	？	从化县鳌头这高平村下麻队200号		201210/7	2012-10-18	2012-10-25	39.6		37.1/110/30															1
1885389	儿科病区	江泽诚	男	2011-11-19	11	11m	广州市芳村区大道西14号		2012-10-19	2012-10-21	2012-10-26	38.8		37.1/120/24		2012-10-20	1				1
1861425	儿科病区	张勉	男	2011-05-17	30	1y	广东连县城西鹅公潭		2012-10-22	2012-10-24	2012-11-01	39.3		37.5/169/37		2012-10-24	1	1								1	2，3	1		1					1	1
1722893	儿科病区	周雨萱	女	2011-10-21	12	1Y	白云区富力千禧花园		2012-10-01	2012-10-20	2012-11-01	39.2		36.8/112		2012-10-26	1				1								1			1
1880374	儿科病区	黄诗容	女	2012-02-10	9	8m	海珠区榕景一街22*1001		2012-10-25	2012-11-01	2012-11-06	39		38.3/120/27		2012-10-31	1	1			1								1	1		1			1
1879083	儿科病区	郭颜绮	女	2010-05-01	30	2y	海珠区昌岗大街114号		2012-11-01	2012-11-02	2012-11-07	39.3		39.3/120/26		2012-11-02	1			1	1								1
1785745	儿科病区	彭瑾瑶	女	2012-05-12	6	5m	海珠区翠城花园5*507		2012-11-02	2012-11-03	2012-11-08	38.9		38.4/120/30		2012-11-02	1				1
1458734	儿科病区	王芷晴	女	2009-10-24	36	3y	海珠区翠城花园五栋704		2012-10-30	2012-11-01	2012-11-08	38.9		37.6/100/25		2012-10-31	1												1						1
1661167	儿科病区	周子健	男	2010-06-09	28	2y	河源市紫金县义容镇大田村赤丘村民小组2号		2012-10-31	2012-11-03	2012-11-06	39.3		36.8/96/23		2012-11-02	1				1								1
1790955	儿科病区	邓赫	男	2012-03-10	7	8m	海珠区南洲路罗马家园凯旋C1101		2012-11-06	2012-11-09	2012-11-15	39		36.6/120/30		2012-11-07	1				1														1
1842835	儿科病区	成其美	女	2011-01-01	22	1y	广东神恩平市中安街一巷号		2012-11-07	2012-11-13	2012-12-10	42		40.1/198/70												1	2		1							1			1	1		1	3			1			1
1874263	儿科病区	陈嘉乐	男	2012-01-05	10	10m	海珠区怡乐花园B4-1404		2012-11-15	2012-11-17	2012-11-20	40		37.9/130/30		2012-11-17	1				1								1
1874456	儿科病区	王梓博	男	2010-06-19	29	2Y	广东广宁县南街镇护国社区居委会朝阳西路3号201		2012-11-12	2012-11-15	2012-11-21	40		36.8/122		2012-11-14	1		1		1					1			1						1
1875208	儿科病区	禤俊轩	男	2011-11-22	11	11m	广西梧州市万季区旺铺镇鹤洞村
1842612	儿科病区	雷镒岍	女	2010-01-08	33	2y	海珠区聚德路索丽苑6梯810		2012-11-16	2012-11-18	2012-11-24	？		37.1/116		2012-11-17	1		1		1
1873862	儿科病区	余淳轩	男	2011-08-01	15	1y	海珠区旧市头东约四巷1号		2012-11-18	2012-11-18	2012-11-24	38.5		38.5/126		2012-11-18	1		1		1								1						1
1842544	儿科病区	陈美圆	女	2010-09-23	26	2y	荔湾区山村太和约30号		2012-11-17	2012-11-18	2012-11-24	39.5		36.8/124		2012-11-18	1		1		1								1						1
1767895	儿科病区	曹家如	女	2008-10-17	49	4y	海珠区江南大道南398号9号梯304房		2012-11-17	2012-11-24	2012-11-30	37.2		36.8/100/25		2012-11-21	1				1
1636451	儿科病区	王鸿谦	男	2009-10-18	37	3y	荔湾区东朗新后马路6号		2012-11-25	2012-11-25	2012-12-01	38.7		38.7/120/25		2012-11-25	1												1						1
1827930	儿科病区	梁杰锋	男	2008-02-17	57	4y	中山市东凤镇民乐村尾安二街
1841963	儿科病区	钟诗晟	男	2012-04-28	7	7m	海珠区昌岗东路254号之二602房		2012-11-30	2012-12-01	2012-12-08	38.3		36.8/120/30		2012-11-30	1				1											1			1
1532742	儿科病区	马紫轩	女	2009-12-23	35	3y	海珠区保利花园静雅街70号301		2012-12-01	2012-12-03	2012-12-09	38.3		36.5/122/28		2012-12-01	1												1
1841624	儿科病区	黄敬博	男	2010-10-05	26	2y	海珠区泰宁南街1巷2栋4楼		2012-12-04	2012-12-09	2012-12-15	39.4		38/110/25		2012-12-08	1			1	1								1						1
1841418	儿科病区	谢昕晋	男	2009-03-30	44	3y	海珠区凤阳凤岗荟萃荟福楼23号		2012-12-11	201/12/12	2012-12-19	39.1		39/116		2012-12-11	1		1		1								1
1859613	儿科病区	王佳梦	女	查不到病例	32
1721045	儿科病区	杨竣霏	女	20110401	20		广州市海珠区依翠街17号303房		20121214	20121214	20121220	38.5		36.8/110/26		20121214	1		1										1
1449064	儿科病区	蔡镕泽	男	20091024	38		广州市海珠区滨江西路30号		20121215	20121217	20121224	38.5		36.8/110/25		20121216	1		1		1								1
1651384	儿科病区	张浩东	男	20100227	34		广州市黄埔区荔香路38号B2804		20121214	20121218	20121222	39.2		36.8/110/22
1592995	儿科病区	叶子越	男	20110110	23		广东增城市新塘镇白江村校前路6号		20121219	20121220	20121226	39		37.8/120/27		20121220	1				1															1
1887965	儿科病区	潘杰	男	20101118	25		广东东莞市桥头远联村		20121216	20121222	20130105	39.2		36.5/108/23			1		1							1	〉2		1			1				1			1				1、3
1887871	儿科病区	洪菲尔	女	20100301	34		广州市海珠区千禧一街1705		20121224	20121224	20121229	39.2		37.7/110/25			1				1									频繁呕吐						1
1809769	儿科病区	严宸	男	20120605	7		湖南常宁市胜桥镇巴塘村郑家组10号		20121225	20121226	20121231	39		38.4/110/25		20121225	1				1								1
1661328	儿科病区	潘尚湋	男	20100901	28		广东顺德市自然新村鬼安路11街2号		20121224	20121227	20121229	36.8		36.8/110/25		20121224	1				1								1
1887646	儿科病区	梁？	男	20101201	30		广州市番禺区大石镇滨江绿园		20121227	20121229	20130104	38.7		28.7/114/		20121228	1		1		1														1
1899307	儿科病区	郑文晞	2	20111218	18		广东汕头潮南区陇田镇东波七家口14号102房		20130103	20130103	20130107	39.8	0	38/112/30		20130103	1				1	1，2		1，2			2S	0	2，3	0					0	0	0	0	0	0	0	0	0
1683771	儿科病区	唐卫枫	1	20110609	19		广东广州市海珠区昌岗中路宝泉大厦6号706房		20130107	2030107	20130114	39.5	0	39.5/115/24		20130107	1				1	1，2，3		1，2，3			2S	0	1	0					1	0	0	0	0	0	0	0	0
1905153	儿科病区	彭欣如	2	20100817	30		广东广州市海珠区万寿路59号		20130215	20130223	20130301	39	0	38.3/110/25		20130215	1				1	5，6		1，2	1		1S	0	1	0					1	0	1	0	0	0	0	1	0
1772791	儿科病区	温嘉炫	1	20111226	14		广东清远市清新县禾云镇井建村委会背村47号		20130221	2030223	20130301	39	0	36.8/120/26		20130222	1			1	1	1，2		1	1		1S	0	2	0					0	0	0	0	0	0	0	0	0
1910114	儿科病区	李智程	1	20100119	38		广东广州市番禺区永善村41号		20130325	20130325	20130326	39.8	0	36.9/132/36			1				1			1，2，4，5			2S	0	1，2，3	0					0	1	0	0	0	0	0	0	0
1947451	PICU	张依彤	2	20100611	33		广东广州市南沙区黄阁大井村宏辉路六巷18号		20130405	20130407	20130410	38.1	0	36.8/102/26		20130407	1				1			1，2	2		2S	0		1	1				1	0	0	0	0	0	0	0	0
1925037	PICU	王湘钧	1	与手足口病无相关	42		广东广州市番禺区市桥北丽园一街5栋2梯602		20130404	20130406	20130411	39.5	0	38.1/137/32			1							1，2，3，5	2			0	2，3	0					1	0	0	0	0	0	0	0	0
1947551	儿科二区	温铱然	2	20120811	8		广东广州市海珠区礼岗路柏涛雅苑20-901		20130409	20130409	20130415	38.9	0	38/145/30		20130411	1		1		1	1，2，3		1				0	2	0		黄色水样便3次/天，一天			0	1	0	0	0	0	0	0	0
1925656	儿科二区	张珈睿	1	20100225	38		广东广州市海珠区昌岗中路102号大院14-807		20130409	20130412	20130416	39.9	1	37.3/108/22		20130411	1				1			1，2，6	2		1S	0	1	0					0	0	0	0	0	0	0	0	0
1829583	儿科二区	赵一茗	1	20110620	21		广东佛山市南海区盐步广铁三眼桥货场		20130414	20130416	20130420	39	0	38/115/25		20130417	1				1			1，2	2		2S	0	1，2	0					0	0	0	0	0	0	0	0	0
1911695	儿科二区	赵一涵	2	20110620	21		广东佛山市南海区盐步广铁三眼桥货场		20130414	20130416	20130420	39.5	0	37.8/110/25			1				1			1，2	1		2S	0		0					0	0	0	0	0	0	0	0	0
1938942	PICU	余晓花	2	20071210	71		广东广州市海珠区石溪		20130414	20130417	20130422	39.1	1	38.9/120/35		20130414	1				1	1，2，5，膝部		1，2			2S	0	2	0					0	0	0	0	0	0	0	0	0
1947353	儿科二区	余晓梅	2	20100106	39		宁夏同心县		20130416	20130419	20130422	40.3	1	40.3/150/40		20130416	1		1		1	1，2		1				0		0	1阵发性腹痛				1	0	1	0	0	0	0	0	0
1940170	PICU	陈钰如	2	20110914	20		广东广州市白云区龙归镇园夏村		20130428	20130430	20130501	38.4	1	38/110/25		20130429	1			1	1	1，2，5		1		1	〉3S	1		0					1	0	0	0	0	0	0	1	3	1		1	1	1	1
1894163	儿科二区	温瑾泉	1	20121001	7		广东广州市海珠区石岗路11号之十八		20130428	20130429	20130505	39.5	0	38/110/25		20130429	1			1	1	1，2，4		1，3			1S	0	1，3	0					1	0	0	0	0	0	0	0	0
1935514	PICU	陈子欣	2	20120224	14		广东广州市海珠区南站新街24号401		20130503	20130503	20130507	39.6	0	37.5/166/38		20130503	1		1		1	1，2，3，5		1，2，3，6	2		4S	1	1	0					1	0	0	0	0	0	0	0	0
1939693	儿科二区	简骏	1	20120919	8		广东惠州市惠阳区淡水白云坑土湖村委会白云坑新街		20130505	20130507	20130513	38.9	0	36.8/180/25		20130505	1				1			1，2，3			1S	0	1	1					0	0	0	0	0	0	0	0	0
1967522	儿科二区	吴泽豪	1	20110926	19		广东广州市海珠区五凤村翔德大街3巷		20130507	20130508	20130514	38	0	38/100/25		20130508	1				1	1，2，5		1，3	1		1S	0		0					0	0	0	0	0	0	0	0	0
1761113	儿科二区	伍梓宁	1	20111214	17		广东广州市海珠区海富花园汇嘉阁708		20130504	20130504	20130513	39.5	0	36.8/156/35		20130504	1		1		1	1，2，4，肘部，膝部		1，3	2	1	3S	0		0					1	0	0	0	0	0	0	1	0
1827578	儿科二区	区家琪	2	20120201	16		广东广州市海珠区工业大道中292号102		20130511	20130512	20130517	38	0	37.4/90/25		20130511	1		1		1	1，5		1，3	1	1	3S	0		1					0	0	0	0	0	0	0	0	0
1458347	儿科二区	何玉涵	2	20100209	39		广东广州市海珠区工业大道五一北8号602		20130509	20130511	20130516	38.9	1	38/89/20		20130509	1		1		1	1，5		6	1		1S	0	2	0					0	0	0	0	0	0	0	0	0
1609527	PICU	曾峻熙	1	20110214	27		广东广州市海珠区宿舍26号101房		20130513	20130513	20130515	40	0	35/128/32		20130513	1		1		1	1，2，5		1，2			2S	0		1					1	0	1	0	0	0	0	0	0
1966931	儿科二区	叶铠滔	1	20091024	43		广东广州市海珠区昌岗东四巷9号之三701		20130508	20130512	20130517	39.4	0	37/95/25		20130508	1				1	1，2		1，3	1		1S	0		0					0	0	0	0	0	0	0	0	0
1364590	儿科二区	阳晨玲	2	20081101	55		四川省资阳市雁江区小院镇李子村三组7号		20130512	20130514	20130520	38.3	1	37.5/102/25		20130512	1				1	1，2，3		6	2		1S	0	2	0					0	0	0	0	0	0	0	0	0
1779850	PICU	欧宗昊	1	20111215	17		广东肇庆市广宁县南街镇都巷村491号		20130515	20130515	20130521	39.9	0	37/160/30		20130515	1		1		1	1，2，3		1，3，6	2	1	4S	1		0					0	1	0	0	0	0	0	0	0
1946724	PICU	周璟奕	1	20111203	18		广东广州市番禺区化龙镇明经村		20130517	20130519	20130527	39.5	0	37.9/139/32		20130517	1		1		1	1，2		1，2，5，3，舌尖溃疡			2S	0	2	0		黄色稀样便4次			0	1	0	0	0	0	0	0	0
1946649	PICU	李逸航	1	20110623	22		广东广州市荔湾区增滘1队		20130516	20130518	20130522	39.5	1	13/130/33		20130516	1		1	1	1	1，2，3，5		1，3，6			2S	0		1					1	0	0	0	0	0	0	0	0
1951545	儿科一区	杨佳欣	2	20130319	14		广东广州海珠区龙潭村颖龙北街10-3		20130519	20130520	20130524	39.5	0	37.6/122/26		20130520	1	1			1	肘，膝，3		1，2	1		2S	0		0					0	1	0	0	0	0	0	0	0
1946232	儿科一区	施皓轩	1	20101110	31		广东广州海珠区昌岗西路南边二约9号		20130517	20130521	20130525	39	0	38/124/28		20130521	1		1		1	左上肢		1，2	1		1S	0	2	0					0	1	0	0	0	0	0	0	0
1912624	儿科二区	郑浩然	1	20120928	8		广东广州海珠区南洲路后滘南边街12巷5号		20130517	20130520	20130525	38.5	0	37.5/130/24		20130517	1		1		1	1，3，5，肘部，膝部		1，2	1		1S	0		0					0	0	0	0	0	0	0	0	0
1844260	PICU	张骏康	1	20121005	8		广东清远市佛冈县四九镇九街		20130520	20130521	20130527	39.2	0	39.2/132/25		20130520	1	针尖大小红疹			1	1，2，4，颈部		1，2			6S	1	1，2	1					0	0	0	0	0	0	0	0	0
1638679	PICU	魏思雅	2	20110121	28		湖北省孝感市汉川市沉湖镇魏夹村3-96号		20130520	20130523	20130526	39.8	0	36.5/112/30		20130522	1		1		1	1，2，3，5		1，2，舌疱疹，牙龈溃疡			2S	0		0					1	0	0	0	0	0	0	0	0
1415358	儿科二区	杨子涵	1	20090921	44		广东广州市海珠区荔福花园25号402		20130521	20130521	20130526	39.2	0	39.2/110/26		20130521	1				1			1，2			2S	0		0					0	0	0	0	0	0	0	0	0
1729403	儿科病区	何品毅	1	20111105	18		广东广州市海珠区翠城花园八栋602		20130517	20130525	20130607	38.3	1	36.7/122/30		20130525	1	1			1	2，腰，大腿		1，2	1	1	4S	1	1，2	0					0	1	0	0	0	0	0	0	0
1951626	儿科病区	邓佳萱	2	20111002	19		湖南省郴州市桂阳县银河乡大何村2组		20130518	20130521	20130527	39	1	38.2/152/42		20130518	1				1	1，2，3，4		1，2	1	1	4S	1		0					1	0	0	0	0	0	0	0	0
1852526	儿科病区	吴承轩	1	20110824	21		广东广州市海珠区来怡大街一巷14号之一		20130516	20130517	20130530	37.7	1	36.7/112/34										1					1	1						1				1
1825612	儿科病区	夏宇杰	2	20110814	21		广东肇庆市德庆县悦城镇云邦村委会三马坪村30号		20130509	20130523	20130528	39.5	1	37.9/118/34			1				1			1，2			1S	0	2，3	0					0	0	0	0	0	0	0	0	0
1885622	PICU	游紫鑫	2	与手足口病无相关	10		广东顺丰县		20130528	20130528	20130531	38.3		38.3/178/40		20130528	1	1						1		1	3									1
1949184	儿科二区	吴越	2	20100722	34		广东广州市白云区金沙洲惠民巷3号101房		20130523	20130527	20130531	38.1	0	36.8/100/27		20130524	1				1	1，2，3		1，2			1S	0	1	0					0	0	0	0	0	0	0	0	0
1712968	儿科一区	林世杰	1	20120106	29		广东广州市海珠区珠江医院保健科		20130525	20130525	20130529	40.5	0			20130525	1				1		1	1，2		1	3S	0		0					0	0	0	0	0	0	0	0	0
1668257	普外	梁霆辉	1	20090929	44		广东广州市番禺区大岗镇合利街60号		20130529	20130529	20130604	38.7	0	36.7/100/27		20130530	1					1，2，5						0		0					0	0	0	0	0	0	0	0	0
1757370	儿科二区	旷嘉兴	1	20111024	19		湖南省衡阳市南岳区南岳镇水濂村3组		20130528	20130529	20130604	38	0	38/116/27		20130528	1				1	1，2		1，6	1		1S	0	1，2	1					0	0	0	0	0	0	0	0	0
1950523	PICU	黄雅妍	2	20090926	44		广东广州市越秀区聚星里20号		20130530	20130531	20130603	38	0	37/120/30		20130530	1				1	1，2		1			2S	0	2	0					1	0	0	0	0	0	0	0	0
1962353	PICU	黄宥焱	1	20110428	31		广东广州市海珠区江南西玫瑰一街13号		20130531	20130601	20130603	39.5	1	39.5/120/26		20130531	1				1			1，2			1S	0		0					0	1	0	0	0	0	0	0	0
1945468	儿科一区	罗嘉悦	2	20120701	11		广东佛山市南海区黄岐中南花园海晖园明湖居13-803		20130602	20130602	20130606	39	0	37.9/110/26		20130602	1				1	1，2		1，2	1		3S	0		0					0	1	0	0	0	0	0	0	0
1945424	儿科二区	梁芷琳	2	20100512	37		广东广州市海珠区康乐中约新冲横一巷2号5楼		20130531	20130602	20130607	39.4	0	37.2/106/26		20130531	1			1	1	3		1，2	1		1S	0		0					0	0	0	0	0	0	0	0	0
1945416	儿科二区	梁梓轩	1	20121008	8		广东广州市海珠区康乐村新涌横一巷2号		20130531	20130601	20130608	39.7	0	39/130/35		20130531	1					1，5		1，2			2S	0		0					0	0	0	0	0	0	0	0	0
1945551	PICU	曾希贤	1	20091010	32		广东惠州市龙门县龙岗贤岭嘴村		20130603	20130604	20130611	40		37.9/126/26		20130603	1		1		1	1，2		1，2			1S		2，3
1960469	儿科二区	陈芳言	2	20111007	20		广东韶关市始兴县太平镇总甫村大坪组4号		20130531	20130604	20130610	38.9	1	37.7/106/29		20130601	1			1	1	1，2，3		1，2			1S	0		0					0	0	0	0	0	0	0	0	0
1961927	儿科二区	苏文轩	1	20120113	17		广东广州市荔湾区海龙街沙溪村168号		20130529	20130529	20130609	40	1	38.5/126/34		20130601	1			1	1	1，2，3		1，2，6	1		1S	0	2	0					0	0	0	0	0	0	0	0	0
1959375	儿科二区	胡哲宇	1	20111003	20		广东广州市海珠区新二街26号202房		20130602	20130607	20130612	38	0	36.4/120/25		20130602	1		1		1	1，2，5		1，2，3	2	1	4S	1		0					0	0	0	0	0	0	0	0	0
1908519	儿科二区	陶世航	1	20120703	11		广东阳江市阳西县织箕镇奋兴居委会朝阳街25号		20130608	20130610	20130616	38.9	0	36.8/140/30		20130609	1		1		1			1			1S	0	1	0					0	0	0	0	0	0	0	0	0
1944749	儿科二区	蓝伟城	1	20120326	15		广东广州市海珠区昌岗中路德信街17号502		20130607	20130609	20130615	38.8	0	37.2/130/29		20130608	1		1		1	全身		1	2		2S	0		0					0	0	0	0	0	0	0	1	0
1958857	儿科二区	蔡慕琳	2	20120928	9		广东广州市海珠区逸景翠园		20130607	20130609	20130615	39	1	36.8/127/28		20130608	1				1	全身		1，2，3			2S	0		0					0	0	0	0	0	0	0	0	0
1958600	PICU	范清帆	1	20110923	21		广东清远市佛冈县德星镇10巷3梯301房		20130606	20130611	20130619	39.1	1	38.5/173/41		20130609	1		1		1			2			1S	0		0					0	0	0	0	0	0	0	0	0
1946714	儿科二区	吴极	1	20130113	5		广东广州市海珠区沥滘村一约七巷9号		20130611	20130612	20130617	38.3	0	38.3/134/37		20130612	1			1	1	1，2，3		1			2S	0	1	0					0	0	0	0	0	0	0	0	0
1947969	儿科一区	何盈潼	2	20120410	14		广东广州市番禺区洛溪新城北街17栋之二501		20130613	20130613	20130617	38.2	0	36.9/132/34		20130613	1				1			1，2				0	1，2，3	0					0	1	0	0	0	0	0	0	0
1859030	儿科二区	刘杰轩	1	20080124	65		广东汕尾市海丰县陶河镇古浦管理区高湖村		20130613	20130616	20130622	39.5	1	36.7/112/27		20130616	1			1	1	1，2，3		1	1		1S	0	1，2，3	0					0	0	0	0	0	0	0	0	0
1957321	儿科二区	金梦雅	2	20111125	19		浙江省温州市苍南县龙港镇三洋村451号		20130613	20130615	20130620	38.8	0	36.8/120/25		20130613	1		1		1	1，2，3		1，3	2		2S	0		0					0	0	0	0	0	0	0	0	0
1963601	儿科二区	向晗月	2	20120326	15		湖南省永州市江永县舜陵镇江郊联合宿舍		20130614	20130617	20130623	38.6	0	37/120/26		20130615	1				1	2		1，2	2		2S	0		0					1	0	0	0	0	0	0	0	0
1944116	儿科二区	江昊	1	20120514	13		广东广州市白云区南方医院146栋1单元202		20130614	20130616	20130622	39.7	0	36.7/112/27		20130614	1			1	1	1，2，3		1			2S	0		0					0	0	0	0	0	0	0	0	0
1785629	儿科二区	林瀚思	1	20110811	22		广东中山市火炬开发区宫花村水巷3号		20130616	20130618	20130621	38.5	0	36.6/120/30		20130616	1		1		1	1，2，3		1	2		1S	0		0					0	0	0	0	0	0	0	0	0
1796319	儿科二区	余彦潼	2	20111214	18		广东广州市海珠区保利百合花园7组2座1808		20130614	20130618	20130624	39.4	1	36.8/150/32		20130615	1		1		1	1，2，3		1，3	2			0	2	0					0	0	0	0	0	0	0	0	0
1965410	儿科二区	谢泽欣	2	20120619	12		广东广州市番禺区洛溪新城彩虹花园5-3-501		20130615	20130618	20130624	39.5	1	36.8/146/30		20130615	1		1		1	1，2，5		1，3			1S	0		0					0	0	0	0	0	0	0	0	0
1956475	儿科二区	黎子豪	1	20121216	6		广东广州市天河区东圃车陂玉田大街6-12		20130616	20130618	20130624	39	1	38/150/32		20130617	1				1			1，2			2S	0	1	0					1	0	0	0	0	0	0	0	0
1954679	NICU	刘虾女	2	20130405	3		广东清远市佛冈县石角镇小梅村伟小坑51		20130620	20130623	20130707	38.8	1	36.8/145/45		20130620	1	1				左下肢							2，3			1
1943795	儿科二区	张宸洁	2	20110816	22		广东广州市白云区京溪路云景名都1-1905		20130620	20130622	20130625	39.5	1	36.5/146/32		20130620	1		1		1	全身		1，3	2		2S	0		0					1	0	0	0	0	0	0	0	0
1963477	儿科二区	赖芃宇	1	20090829	45		广东广州市海珠区宝业路48号16906房		20130620	20130621	20130627	40.5	1	39.8/134/37		20130620	1			1	1	1，2，3		1，2	1		2S	0		1					0	0	0	0	0	0	0	0	0
1943840	PICU	黄兴仪	2	20110101	28		广东广州市荔湾区芳村西朗		20130622	20130624	20130624	39.8	0	37.1/152/27		20130622	1		1		1	1，2		1，3			1S	0		0					0	1	0	0	0	0	0	1	0
1954270	儿科二区	周歆晨	1	20101021	32		江西省南昌市青山湖区西安路省二建宿舍1栋1单元201室		20130623	20130624	20130627	39.7	0	38.5/124/33		20130624	1				1	1，2		1，2	1		2S	0		0					0	0	0	0	0	0	0	0	0
1954799	儿科二区	杨苡欣	2	20120710	12		广东梅州市性宁县合水镇乐群村上洋		20130621	20130624	20130629	39.8	1	38.4/126/35		20130621	1			1	1	1，2，3		1，2			2S	0	2	0					0	0	0	0	0	0	0	0	0
1443447	谊侨科护理单元	罗紫嫣	2	20091011	44		广东广州市番禺区华南新城山韵轩8座		20130622	20130622	20130628	39.7	1	38.8/136/26		20130622	1				1			1，2	2		4S	1		0					0	1	0	0	0	0	0	0	0
1753484	儿科二区	罗奕炫	1	20131125	19		广东广州市海珠区广州大道404号7档601		20130622	20130626	20130702	39.2	1	38.7/150/35		20130622	1		1		1	全身		1，2	2			0		0					0	0	0	0	0	0	0	0	0
1797130	儿科二区	韩臻	2	20100608	36		广东广州市海珠区龙田西街口37号502房		20130622	20130627	20130701	38.5	1	36.9/110/25		20130622	1		1		1	1，2，3，5		1，3	2		2S	0		0					0	0	0	0	0	0	0	0	0
1953624	儿科二区	李芊	2	20120913	9		广东广州市海珠区梅雷锋南路凤凰二街29-501		20130623	20130625	20130701	38.5	1	38.5/140/35		20130623	1		1		1	全身		1，3			2S	0		0					0	0	0	0	0	0	0	0	0
1953527	谊侨科护理单元	王羽锋	1	20120721	11		广东河源市源城碧水湾B35栋		20130622	20130626	20130630	39.3	1	37.1/150/32		20130624	1		1		1			1，6			2S	0	2	0					0	0	0	0	0	0	0	0	0
1774625	儿科病区	叶锦轩	1	20120214	16		广东广州市海珠区翠城华3-508		20130628	20130628	20130704	38.4	1	38.4/126/35		20130628	1				1			1，2	1		1S	0	2，3	0					0	0	0	0	0	0	0	0	0
1807056	儿科病区	李奕萱	2	20110610	24		广东广州市荔湾区芳村大道南40号		20130628	20130630	20130703	39.2	1	36.8/150/35		20130629	1		1		1	全身		1，2，	2		2S	0	2	0					0	0	0	0	0	0	0	0	0
1970734	PICU	郑邵华	1	20080402	63		广东东莞市北栅西坊路14号		20130629	20130703	20130710	39.4	1	37.3/111/27		20130703	1				1			1，2	2	1	2S	0		1					0	0	0	0	0	2	0	1	1
1970923	儿科二区	吴宇森	1	20100119	41		广东广州市番禺区桥丹山新村七巷1号		20130629	20130702	20130708	40	1	38.8/156/34		20130630	1				1	1，2，5		6，舌尖疱疹	2		2S	0	1，2，3	0					0	0	0	0	0	0	0	0	0
1972521	儿科二区	林昭远	1	20120112	18		广东广州市白云区蟾蜍石中街		20130625	20130628	20130705	39.5	1	37.7/140/30		20130628	1				1	1，2，3		3			1S	0		1					0	1	0	0	0	0	0	0	0
1969985	儿科二区	黄皓轩	1	20120809	11		福建省南平市松溪县松溪镇乖哦工农村38号		20130703	20130705	20130711	38.4	0	37.9/125/28		20130704	1				1	1，2，3		1，6				0		0					0	0	0	0	0	0	0	0	0
1970167	儿科二区	尹思语	2	20120222	17		河南省驻马店市平舆县西洋店镇尹湾村委新尹湾		20130704	20130705	20130709	36.9	0	36.9/123/31		20130704	1				1			1，2	1		2S	0		0					0	1	0	0	0	0	0	0	0
1943228	儿科二区	张莉媛	2	20120815	10		湖南省十堰市丹江口市赵路办事处丹赵路418号1栋1单元12		20130701	20130704	20130709	39	1	37.1/100/25		20130702	1				1	4，5	1	1，2			1S	0		0					0	0	0	0	0	0	0	0	0
1969310	儿科二区	高勇博	1	20101003	33		河南省周口市太康县常营镇高寨行政高寨村285号		20130706	20130708	20130714	39.2	0	36.8/100/20		20130707	1		1		1	1，2，膝部		1	1		2S	0		0					0	0	0	0	0	0	0	0	0
1654001	谊侨科	汪楷城	1	20110702	24		广东广州市海珠区珠江医院财务科		20130708	20130710	20130714	38.5	0	36.8/138/32		20130709	1		1		1	1，2		1，2	2			0	2	0					0	0	0	0	0	0	0	0	0
1992540	PICU	陈丽莎	2	20120617	13		广东广州市海珠区五凤村兴隆大街		20130706	20130711	20130713	39	1	38.4/167/43		20130706	1	1			1	1，2，5		1			1S	0		0					1	0	0	0	0	0	0	0	0
1963154	儿科二区	徐嘉宏	1	20120921	10		广东广州市海珠区江燕南路问梅街9号701房		20130708	20130712	20130718	39.7	0	37.9/152/38		20130712	1		1		1	1，2，3，4，肘部，膝部		1，2	2	1	1S	0		0		1			1	0	1	0	0	0	0	0	0
1958055	儿科二区	崔汝甜	2	20121019	9		广东广州市海珠区翠城花园22号1601		20130710	20130712	20130718	37.7	0	36.8/130/30		20130710	1				1	全身，5		1			2S	0		0					0	0	0	0	0	0	0	0	0
1976774	儿科二区	阮俊杰	1	20110928	22		广东广州市番禺区大石镇新月明珠花园		20130710	20130713	20130719	39.7	1	37.1/138/32		20130711	1		1		1	1，2，5，肘部		1，2	2		2S	0	2	0					0	0	0	0	0	0	0	0	0
1318567	儿科二区	郑鉴峰	1	20090404	52		广东广州市海珠区珠江医院急诊科		20130711	20130715	20130721	40.1	1	36.5/100/20		20130714	1			1	1	1，2，3		1	1	1	2S	0	2	0					1	0	0	0	0	0	0	0	0
1992526	儿科二区	陈铭杰	1	20120823	10		广东广州市白云区新市棠涌谢家5巷22号4楼		20130712	20130712	20130715	低热		36.8/129/28		20130712	1				1			1，2，舌尖溃疡			1S									1，频繁						1
1975048	儿科一区	黄梓烨	1	20101230	30		广东广州市海珠区上冲东约四巷9号		20130715	20130716	20130721	39.3	0	38.5/120/28		20130716	1				1			1，2	2		2S	0		0					0	1	0	0	0	0	0	0	0
1982393	PICU	蒋丽媛	2	20120912	10		湖南省永州市祁阳县下马渡镇紫山冲村5组		20130719	20130721	20130727	38.8	1	37.2/148/46		20130720	1		1		1	1，2，3，5		1，3			1S		2
1778951	PICU	陈柳伶	2	20120330	16		广东广州市海珠区金紫里大街一巷八号		20130719	20130720	20130728	39.5	0	37.7/189/45		20130720	1	1			1	1，2，3		1，6	1		1S	0	2	0					1	0	0	0	0	0	0	0	0
1973487	儿科二区	蔡梓聪	1	20121116	8		广东茂名市电白县霞洞镇右顶石顶村29号		20130716	20130719	20130723	39.3	1	37.6/146/32		20130716	1		1		1	1，2，3，4		1，2	2		2S	0		0					0	0	0	0	0	0	0	0	0
1796662	儿科二区	伍思翰	1	20111020	21		广东肇庆市高要市南岸南亭居委会桂华路23号		20130721	20130722	20130729	39.3	1	37.8/150/28		20130722	1				1			1，2	1		2S	0		0					1	1	0	0	0	0	0	0	0
1991434	PICU	朱家德	1	20111109	20		广东河源市源城区建设大道世纪华府7栋114号		20130721	20130725	20130802	39.5	1	37/161/33		20130721	1					1，2，5			1		1S	0		1					1	0	1	0	0	0	0	0	0
1991555	PICU	严成毅	1	20120528	14		广东广州市白云区东平钟二巷		20130725	20130727	20130802	39.5	1	38.6/142/29		20130727	1			1	1	1，2		1，2			2S	0	1，2	0					1	0	0	0	0	0	0	0	0
1980039	儿科病区	杜思诚	1	20120109	19		广东广州市海珠区细岗路50号		20130716	20130728	20130803	39	1	36.8/140/35		20130727	1		1		1	全身		1，2	2		2S	0	1，2	0					0	0	0	0	0	0	0	0	0
1979670	儿科病区	蔡修攀	1	20120618	13		广东广州市海珠区沥窖村		20130728	20130729	20130803	39.4	0	39/100/35		20130728	1				1	1，2，4，5		1，5，6	1		1S	0		0					0	0	0	0	0	0	0	0	0
1818315	儿科病区	曾炜晴	2	20100817	36		海珠区洛潭龙岗	有	2013-08-01	2013-08-02	2013-08-07	41.2	1	37.1/106/22		2013-08-01	1	1	1		1	1，2，4，5		1，6				0		0					0	0	0	0	0	0	0	0	0
1990639	PICU	王钦锐	1	20130311	4		白云区半山豪庭		2013-08-04	2013-08-06	2013-08-12	39	1	36.4/182/37		2013-08-04	1	1	1		1	1，2，3，4，颈部		6			1s	0		0					1	0	0	0	0	0	0	1	0
2024105	儿科二区	何志杰	1	20130522	26		白云区江夏西街一巷3号		2013-08-02	2013-08-10	2013-08-15	40	0	36/140/35		2013-08-02	1		1		1	1，2，3		5，1			2S	0		0					0	0	0	0	0	0	0	0	0
1990472	PICU	张瑛悦	2	20130822	11		潮州市饶平县黄岗镇红光刺转后8横13号		2013-08-09	2013-08-13	2013-08-14	36.5	0	36.5/123/30		2013-08-10	1	1			1	1，2，5		6			2S	0	2，3	0					0	0	0	0	0	0	0	0	0
1492834	儿科二区	岑施榆	2	20091011	46				2013-08-10	2013-08-14	2013-08-20	38.5	1	36.6/90/20		2013-08-11	1	1			1	1，2，5		1，2			1S	0	2，3	0					0	0	0	0	0	0	0	0	0
2011195	儿科二区	冉茂晖	1	20130331	4		海珠区南石西路新二街27号303		2013-08-15	2013-08-18	2013-08-27	40	1	39.5/110/24		2013-08-18	1	1				1，2					1S	0		0					0	0	0	0	0	0	0	0	0
1700737	儿科二区	郑玮祺	1	20101225	32		海珠区清风里11号		2013-08-14	2013-08-18	2013-08-23	39	1	38.1/100/24		2013-08-18	1				1	1，2，5		1			1S	0		0					1	0	0	0	0	0	0	0	0
1874451	儿科二区	吴丽婷	2	20121009	10		海珠区南石头街44号202房		2013-08-17	2013-08-18	2013-08-23	39	0	38/110/24		2013-08-18	1				1	1，2，5		1，2			1S	0		0					0	0	0	0	0	0	0	0	0
1978440	儿科二区	曾宇航	1	20121017	10		海珠区后滘西街92号402房		2013-08-15	2013-08-16	2013-08-24	38.5	0	36.8/102/25		2013-08-15	1		1		1	1，2，5，肘部，膝部		3	2	1	2S	0		0					0	0	1	0	0	0	0	0	0
1906520	儿科二区	刘睿柠	女	20121019			海珠区新滘西路295号		2013-08-17	2013-08-21	2013-08-25	39.5	1	39.5/125/28													2S		2，3							1
2008873	儿科二区	黄锦亮	1	20120611	14		海珠区东晓南路英华街157号C3102		2013-08-21	2013-08-22	2013-08-27	39	0	38/110/25		2013-08-21	1		1		1	1，2，5，肘部，膝部		1	1		2S	0		0					0	0	0	0	0	0	0	1	0
1990007	儿科二区	龙艺涵	2	20120629	14		海珠区东晓南路瑞南新村北约11巷8号		2013-08-22	2013-08-23	2013-08-27	39	0	38.3/135/34		2013-08-23	1	1			1	1，2，5，肘部，膝部		1，2				0		0					0	0	0	0	0	0	0	0	0
1971759	儿科二区	尹宏星	1	20130125	7		湖南省衡阳市常宁市柏坊镇鹅村丰术组3号		2013-08-18	2013-08-23	2013-08-27	39.3	1	39.3/145/38		2013-08-23	1				1	3，4，5 ，双下肢		1，2			2S	0		0					0	0	0	0	0	0	0	0	0
2008321	PICU	王子诺	2	20120620	14		湖南省邵阳市双清区宝庆东路1608号2栋1单元701号		2013-08-22	2013-08-24	2013-08-26	39.5	0	36.8/120/25		2013-08-24	1				1	2，4，5，右下肢		1，2，	1		1S	0		0					0	0	0	0	0	0	0	0	0
1988317	PICU	黄兆骞	1	20120601	15		荔湾区黄沙大道16号A3-3303		2013-08-26	2013-08-27	2013-08-31	39.8	0	38.1/115/25		2013-08-27	1		1		1	1，2，3		1，2		1	2S	0	2，3	0					1	0	0	0	0	0	0	1	0
1988373	儿科二区	郭梓毅	1	20120803	13		荔湾区西场中和横2号之一		2013-08-27	2013-08-28	2013-09-03	39.3	0	38.5/110/35		2013-08-28	1				1						2S	0		1					1	0	0	0	0	0	0	0	0
1763016	儿科二区	梁永泽	1	20111225	22		番禺区上激村文明大街11巷4号302		2013-09-01	2013-09-01	2013-09-08	40.3	0	39.2/129.34		2013-09-01	1	1				1，2		1	2		1S	0		1					0	1	0	0	0	0	0	0	0
1995150	儿科二区	徐诺	2	20120207	19		海珠区四喜九亩州54号		2013-09-02	2013-09-03	2013-09-10	38.5	0	36.8/98/25		2013-09-02	1			1		1，2，4，5，颈部，大腿		1，3				0		0					0	0	0	0	0	0	0	0	0
1989148	PICU	彭佳	2	20120701	14		海珠区四喜九亩州26号之一		2013-09-03	2013-09-04	2013-09-07	39.8	0	38.2/152/35		2013-09-04	1		1		1	1，2，3，5，膝部		1，2	1	1		0		0					0	1	0	0	0	0	0	0	0
1747562	儿科二区	石宇皓	1	20120205	19		海珠区华洲路113号		2013-09-02	2013-09-04	2013-09-10	39	1	38.7/112/28		2013-09-04	1	1			1	1，2，5，膝部		1，2			1S	0		0					0	0	1	0	0	0	0	0	0
1994298	儿科二区	班启禄	1	20120720	13		海珠区石溪村南约东街2巷3号		2013-09-04	2013-09-04	2013-09-09	39.8	0	38.7/132/33		2013-09-04	1	1				1		1，2		1	2S	0		0					0	0	0	0	0	0	0	0	0
1964293	儿科二区	习睿祥	1	20121008	11		海珠区翠城花园23-502		2013-09-04	2013-09-04	2013-09-10	38.6	0	37/122/30		2013-09-04	1		1		5	1，2，4，5，膝部		1，2	1	1	2S	0		0					0	0	0	0	0	0	0	0	0
1994376	儿科二区	周羽珊	2	20120423	17		茂名市化州市杨梅镇和平林屋村128号		2013-09-02	2013-09-04	2013-09-08	38.5	0	38/123/30		2013-09-04	1	1			1	1，2，膝部，肘部		1，2	1		1S	0		0					0	0	0	0	0	0	0	0	0
1796850	儿科二区	彭智佳	1	20120514	16		海珠区南边东街13号		2013-09-09	2013-09-10	2013-09-16	39	0	36.8/90/25		2013-09-10	1		1		1	1，5，膝部		1，3	1		1S	0		0					1	0	0	0	0	0	0	0	0
1759645	儿科二区	叶颢朗	1	20111215	21		海珠区翠城花园4栋1504		2013-09-07	2013-09-09	2013-09-14	38.5	0	36.8/100/25		2013-09-09	1		1		1	1，2，3，5，肘部，膝部		1	1		1S	0	1	0					1	0	0	0	0	0	0	0	0
1989394	儿科二区	陈元怡	2	20120318	18		海珠区罗马家园凯豪庭C-6		2013-09-08	2013-09-11	2013-09-14	38.6	1	36.8/130/32		2013-09-08	1	1			1	1，2，4，5		1，2	1	1	1S	0	1，2，3	0					0	0	0	0	0	0	0	0	0
1989538	儿科二区	唐翔	1	20120210	19		清远市连南瑶族自治县三排镇南岗管理区天堂坳村94号		2013-09-11	2013-09-11	2013-09-16	39	0	37.2/110/25			0							1，2			1S	0	1	0					0	1	0	0	0	0	0	0	0
1820609	PICU	徐晋煊	2	20120428	16		佛山市南海区合生君景湾		2013-09-12	2013-09-14	2013-09-22	38	0	36.8/132/26		2013-09-12	1	1				1，2		5		1	3S	0	1，2	0					1	1	0	0	0	0	0	0	0				1？
2000795	儿科二区	唐美艳	2	20100202	43		清远市连南瑶族自治县三排镇南岗管理区天堂坳村94号		2013-09-13	2013-09-13	2013-09-18	38.9	0	38.0/100/25		20130913	0							1，2	2		1S	0		0					1	1	0	0	0	0	0	0	0
1949609	儿科二区	明朝骏	1	20120421	17		海珠区南洲路罗马豪园		2013-09-14	2013-09-14	2013-09-17	39.2	0	37.3/102/22		2013-09-14	1		1		1	四肢，3		3	1			0	1	0					0	0	0	0	0	0	0	0	0
1989732	儿科二区	刘雅欣	2	20130528	3		湖南省永州市新田县金陵镇龙珠村1组		2013-09-14	2013-09-14	2013-09-20	39	0	37/120/30		2013-09-14	1		1			1，2，3，5		3	1		1S	0		0					0	0	0	0	0	0	0	0	0
1975765	儿科二区	何政民	1										0				0											0		0					0	0	0	0	0	0	0	0	0
1868810	儿科二区	黎津玮	1	20110704	26		荔湾区富力广场S8栋		2013-09-14	2013-09-17	2013-09-23	39	1	38.0/110/25		2013-09-17	1	1				1，2		1，2，5	1			0		0					0	0	0	0	0	0	0	0	0
1999258	儿科二区	敬昊然	1	20120723	14		四川省南充市南部县大富乡观音岩村5组		2013-09-18	2013-09-20	2013-09-26	39	0	38.6/124/28		2013-09-20	1	1			1	1，2，5		1，2，5	1		1S	0		0					0	0	0	0	0	0	0	0	0
1999079	儿科二区	林可	2	20120126	20		广州市番禺区洛溪新城南街701号		2013-09-16	2013-09-19	2013-09-25	39.5	1	37.7/110/25		2013-09-19	1			1	1	1，2，3		1，2			1S	0		0					1	0	0	0	0	0	0	0	0
1987949	儿科二区	伍梓轩	1	20111101	22		湖南省邵阳市邵阳县九公桥镇凤凰村5组29号		2013-09-19	2013-09-19	2013-09-26	39.5	0	36.8/110/25		2013-09-19	1	1			1	全身		1，2	2		1S	0	2	1					0	1	0	0	0	0	0	0	0
1998830	PICU	徐鸿	1	20110308	30		广州市番禺区市桥江南新村		2013-09-19	2013-09-21	2013-09-27	38.9	0	37.4/127/28		2013-09-21	1		1		1	1，2，5		1，2	1		2S	0		0					0	1	0	0	0	0	0	0	0
2007423	儿科二区	张谨治	1	20100725	38		湖南省长沙市雨花区新建西路81号		2013-09-22	2013-09-24	2013-09-29	40	0	40/120/26		2013-09-24	1	1			1	1，2，5		1，2，	1		1S	0	2，3	0					0	0	0	0	0	0	0	0	0
2007390	儿科二区	吴柏睿	1	20130109	8		海珠区新港西路江南新苑D1-2906		2013-09-17	2013-09-14	2013-09-30	38.6	0	38.6/120/28		2013-09-24	1				1	1，2		1，2	1		1S	0	1	0					0	0	0	0	0	0	0	0	0
1970336	儿科二区	王禾萱	2	20130302	6		海珠区石溪村南约东街9号		2013-09-23	2013-09-27	2013-10-02	39	0	38/130/30		2013-09-24	1		1		1	2，3，颈部		1，2			2S	0	1	0					0	0	0	0	0	0	0	0	0
2006180	儿科二区	蓝佳玲	2	20130127	8		汕头市潮南区雷岭镇霞裼寨内片33号		2013-09-27	2013-09-30	2013-10-05	37.8	1	38/108/25		2013-09-27	1			1	1	1，2，大腿		1，2			1S	0	2	0					0	0	0	0	0	0	0	0	0
2004748	儿科二区	郑可欣	2	20100117	45		海珠区西滘村		2013-10-02	2013-10-04	2013-10-10	39	0	36.8/103/24		2013-10-03	1		1			1		1，3	1		1S	0	2，3	0					0	0	0	0	0	0	0	0	0
1788246	儿科二区	周嘉奕	1	20110923	24		湖南省湘潭市育段乡育桥村千固塘村民组337号		2013-10-10	2013-10-13	2013-10-19	38.3	1	38/102/25		2013-10-11	1			1	1	1，2，膝部		1，2	1		2S	0	2	0					0	0	1	0	0	0	0	0	0
2060993	儿科二区	梁晓帼	女	20130301			广州市番禺区大石街大山村郭家坊街3号		2013-10-13	2013-10-15	2013-10-21	39.4		39.4/123/26		20131015	1				1			1，2			2S		2，3	1																1
[truncated: 120 more columns]

## Sheet: 2013年门诊和住院病例
ID	科室	姓名	地址	联系人姓名	性别	出生日期	年龄（M)		皮疹情况						皮疹部位							其他临床症状			病史	PCR检测结果			PCR检测结果(Ct值)			检测时间
								体温	丘疹	斑疹	斑丘疹	疱疹	浓疱疹	玫瑰疹	头部	躯干	四肢	手	足	口腔	生殖器	咳嗽	卡他	其他	临床诊断	EV	EV71	CA16	EV	EV71	CA16		测序结果	测序分型依据：1vp1；2UTR	最终结果
1887440	儿科门诊	李正涛	海珠区	15915789890	男	2010.09.24	26	38.3										1	1	1	1				手足口	+	—	—	21.79			2013-01-04
1899565	儿科门诊	任潇	天河区	18026204726	男	2009.02.22	45											1	1	1					手足口	+	十	—	26.07	25.57		2013-01-04
1865725	儿科病区	周行信	佛山市顺德区	13378478532	男	2011.12.08	23	40				1							1	1					疱疹性咽峡炎，腹泻病	-	-	-	-	-	-	2013-01-07
1899307	儿科病区	郑文晞	汕头		女	2011.12.18	18	39.8			1	1						1	1	1					手足口	+	-	-	24.72	-	-	2013-01-07
1898703	儿科病区	陈海琳	广宁县南街镇	15915065205	女	2010.05.08	34	38				1								1					热性惊厥，病毒性肺炎	-	-	-	-	-	-	2013-01-07
1887216	儿科病区	刘家盛	深圳市龙岗区	13242927448	男	2012.08.20	5	39																	多器官功能障碍	-	-	-	-	-	-	2013-01-07
1898589	儿科门诊	朱桂文	海珠区	84084752	男	2008.06.22	54	38.5			1							1	1	1					手足口病	+	-	-	27.99	-	-	2013-01-07
1683771	儿科病区	唐卫枫	海珠区		男	2011.06.09	19	39.5				1								1					手足口	+	-	-	22.31	-	-	2013-01-09
1887023	儿科门诊	邹宁宁	清远	13631080055	女	2011.05.27	19													1						-	-	-	-	-	-	2013-01-09
1897755	儿科门诊	李吉俊	荔湾芳村	13189037519	男	2012.01.04	12	38.7	1								1			1					手足口	+	-	-	24.37	-	-	2013-01-11	Human coxsackievirus A6	VP1	Human coxsackievirus A6
1886809	儿科门诊	陈愉珩	佛山南海	13590620919	女	2009.12.10	36	39.7	1									1	1			1			手足口	+	-	-	25.37	-	-	2013-01-14	Human coxsackievirus A6	VP1	Human coxsackievirus A6
1485908	儿科门诊	黄可唯	海珠区	13926110785	女	2010.02.01	35	无										1	1	1					手足口	+	-	+	28.2	-	33.86	2013-01-18	Human coxsackievirus A16	5'UTR	Human coxsackievirus A16
1872562	儿科病区	汪士洋	海珠区	13794407003	男	2012.10.31	30	39.4														1		呕吐，腹泻	惊厥，全身炎症反应综合征，急性上呼吸道感染	-	-	-	-	-	-	2013-01-23
1738087	儿科病区	黎世培	肇庆		男	2002.01.04	140	39.9														1			疱疹性脑膜脑炎	+	-	-	32.64	-	-	2013-01-25	Human enterovirus 96	5'UTR	Human enterovirus 96
1909194	儿科门诊	李家琪	荔湾区	18665553814	女	2010.07.25	29	37.6										1	1	1					手足口	+	-	-	27.98	-	-	2013-01-30	Human coxsackievirus A16	5'UTR	Human coxsackievirus A16
1907989	儿科病区	杜炜城	佛山市南海区	13889920031	男	2011.12.14	17	38														1			急性呼吸道窘迫综合症，呼吸道合胞病毒感染	-	-	-	-	-	-	2013-01-30
1907907	儿科门诊	罗凯琳	荔湾区		女	2009.10.28	38	39.4				1					1			1					手足口	+	-	-	25.79	-	-	2013-02-01			EV
1907386	儿科门诊	张欣	番禺区	13535496552	女	2007.06.14	66					1			1	1	1	1	1						手足口	-	-	-	-	-	-	2013-02-01
1153631	儿科门诊	陈念泰	海珠区	13728010063	男	2002.06.02	120					1						1							手足口	+	-	+	25.83	-	26.49	2013-02-04			CA16
1906982	儿科门诊	孔德楷	海珠区		男	2009.10.08	39					1						1	1	1		1			手足口	-	-	-	-	-	-	2013-02-04			EV
1905949	儿科门诊	胡宇键	顺德区	13702486603	男	2010.07.17	29	38.8				1						1	1	1					手足口	+	-	-	31.95	-	-	2013-02-06
1919475	儿科门诊	陈筱豫	海珠区	13570222503	女	2012.03.10	11	36.5										1	1			2			手足口	-	-	-	-	-	-	2013-02-08
1885562	儿科病区	林晓雯	天河区	13539837783	女	2009.03.20	46	39														1			重症肺炎，多器官功能障碍综合征	-	-	-	-	-	-	2013-02-08
1670858	儿科门诊	李彤			女		22																			-	-	-	-	-	-	2013-02-15
1905153	儿科病区	彭欣如	海珠区	13316191790	女	2010.08.17	30	39	1			1			1	1				1	1				手足口	+	+	-	24.41	24.99	-				EV71
1772791	儿科病区	温嘉炫	清远市清新县	13602942448	男	2011.12.16	14	39		1		1						1	1			1			肠病毒性水疱性口炎	+	-	-	23.9	-	-	2013-02-25			EV
1763985	儿科病区	黄祥涵	海珠区石溪	13428801306	男	2011.09.09	18	无																腹泻，抽搐，呕吐	腹泻病，热性惊厥	-	-	-	-	-	-	2013-03-11
1675222	儿科门诊	翁海斌			男		20																			+	-	-	26.66	-	-	2013-03-08			EV
1911364	儿科PICU	杨亚婷			女		44																			-	-	-	-	-	-	2013-03-13
1459920	儿科门诊	陈海青			女		43																			+	+	-	27.88	29.08	-	2013-03-18			EV71
1652292	儿科门诊	黎伈莹			女		38																			+	-	-	25.32	-	-	2013-03-18			EV
1721666	儿科门诊	李思萦	海珠区	13808899752	女	2011.11.19	16	37.5	1								1	1	1						手足口	-	-	-	-	-	-	2013-03-25
1379722	儿科病区	张凯乐			男		66																			-	-	-	-	-	-	2013-03-27
1910114	儿科病区	李智程	番禺区	15374055814	男	2010.01.19	38	39				1								1		1	1		热性惊厥，疱疹性口炎	+	-	-	20.93	-	-	2013-03-27			EV
832077	儿科门诊	戴崇轩	海珠区		男	2005.08.23	89	37.3	1							1		1	1		1				手足口	-	-	-	-	-	-	2013-03-27
1920648	儿科门诊	王子刚	海珠区	13710638835	男	2011.06.23	21	38	1							1		1	1	1					手足口	+	-	-	21.94	-	-	2013-03-27			EV
1857183	儿科门诊	麦乐恒	顺德区	13509959965	男	2010.08.23	29	37.5	1								1	1	1						手足口	+	-	-	28.81	-	-	2013-03-27			EV
1929003	儿科门诊	刘远乐		13535100393	男	2005.11.10	87	37.3	1									1	1	1					手足口	+	-	-	29	-	-	2013-03-27			EV
1498443	儿科门诊	白升和	海珠区	13826444337	男	2009.07.17	42	39.5	1			1						1	1				1		手足口	+	-	-	22.84	-	-	2013-03-29			EV
1929086	儿科门诊	葛锦和	海珠区	13570977046	男	2009.07.16	42	37.2				1						1		1					手足口	+	-	-	24.63	-	-	2013-03-29			EV
1910009	PICU	杨钧凯	番禺区	13642774341	男	2008.07.28	56	39.1				1								1		1	1		急性上呼吸道感染，高热惊厥	-	-	-	-	-	-	2013-03-29
1928578	儿科门诊	刘昊毅	湖南昭阳		男	2012.03.25	12	39	1							1		1	1	1					手足口	+	-	+	21.94	-	31.32	2013-04-01			CA16
1927957	儿科门诊	阳宇暄	海珠区	13710455750	女	2010.05.03	33	38	1									1	1	1					手足口	+	-	-	22.72	-	-	2013-04-01			EV
1592805	儿科门诊	梁思谚	海珠区	13640725582	男		27	无										1	1						手足口	-	-	-	-	-	-	2013-04-01
1784568	儿科门诊	虞备麟	海珠区石溪	18028022660	男	2012.05.11	10	38.2	1			1						1	1	1	1		1		手足口	+	+	-	24.77	24.73	-	2013-04-03			EV71
1926953	儿科门诊	窦华培	四会新江镇	13202628599	男		25																			+	-	-	27.19	-	-	2013-04-03			EV
1926477	儿科门诊	李诗毅	韶关仁化	13107353464	男	2011.03.29	24	38.2	1						1		1								手足口	-	-	-	-	-	-	2013-04-03
1926946	儿科门诊	李殊同	海珠区金碧六街	15013051399	男	2010.04.25	33	37.8	1										1	1			1		手足口	+	-	-	31.98	-	-	2013-04-03			EV
1926245	儿科门诊	陈颖临	海珠区		女	2011.01.02	26	无	1							1		1	1					流鼻水		-	-	-	-	-	-	2013-04-03
1491159	儿科门诊	曾汐蕊	天河区龙怡路	13560114067	女	2009.12.27	38	39.3	1	1						1		1		1		1			手足口	-	-	-	-	-	-	2013-04-07
1912539	儿科门诊	陈梓奕	番禺区碧桂园	13312880820	女	2012.06.09	10	38.5				1								1			1	臀部	手足口	-	-	-	-	-	-	2013-04-07
1947451	PICU	张依彤	南沙区黄阁	13538746533	女	2010.06.11	33	38				1								1			1	腹痛，呕吐，惊跳	疱疹性咽峡炎	+	-	-	22.21	-	-	2013-04-08			EV
1799997	儿科门诊	冯雨	海珠区西滘村	13760685215	女		78																			-	-	-	-	-	-	2013-04-08
1925037	PICU	王湘钧	番禺区市桥北丽园	13926035715	男	2010.01.01	42	39.5				1								1		1			热性惊厥，急性上呼吸道感染，溃疡性口炎	+	-	-	26.28	-	-	2013-04-10	Human coxsackievirus A2	VP1	Human coxsackievirus A2
1778148	儿科门诊	徐天鸿	海珠区新港中路	18602030783	男		60																			+	-	-	30.13	-	-	2013-04-10	Human coxsackievirus A6	VP1	Human coxsackievirus A6
1947551	儿科二区	温铱然	海珠区礼岗路	13688860899	女	2012.08.11	8	38.9		1		1						1	1	1				臀	腹泻病，热性惊厥	+	-	+	25.83	-	33.86	2013-04-12			CA16
1925656	儿科二区	张珈睿	海珠区昌岗路	13560345988	男	2010.02.25	38	39.9				1								1		1			急性上呼吸道感染	+	-	-	26.62	-	-	2013-04-15	Human coxsackievirus A6	VP1	Human coxsackievirus A6
1470577	儿科门诊	刘康	海珠区瑞宝街	13416263878	男	2009.12.12	39	39.3			1	1					1	1	1	1	1	1			手足口	+	-	-	23.84	-	-	2013-04-15	Human coxsackievirus A6	VP1	Human coxsackievirus A6
1947035	儿科门诊	王昭日	海珠区昌岗路	13711683008	男	2009.12.13	36	无										1	1	1		1				+	-	-	29.75	-	-	2013-04-15	Human coxsackievirus A16	UTR	Human coxsackievirus A16
1488084	儿科门诊	麦开	海珠区礼岗路	18928643793	男	2010.03.01	37	39			1							1		1					手足口	+	-	-	30.31	-	-	2013-04-15	Human coxsackievirus A16	VP1	Human coxsackievirus A16
1443549	儿科门诊	司徒永康	海珠区翠城花园	13726830103	男	2009.10.16	40	38.9	1						1							1	1		手足口	+	-	-	25.05	-	-	2013-04-15	Human coxsackievirus A2	VP1	Human coxsackievirus A2
1865574	儿科门诊	董佳倩	番禺大石	13697426183	女	2011.12.11	16	39.1				1						1	1	1	1					+	-	+	21.7	-	20.31	2013-04-17			CA16
1331870	儿科门诊	谷宇	海珠区保利花园	13922261666	男	2009.02.07	49	38				1						1							手足口	+	-	-	26.81	-	-	2013-04-17	Human coxsackievirus A10	VP1	Human coxsackievirus A10
1941879	儿科门诊	郑天昊	荔湾区	13421270143	男	2010.05.08	33		1						1	1			1			1			手足口	-	-	-	-	-	-	2013-04-17
1829583	儿科二区	赵一茗	佛山南海盐步镇	18927239999	男	2011.06.20	21	39.4				1								1			1		上呼吸道感染	+	-	+	20.77	-	36.01	2013-04-17			CA16
1911695	儿科二区	赵一涵	佛山南海盐步镇	18927239999	女	2011.06.20	21	39.5				1								1					疱疹性咽峡炎	+	-	-	24.92	-	-	2013-04-17	Human coxsackievirus A9	VP1	Human coxsackievirus A9
1939232	神内	廖泳希			女		102																			-	-	-	-	-	-	2013-04-19
1938942	PICU	余花	海珠区石溪	18665644044	女		71																			+	+	-	20.94	26.85	-	2013-04-19			EV71
1947068	儿科门诊	杨天龙	荔湾区龙溪	18874049655	男	2012.01.14	15	38.6				1								1					手足口	+	-	-	30.16	-	-	2013-04-19	Human coxsackievirus A9	VP1	Human coxsackievirus A9
1938578	儿科门诊	郭俊熙	番禺洛浦	13539812990	男	2009.09.12	42	38.1				1							1	1					手足口	+	-	-	24.2	-	-	2013-04-19	Human coxsackievirus A5	VP1	Human coxsackievirus A5
1742633	儿科门诊	陈梵曦	海珠区石溪	13725173586	女	2012.01	17	38.2		1		1					1	1	1	1		1			手足口	+	+	-	30.54	33.76	-	2013-04-19			EV71
1206162	儿科门诊	秦嘉俊	海珠区南昌大街	15322254757/84251757	男	2006.05.13	81	37.0	1								1	1				1				-	-	-	-	-	-	2013-04-19
1809364	儿科门诊	高焕平	番禺大石	13424133765	女	2011.08.23	20	38.5				1						1	1	1					手足口	+	+	-	27.87	30.99	-	2013-04-19			EV71
1932455	儿科门诊	武昊程	番禺	18022356028	男		62																			+	+	-	25.99	28.95	-	2013-04-19			EV71
1947353	儿科二区	余小花	海珠区	18665644044	女	2010.01.06	39	40.3		1		1						1	1						手足口	+	+	-	21.88	31.13	-	2013-04-22			EV71
1937963	儿科门诊	武悦	番禺南浦	13924013385/18022356028	女	2012.05.28	10	38.2				1						1	1							+	+	-	21.88	31.13	-	2013-04-22			EV71
1938247	儿科门诊	黄一轩	番禺奥林匹克花园	13535577910	男	2010.09.22	29	38				1						1	1	1					手足口	+	+	-	32.06	31.8	-	2013-04-22			EV71
1940803	儿科门诊	李辰	海珠区保利花园	13632365780	男	2010.07.19	31	40										1		1					手足口	-	-	-	-	-	-	2013-04-22
1938150	儿科门诊	张艺耀	海珠区素社	13434188235	男	2011.10.29	18	39.4				1						1	1	1						+	-	-	23.71	-	-	2013-04-22	Human coxsackievirus A6	VP1	Human coxsackievirus A6
1937884	儿科二区	陈槿涵			女		16																			-	-	-	-	-	-	2013-04-24
1940330	儿科门诊	蒙博晨	四川南充南部县	13726814309	男	2012.05.16	12	39.5	1						1	1	1			1			1	肛周	手足口	+	-	-	22.84	-	-	2013-04-24	Human coxsackievirus A6	VP1	Human coxsackievirus A6
1936842	儿科门诊	岑梓熙	海珠区江南大道中紫来大街	13622858159	男		43																			+	-	+	25.98	-	33.63	2013-04-24			CA16
1478656	儿科门诊	李梓扬	海珠区东晓南路	13710608877	男	2006.09.09	78	37	1									1		1					手足口	+	-	-	25.68	-	-	2013-04-26	Human coxsackievirus A14	VP1	Human coxsackievirus A14
1936385	儿科门诊	黄珊琳	海珠区泰沙路		女	2007.03.25	72	39.5				1							1	1						+	-	+	23.16	-	32.36	2013-04-26			CA16
1936585	儿科门诊	林佳炜	海珠区沥滘	15975631885	男	2009.06.16	54	38.8				1						1	1	1		1				+	-	-	21.6	-	-	2013-04-26	Human coxsackievirus A6	VP1	Human coxsackievirus A6
1936808	儿科门诊	邓天宇	海珠区沥滘	13697405101	男		15																			+	-	-	25.96	-	-	2013-04-26	Human coxsackievirus A6	VP1	Human coxsackievirus A6
1936266	儿科门诊	薛俐敏	白云区解放庄路	13113970577	女	2010.12.14	28	38				1						1	1	1						+	-	-	28.03	-	-	2013-04-26	Human coxsackievirus A14	VP1	Human coxsackievirus A14
1795399	儿科门诊	凌小丁	海珠区南萁中约	15360561591	女	2011.06.18	22	39.4				1						1		1					手足口	+	-	-	30.32	-	-	2013-04-28	Human coxsackievirus A6	VP1	Human coxsackievirus A6
1932332	儿科门诊	梅睿轩	海珠区	13512777786	男		61																			+	-	-	25.18	-	-	2013-04-28	Human coxsackievirus A2	UTR	Human coxsackievirus A2
1931648	儿科门诊	方善缘	海珠区昌岗中路	13600497534	女		76																			+	-	-	27.83	30	-	2013-04-28	Human coxsackievirus A16	UTR	Human coxsackievirus A16
1932148	儿科门诊	谭镇涛	芳村区桥东	13928841231	男	2009.12.31	39	38.5										1	1	1	1					+	-	+	20.96	-	20.01	2013-04-28			CA16
1931683	儿科门诊	刘睿恒	海珠区江南西路	13794423000	男		65																			+	-	-	29.44	-	-	2013-04-28	Human enterovirus 71	VP1	Human enterovirus 71
1408449	儿科门诊	王沛恩	海珠区越秀区环市东路	13926433818	女	2009.08.18	42	39.0				1								1					手足口	+	-	-	24.87	-	-	2013-04-28	Human coxsackievirus A10	VP1	Human coxsackievirus A10
1940170	PICU	陈钰如	白云区龙归乡	13719401400	女	2011.09.14	20	38.4		1									1		1				手足口	+	+	-	25.6	30.92	-	2013-05-01			EV71
1894163	儿科二区	温瑾泉	海珠区石岗路	13427571898	男		7																			+	-	-	23.94	-	-	2013-05-01	Human coxsackievirus A6	VP1	Human coxsackievirus A6
1940632	儿科门诊	廖德泽	湖北武六市	13570559708	男	2011.06.28	22	40	1									1	1	1						+	-	-	23.08	-	-	2013-05-01	Human coxsackievirus A6	VP1	Human coxsackievirus A7
1930718	儿科门诊	王文宇	海珠区瑞宝制衣厂		男	2009.02.01	50	39.2			1	1						1	1	1		1	1		手足口	+	-	-	32.82	-	-	2013-05-01	Human coxsackievirus A10	UTR	Human coxsackievirus A10
1931260	儿科门诊	谢弘煜	揭阳市揭西县	15800003849	男	2011.04.16	24	38.7				1							1	1			1		手足口	-	-	-	-	-	-	2013-05-01
1931286	儿科门诊	叶晓慧	海珠区	2012.09.29	女		7	39				1						1	1				1		手足口	-	-	-	-	-	-	2013-05-01
1931354	儿科门诊	郭晨皓	番禺大石大山村	18680218615	男	2011.10.12	18	39	1			1				1		1	1	1			1		手足口	+	-	-	27.88	-	-	2013-05-01	Human coxsackievirus A6	VP1	Human coxsackievirus A6
1861914	儿科门诊	叶蔼萦	番禺区	13538793750	女	2011.12.29	16	39.7	1			1			1					1		1	1		手足口	-	-	-	-	-	-	2013-05-01
1011170	肾脏移植中心	孙冲	江苏张家港大新镇	13773288990	女		300																			+	-	-	30.34	-	-	2013-05-03	Human coxsackievirus A21	VP1	Human coxsackievirus A21
1716945	儿科门诊	陈思霖	海珠区桥约63号	13570408191	女	2008.06.30	57	38				1								1					手足口	+	-	-	20.15	-	-	2013-05-03	Human coxsackievirus A5	VP1	Human coxsackievirus A5
1930494	儿科门诊	肖梦桐	海珠区中大顺景村	15915887551	女	2010.10.15	29	38.1				1						1	1	1			1		手足口	+	-	+	19.84	-	32.73	2013-05-03			CA16
1591658	儿科门诊	梁宇璇	海珠区江燕路南景园	13924080931	女	2010.06.11	32	39.8				1								1					手足口	+	-	-	28.64	-	-	2013-05-03	Human coxsackievirus A10	VP1	Human coxsackievirus A10
1930536	儿科门诊	郑愉涵	东莞市	13726851212	男	2011.07.02	22	39.8	1									1		1		1	1		手足口	+	-	-	19.95	-	-	2013-05-03	Human coxsackievirus A10	VP1	Human coxsackievirus A10
1936113	儿科门诊	王瀚樵	花都区花东镇	13798010589	男	2009.08.21	42	39.5				1						1	1	1		1			手足口	+	-	-	23.75	-	-	2013-05-03	Human coxsackievirus A6	VP1	Human coxsackievirus A6
1937661	儿科一区	曾世杰	越秀区寺右北街	13527626252	男	2011.11.29	17	39				1								1					精神发育迟缓，癫痫	+	-	+	20.7	-	29.96	2013-05-06			CA16
1935514	PICU	陈子欣	海珠区自力村	13631320334	女	2012.02.04	14	38.5			1	1						1	1	1				流涕	疱疹性咽峡炎，手足口	+	-	+	20.09	-	31.49	2013-05-06			CA16
1859587	儿科门诊	黄梓萱	海珠区瑞宝	18020662065	女	2011.12.04	16	37			1	1						1	1	1	1				手足口	+	-	+	26.78	-	27.25	2013-05-06			CA16
1934911	儿科门诊	郑时乐	海珠区五凤村	13640245563	女	2009.06	45	37			1							1		1					手足口	+	-	-	30.45	-	-	2013-05-06	Human coxsackievirus A5	VP1	Human coxsackievirus A5
1934916	儿科门诊	郑涵	海珠区五凤村	13640245563	男	2010.09.01	30	37			1							1		1					手足口	+	-	-	24.01	-	-	2013-05-06	Human coxsackievirus A5	VP1	Human coxsackievirus A5
1934982	儿科门诊	龙济浩	海珠区五凤村	18688397827	男	2010.10.20	29	38.3			1							1	1	1					手足口	+	-	+	24.37	-	25.22	2013-05-06			CA16
1838208	儿科门诊	邓辉婷	海珠区西滘	13798046037	女	2010.09.05	30	38.5			1						1	1	1	1			1		手足口	+	-	-	23.23	-	-	2013-05-06	Human coxsackievirus A6	VP1	Human coxsackievirus A6
1469045	儿科门诊	何宛桦	番禺华荟明苑	15813394448	女		72																			-	-	-	-	-	-	2013-05-06
1935522	儿科门诊	陈万炟	海珠区晓港湾	15913138898	男		29																			+	-	-	25.53	-	-	2013-05-06	Human coxsackievirus A6	VP1	Human coxsackievirus A6
1670161	儿科门诊	刘桐	海珠区南池	13060669026	女		23																			+	-	-	26.39	-	-	2013-05-06	Human coxsackievirus A16	UTR	Human coxsackievirus A16
1803660	儿科门诊	黄洁女	海珠区西榕村	15918614886	女		11																			+	-	-	25.05	-	-	2013-05-06	Human coxsackievirus A9	VP1	Human coxsackievirus A9
1700605	儿科门诊	曾嘉兴	海珠区工业大道金碧三期	13928821548	男	2006.07.20	79	38.4			1	1						1	1	1						+	-	-	25.94	-	-	2013-05-08	Human coxsackievirus A10	VP1	Human coxsackievirus A10
1689621	儿科门诊	曾嘉淇	海珠区工业大道金碧三期	13928821548	女	2001.05.03	244	39.4				1						1		1						+	-	-	28.84	-	-	2013-05-08			EV
1952597	儿科门诊	阳仁赞	海珠区南石头下泉塘	13798605432	男	2009.06.28	44	38.2				1								1						+	-	-	30.22	-	-	2013-05-08	Human coxsackievirus A10	UTR	Human coxsackievirus A10
1915968	儿科门诊	吴志远	海珠区沥滘新渔新村	15915805286、18702030204	男	012.12.08	6	39	1			1						1		1		1				+	-	-	33.28	-	-	2013-05-08	Human coxsackievirus A6	UTR	Human coxsackievirus A6
1888603	儿科门诊	李建钿	海珠区广纸路	13527829561	男	2007.10.12	65	40.0				1						1	1							-	-	-	-	-	-	2013-05-08
1939693	儿科二区	简骏	海珠区泰沙路	15920872911	男		8																			+	-	-	24.15	-	-	2013-05-10	Human coxsackievirus A6	VP1	Human coxsackievirus A6
1967522	儿科二区	吴泽豪	海珠区五凤乡	18218679936	男		19																			+	+	-	24.51	26.74	-	2013-05-10			EV71
1761113	儿科二区	伍梓宁	海珠区海富路	15989030650	男		17																			+	-	-	23.99	-	-	2013-05-10	Human coxsackievirus A6	VP1	Human coxsackievirus A6
1491159	儿科门诊	曾汐蕊	天河区龙怡路	13560114067	女	2009.12.27	39	39.5				1								1		1			手足口	+	-	-	32.03/20.21	-	-	2013-05-10			EV
1251373	儿科门诊	廖芯宜	海珠区	13825093669	女	2008.08.19	55	39.3				1						1							手足口	-	-	-	-	-	-	2013-05-10
1618127	儿科门诊	龙雨欣	顺德碧桂园	13928712588	女	2009.08.25	37	39				1								1					手足口	+	-	-	34.49	-	-	2013-05-10	Human coxsackievirus A2	VP1	Human coxsackievirus A2
1967493	儿科门诊	梁家熹	广州福坛大街		男	2009.10.03	42	37				1					1								手足口	+	-	-	21.76	-	-	2013-05-10	Human coxsackievirus A6	VP1	Human coxsackievirus A6
1915081	儿科门诊	邓斌文	清远英德	13650766986	男	2010.11.11	28	39.2			1							1	1	1				臀部		+	+	-	20.94	22.21	-	2013-05-10			EV71
1827578	儿科二区	区家琪	海珠区	13826157744	女	2012.02.01	16	38				1				1			1	1	1			呕吐，腹泻	肠病毒性水疱性口炎，伴有疹病	+	-	+	21.82	-	20.98	2013-05-13	Human coxsackievirus A6	VP1	Human coxsackievirus A6
1458347	儿科二区	何钰涵	海珠区	13610004448	女	2010.02.09	39	38.9			1							1		1	1	1			手足口	+	-	-	33.24	-	-	2013-05-13	Human coxsackievirus A16	VP1	Human coxsackievirus A16
1846888	儿科门诊	卢烨琇	海珠区新滘	15521202988	女	2011.11.04	17	39.8		1									1	1	1				手足口	+	-	-	22.66		36.09	2013-05-13	Human coxsackievirus A10	UTR	Human coxsackievirus A10
1966185	儿科门诊	武秋盈	海珠区	13416151326	女	1994.09.26	18	39.5			1								1	1			1			+	-	-	26.65	-	-	2013-05-13	Human coxsackievirus A6	UTR	Human coxsackievirus A6
1966812	儿科门诊	吴雨霏	海珠区龙凤乡	13829711808	女	2012.02.23	14	38.2				1								1					手足口	+	-	+	20.95		34.28	2013-05-13			CA16
1967049	儿科门诊	周钰琪	海珠区沥滘	13025156621	女		12																			+	-	-	24.75	-	-	2013-05-13	Human coxsackievirus A6	UTR	Human coxsackievirus A6
1536454	儿科门诊	陈芊默	海珠区保利百合花园	13543490494	女	2009.04.09	48	38.4				1								1					手足口	+	-	-	28.17	-	-	2013-05-13	Human coxsackievirus A12	VP1	Human coxsackievirus A12
1566222	儿科门诊	张炳晨	天河区珠江新城	13602701972	男	2009.11.26	40	37.8		1		1					1	1	1	1					手足口	+	-	-	34.8	-	-	2013-05-13	Human coxsackievirus A2	UTR	Human coxsackievirus A2
1935077	PICU	高梓涵			女		19																			-	-	-	-	-	-	2013-05-13
1609527	PICU	曾峻熙	海珠区珠江医院	13751886062	男	2011.02.14	27	39		1		1						1	1	1			1		手足口	+	-	-	26.29	-	-	2013-05-15	Human coxsackievirus A6	VP1	Human coxsackievirus A6
1966931	儿科二区	叶铠滔	海珠区昌岗东路	13580304251	男	2009.10.24	43	39.4		1		1				1		1	1	1		1			皮疹查因	+	-	-	25.31	-	-	2013-05-15	Human coxsackievirus A10	VP1	Human coxsackievirus A10
1290041	儿科二区	朱振赫			男		71																			-	-	-	-	-	-	2013-05-15
1946373	儿科门诊	邱宝恒	海珠区光大花园	13316241113	男	2010.02.03	38	39				1						1		1					手足口	+	-	+	24.41		38.07	2013-05-15	Human coxsackievirus A10	VP1	Human coxsackievirus A10
1930184	儿科门诊	袁熙洋	海珠区光大花园	13922288613	男		23																			+	-	+	32.34		32.8	2013-05-15			CA16
1965440	儿科门诊	冯思博	海珠区光大花园	18665097443	男	2011.04.05	25	39	1									1							手足口	+	-	-	23.19	-	-	2013-05-15	Human coxsackievirus A6	VP1	Human coxsackievirus A6
1733206	儿科门诊	曹致恒	海珠区金碧花园	13724861417/62782996	男	2011.11.15	18	39.6				1								1					手足口	+	-	-	21.79	-	-	2013-05-15	Human coxsackievirus A5	VP1	Human coxsackievirus A5
1717365	儿科门诊	龙俊延	海珠区光大花园	13826261203	男	2011.10.26	18	39.2				1								1					手足口	+	-	-	24.19	-	-	2013-05-15	Human coxsackievirus A9	VP1	Human coxsackievirus A9
1930230	儿科门诊	黄伟源	番禺区吉祥如意花园	13926067925	男		44																			+	+	-	23.79	31.67	-	2013-05-15	Human enterovirus 71	VP1	Human enterovirus 71
1695006	儿科门诊	刘址谊	芳村	13719119854	女		30																			+	+	-	26.2	28.88	-	2013-05-15			EV71
1946331	儿科门诊	钟华涛	白云区南方医科大学	18665664861	男	2009.12.18	40	39.2				1						1	1	1						+	-	+	26.58		35.16	2013-05-15	Human coxsackievirus A10	VP1	Human coxsackievirus A10
1449064	儿科门诊	蔡镕泽	海珠区滨江西路	13825006968	男	2009.10.24	41	39				1						1	1							+	-	+	24.17		34	2013-05-15	Human coxsackievirus A2	UTR	Human coxsackievirus A2
1604637	儿科门诊	原柏熙	荔湾区海龙街	13928679777	男	2011.02.10	27	39				1								1					手足口	+	-	-	28.34	-	-	2013-05-15	Human coxsackievirus A10	UTR	Human coxsackievirus A10
1364590	儿科二区	阳晨玲	海珠区五凤乡	15915791052	女		55																			+	+	-	21.08	25.05		2013-05-17			EV71
1779850	PICU	欧宗昊	肇庆广宁县	15602360530	男		17																			+	-	-	21.17	-	-	2013-05-17	Human coxsackievirus A10	VP1	Human coxsackievirus A10
1930114	儿科门诊	洪梓淇	海珠区东晓南路		女	2011.10.11	19	39	1									1				1	1		手足口	-	-	-				2013-05-17
1738065	儿科门诊	伍尚乐	海珠区凤阳街水边街		男	2008.01.29	62	38.6				1						1	1	1	1				手足口	+	-	-	20.43	-	-	2013-05-17	Human coxsackievirus A6	VP1	Human coxsackievirus A6
1371264	儿科门诊	谢少均	海珠区工业大道保利花园	13926021979	男	2009.05.24	45	39				1								1					手足口	+	-	-	24.07	-	-	2013-05-17			EV
1778826	儿科门诊	蔡镕琎	海珠区滨江西路	13527647747	男	2012.03.08	14	38.8				1						1	1	1	1					+	-	-	21	-	-	2013-05-17			EV
221699	儿科门诊	沈盈丰	海珠区南石头南萁中约	13610286550	男	2000.12.28	144	38.5	1			1					1	1	1						手足口	+	-	-	27.86	-	-	2013-05-17	Human coxsackievirus A6	VP1	Human coxsackievirus A6
1904713	儿科门诊	乔瑞祥	番禺区大石	15920597083	男	2009.01.14	51	38	1			1						1	1	1			1		手足口	+	-	+	20.57	-	22.25	2013-05-17			CA16
1930166	儿科门诊	郭蕴桦	海珠区南村路	13925179866	女	2009.12.28	39	39				1								1					手足口	+	-	-	21.97	-	-	2013-05-17	Human coxsackievirus A5	UTR	Human coxsackievirus A5
1424312	儿科门诊	刘思言	番禺区洛溪新城	18666625931、13544574676	男	2009.09.14	42	38.8	1			1						1	1	1			1		手足口	+	-	-	23.6	-	-	2013-05-17	Human coxsackievirus A10	VP1	Human coxsackievirus A10
1847498	儿科门诊	张楷涛	白云区云山路锦绣花园	13610001083	男	2012.07.25	9	37.3				1						1	1		1			腹泻	手足口	+	+	-	20.64	26.68		2013-05-17			EV71
1964040	儿科门诊	许志义	海珠区沥滘	15625136058	男	2010.10.20	29	39.5			1							1		1	1				手足口	+	-	-	23.8			2013-05-20	Human coxsackievirus A10	VP1	Human coxsackievirus A10
1946567	儿科门诊	王昱文	荔湾区湾南东	13702655137	女	2010.02.20	38	39.5	1			1						1		1		1	1	肛周	手足口	+	-	-	29.32			2013-05-20	Human coxsackievirus A10	UTR	Human coxsackievirus A10
1946570	儿科门诊	何芷媛	海珠区桥东村	13570265302	女	2004.04.01	103	39.6	1								1			1					手足口	+	-	-	24.02			2013-05-20	Human coxsackievirus A6	VP1	Human coxsackievirus A6
1741289	儿科门诊	何嘉毅	海珠区沙溪西坢里	18665680030	男	2011.09.21	20	38.4	1			1					1	1	1	1					手足口	+	-	-	24.91			2013-05-20	Human coxsackievirus A16	VP1	Human coxsackievirus A16
1475432	儿科门诊	庞见睿	海珠区宝岗大道	13544545432	男	2009.06.29	44	39			1							1		1					手足口	+	-	-	21.01			2013-05-20	Human coxsackievirus A2	VP1	Human coxsackievirus A2
1590631	儿科门诊	梁经诺	海珠区工业大道石溪	13427545599	男	2010.11.04	29	41	1									1	1	1					手足口	+	-	-	27.89			2013-05-20	Human coxsackievirus A5	UTR	Human coxsackievirus A5
1887349	儿科门诊	饶睿峰	荔湾区鹤洞村	15920112062	男	2011.05.06	24	39.5			1									1		1			手足口	+	-	-	29.93			2013-05-20	Human coxsackievirus A10	UTR	Human coxsackievirus A10
1754839	儿科门诊	邓静涵	海珠区金恒路	13711180363	女	2011.07.18	22	39.4	1									1				1		肛周	手足口	-	-	-				2013-05-20
1775410	儿科门诊	尹元杰	白云区永泰新村	无记录	男		14																			+	-	-	26.5			2013-05-20	Human coxsackievirus A6	VP1	Human coxsackievirus A6
1964494	儿科门诊	刘健萍	海珠区沙溪村	18300152439	女	2010.05.29	38	38			1	1						1	1	1		1	1		手足口	+	-	-	18.24			2013-05-20	Human coxsackievirus A13	VP1	Human coxsackievirus A13
1277946	儿科门诊	王俊怡	海珠区怡乐路	34250020	男		54																			-	-	-	-	-	-	2013-05-20	Human coxsackievirus A10	UTR	Human coxsackievirus A10
1964045	儿科门诊	李华轩	佛山顺德伦教鸡洲村	13549955347	男	2010.07.07	32	40.5			1						1		1	1		1			手足口	+	+	-	21.42	23.92		2013-05-20			EV71
1946569	儿科门诊	孙敏	荔湾区花地大道南	13500036480	女	2008.07.04	56	39.0				1				1			1			1			手足口	-	-	-				2013-05-20
1964691	儿科门诊	朱家佳	海珠区五一新村	无记录	女		39																			+	-	-	25.35			2013-05-20	Human coxsackievirus A10	VP1	Human coxsackievirus A10
1964185	儿科门诊	叶梓浩	海珠区瑞宝	15800247184	男		7																			+	-	+	21.4		23.02	2013-05-20			CA16
1930129	儿科门诊	张添裕	海珠区泰沙路	13711334255	男	2012.01.10	16	38.6				1						1	1	1						+	+	-	24.01	26.49		2013-05-20	Human enterovirus 71	VP1	Human enterovirus 71
1601074	儿科门诊	周思越	海珠区翠城花园	13672449460	女	2007.10.22	65	39.8	1									1		1					手足口	+	-	-	22.2			2013-05-20			EV
1946712	儿科门诊	李小娟	海珠区石溪	13533662083	女	2011.09.05	20	37.4				1				1		1	1		1				手足口	+	-	-	19.57			2013-05-20			EV
1821944	儿科门诊	李宜	海珠区礼岗路	15360518383	女		43																			+	-	-	27.18			2013-05-20	Human coxsackievirus A6	VP1	Human coxsackievirus A6
1964361	儿科门诊	全慧玲	海珠区沙溪村	13672467101	女	2011.03.11	25	38.2	1								1			1		1	1		手足口	+	-	+	28.98		29.99	2013-05-20			CA16
1755447	儿科门诊	翁菊妃	海珠区石溪	13725495150	女	2009.10.01	42	38.7				1						1	1	1	1				手足口	+	+	-	27.83	29.12		2013-05-20			EV71
1951835	儿科门诊	莫海霆	海珠区东晓南南晓菀	18926170427	男	2011.10.30	18	39.5	1										1						手足口	+	-	-	28.35			2013-05-20	Human coxsackievirus B4	UTR	Human coxsackievirus B4
1951811	儿科门诊	杨映宸	海珠区金恒北一街	13710066860	女		8																			+	-	-	27.29			2013-05-20	Human coxsackievirus A16	VP1	Human coxsackievirus A16
1918416	儿科门诊	马智政	海珠区杏园街	13828456244	男	2009.10.18	41	38.9	1								1					1		肛周	手足口	+	-	-	30.69			2013-05-20	Human coxsackievirus A6	UTR	Human coxsackievirus A6
1946724	PICU	周璟奕	番禺化龙	13543464202	男		18																			+	+	-	24.94	29.84		2013-05-20			EV71
1964384	PICU	张晋玮	广州奥林匹克花园	13929592738	男		8																			-	-	-	-	-	-	2013-05-20
1946649	PICU	李逸航	荔湾增滘	13679768942	男		22																			+	-	-	26.49			2013-05-20	Human coxsackievirus A6	VP1	Human coxsackievirus A6
1793249	PICU	李洛铖	荔湾区六二三路	13903050427	男		46																			-	-	-	-	-	-	2013-05-20
1951545	儿科一区	杨佳欣	海珠区龙潭村	13631336891	女		14																			+	-	-	19.92			2013-05-22	Human coxsackievirus A2	VP1	Human coxsackievirus A2
1946232	儿科一区	施皓轩	海珠区昌岗西路	13198002248	男		31																			+	-	-	22.9			2013-05-22	Human coxsackievirus A5	VP1	Human coxsackievirus A5
1912624	儿科二区	郑浩然	海珠区后滘	13751713450	男		8																			+	-	-	23.59			2013-05-22	Human coxsackievirus A6	VP1	Human coxsackievirus A6
1794862	儿科门诊	成帝森	天河区骏景花园	13923090919	男		42																			+	+	-	30.74	29.82		2013-05-22			EV71
1951623	儿科门诊	雷骏熙	佛山南海黄岐	13928263635/18666513423	男	2010.06.14	33	38.3				1						1	1	1						+	-	-	29.96			2013-05-22	Human coxsackievirus A10	UTR	Human coxsackievirus A10
1950725	儿科门诊	罗沛珊	黄埔下沙新溪街	13450363853	女		37																			+	-	+	30.97		30.32	2013-05-22			CA16
1951418	儿科门诊	陈冠睿	海珠区昌岗中路	13622215686	男	2008.10.16	53	38.9				1								1					手足口	+	-	-	25.01			2013-05-22	Human coxsackievirus A10	VP1	Human coxsackievirus A10
1930101	儿科门诊	唐依娜	海珠区	18002282016	女	2011.07.26	22	39.3				1								1					手足口	+	-	-	20.05			2013-05-22	Human coxsackievirus A2	VP1	Human coxsackievirus A2
1811904	儿科门诊	李圣泓	海珠区新滘	13642636436	女	2011.06.03	26	38.5				1								1					手足口	+	-	-	22.97			2013-05-22	Human coxsackievirus A10	VP1	Human coxsackievirus A10
1951566	儿科门诊	王元晟	海珠区金碧花园	13710306605	男	2011.03.17	25	39.5				1								1					手足口	+	-	-	25.93			2013-05-22	Human coxsackievirus A9	VP1	Human coxsackievirus A9
1951387	儿科门诊	刘果	番禺区东环	13432070344	女		30																			+	+	-	23.92	27.57		2013-05-22			EV71
1501368	儿科门诊	赵曾浩	茂名信宜	13533104299	男	2003.07.01	116	38.5				1						1	1	1	1				水痘	-	-	-				2013-05-22
1844260	PICU	张骏康	清远佛岗	13620576338	男		8																			+	-	-	21.61			2013-05-24	Human coxsackievirus A6	VP1	Human coxsackievirus A6
1638679	PICU	黎思雅	海珠区后滘	13798186818	女		28	39.3				1								1						+	-	-	24.52			2013-05-24	Human coxsackievirus A6	VP1	Human coxsackievirus A6
1415358	儿科二区	杨子涵	海珠区荔福路	13538840499	男		44																			+	-	-	25.08			2013-05-24	Human coxsackievirus A2	VP1	Human coxsackievirus A2
1936683	儿科门诊	粟佛清	惠州市惠东县	13725007724	男		9																			+	-	-	22.96			2013-05-24	Human coxsackievirus A8	VP1	Human coxsackievirus A8
1945951	儿科门诊	曾淇淇	番禺大石	13678977728	女	2012.02.09	15	39.2	1											1		1			手足口	+	-	+	24.4		34.71	2013-05-24			CA16
1945980	儿科门诊	楼欣悦	海珠区博爱幼儿园	13924133933	女	2010.11.15	30	38	1			1						1	1	1		1	1		手足口	+	-	-	28.09			2013-05-24	Human coxsackievirus A10	VP1	Human coxsackievirus A10
1802623	儿科门诊	肖均蓉	海珠区下泉塘大街	15173493279	女	2011.11.17	18	39				1								1			1		手足口	+	-	-	32.91			2013-05-24	Human coxsackievirus A2	UTR	Human coxsackievirus A2
1712004	儿科门诊	林明琴女	海珠区东晓南路	15989019881	女	2011.07.29	22	37.6	1									1	1					肛周	手足口	+	-	-	20.94		20.32	2013-05-24	Human coxsackievirus A16	VP1	Human coxsackievirus A16
1870793	儿科门诊	施嘉濠	海珠区广州大道南	13580337702	男	2009.07.09	44	37.8				1								1					手足口	+	-	-	23.37			2013-05-24	Human coxsackievirus A10	VP1	Human coxsackievirus A10
1945893	儿科门诊	杨铭	番禺大石	13824489203	男	2008.07.30	56	38.6				1								1					手足口	+	-	-	31.35			2013-05-24	Human coxsackievirus A5	UTR	Human coxsackievirus A5
1950833	儿科门诊	黄洁文	海珠区庄头	13711134750	女	2009.07.13	44	37			1							1	1	1					手足口	+	+	-	26.02	27.2		2013-05-24			EV71
1180524	儿科门诊	梁恩童	海珠区保利花园	34125961	女	2008.02.29	62	38.5				1				1	1	1		1			1		手足口	+	-	-	26.76			2013-05-24	Human coxsackievirus A6	VP1	Human coxsackievirus A6
1280454	儿科门诊	蒋天杰	海珠区石溪	13724064659	男	2008.09.22	54	39					1					1	1	1					手足口	+	-	-	24.85			2013-05-24	Human coxsackievirus A6	VP1	Human coxsackievirus A6
1934399	儿科门诊	许婉琰	越秀区达道路	13556067894	女		17																			+	-	-	25.48			2013-05-24	Human coxsackievirus A6	VP1	Human coxsackievirus A6
1818279	儿科门诊	朱远昌	海珠区瑞宝乡	13711180980	男	2012.05.11	12	38.5				1								1					手足口	+	-	-	30.45			2013-05-24	Human coxsackievirus A5	VP1	Human coxsackievirus A5
1694604	儿科门诊	陈健行	海珠区光大花园	13437807497	男	2011.04.23	24	39.5	1											1					手足口	+	-	-	24.4			2013-05-24	Human coxsackievirus A2	VP1	Human coxsackievirus A2
1557404	儿科门诊	陈皓轩	海珠区泰沙路	13922246898	男	2010.07.04	32	37				1						1	1		1					+	-	-	28.54			2013-05-24	Human enterovirus 71	VP1	Human enterovirus 71
1950537	儿科门诊	何子洋	海珠区桥东村	13660679511	男	2011.09.24	20	38.5				1							1		1				手足口	+	-	-	28.61			2013-05-24	Human coxsackievirus A6	VP1	Human coxsackievirus A6
1937842	儿科门诊	李甜甜	海珠区南边路 孙莹		女	2012.01.14	16	38.8	1				1			1		1	1	1		1	1		手足口	+	-	-	24.95			2013-05-24			EV
1950773	儿科门诊	黄浩轩	海珠区鹭江西街	13570972090	男		31																			+	-	-	25.91			2013-05-24			EV
1597543	儿科门诊	蔡欣诺	白云区金沙	18922108852	女	2008.07.03	56	39.3				1								1					手足口	+	-	-	25.91			2013-05-24			EV
1467698	儿科门诊	杜明峻	花都区新华镇	13902391468	男	2009.01.05	51	39.5	1			1						1	1	1					手足口	+	-	-	24.27			2013-05-24			EV
1945909	儿科门诊	陆彦俞	海珠区东晓横街	13660679511	女	2004.10.04	102	39	1							1		1	1				1		手足口	+	-	-	25.48			2013-05-24			EV
1945986	儿科门诊	黄振中	海珠区瑞宝花园	13710497782	男	2011.04.30	24	39	1							1	1	1	1			1			手足口	+	-	-	26.81			2013-05-24			EV
1542516	儿科门诊	鲁思扬	湖北天门	13632296998	男		42																			+	-	-	33.86			2013-05-24	Human coxsackievirus A6	UTR	Human coxsackievirus A6
1638679	儿科门诊	魏思雅	海珠区南边路	13725488868	女	2010.11.18	27																			+	-	-	22.86			2013-05-24			EV
1950486	儿科门诊	谭剑立	海珠区富民新街	13539411850	男		73																			+	-	-	33.98			2013-05-24			EV
1441392	儿科门诊	吴牧晨	海珠区新港西路	13113309261	男		48																			+	+	-	19.77	21.92		2013-05-24			EV71
1569845	儿科门诊	鲁思诗	湖北天门	13632296998	女		28																			+	-	-	21.55			2013-05-24			EV
1950293	儿科门诊	曾柏雅	番禺洛溪	13826185988	女	2012.04.22	13	38.7					1			1		1	1	1			1		手足口	+	-	+	21.82		31.03	2013-05-24			CA16
1843061	儿科门诊	欧阳晴泽	海珠区南洲路	13826466469	男	2012.08.06	9	37.3				1								1			1		手足口	+	-	+/-	26.51		35.94	2013-05-24			CA16
1729403	儿科病区	何品毅	海珠区翠城花园	13699701360	男		18																			+	-	-	25.4			2013-05-27			EV
1951626	儿科病区	邓佳萱	广州市开发区夏园墩美	15811897351	女		19																			+	-	-	23.59			2013-05-27			EV
1852526	儿科病区	吴承轩	广州市海珠区来仪乡	13826096433	男		21																			+	-	+	22.7		31.68	2013-05-27			CA16
1825612	儿科病区	夏宇杰	肇庆德庆县	13432476701	女		21																			+	-	-	30.64			2013-05-27			EV
1949846	儿科门诊	陈明权	白云区钟落潭	13760751147	男		22岁																			+	-	-	21.53			2013-05-27			EV
1814500	儿科门诊	黄盈顺	海珠区革新路光大花园	13316130718	男	2010.01.30	39																			+	-	-	24.39			2013-05-27			EV
1949478	儿科门诊	刘嘉鑫	番禺区钟村钟一街	13751857780	男		33																			+	+	-	25.94	29.8		2013-05-27			EV71
1783029	儿科门诊	邓汶浠	荔湾区荔湾路	13926070707	女	2010.01.26	39	40						40				1	1						手足口	+	-	-	30.13			2013-05-27	Human coxsackievirus A10	UTR	Human coxsackievirus A10
1949967	儿科门诊	谭欢钰	番禺洛溪	13794363614	女	2012.06.15	11	37.4				1						1	1							+	-	-	24.63			2013-05-27			EV
1949629	儿科门诊	纪如冰	海珠区晓港中路	13560337076	女	2010.10.20	30	40.0				1								1	1				手足口	+	-	-	26.71			2013-05-27			EV
1949264	儿科门诊	何晋诚	海珠区保利百合花园	13826107390	男		18																			+	-	-	23.54			2013-05-27	Human coxsackievirus A10	UTR	Human coxsackievirus A10
1949211	儿科门诊	王启志	广州三滘	13286863077	男		92																			-	-	-				2013-05-27
1757071	儿科门诊	夏琪涵	海珠区逸景翠园	18602077999	女	2012.02.16	15	37.5	1				1			1		1	1	1			1		手足口	+	-	-	27.97			2013-05-27			EV
1949554	儿科门诊	李锦轩	海珠区素社	15102016542	男		18																			+	-	-	27.45			2013-05-27			EV
1946109	儿科门诊	林明熙	海珠区瑞宝乡	13751838782	男	2012.08.17	9	39.8	1									1		1					手足口	+	-	-	28.96			2013-05-27	Human coxsackievirus A10	UTR	Human coxsackievirus A10
1946039	儿科门诊	方逸州	海珠区细岗东区		男	2012.02.14	15	39.9				1				1	1	1	1	1	1				手足口	+	-	-	22.54			2013-05-27			EV
1949255	儿科门诊	吴展翰	海珠区新安街	13533918088	男		50																			+	-	+	22.45		29.89	2013-05-27			CA16
1918413	儿科门诊	蔡子贤	海珠区工业大道中	13825094007	男	2013.01.07	4	39.5	1			1						1	1	1					手足口	+	-	-	30.82			2013-05-27			EV
1796481	儿科门诊	吴嘉悦	海珠区和辉街	13422222419	女	2012.12.05	16	39.5		1		1						1	1	1					手足口	+	-	-	22.29			2013-05-27			EV
1811988	儿科门诊	林语童	海珠区容景路	13711639958	女		30																			+	-	-	26.97			2013-05-27			EV
1593303	儿科门诊	林嘉楠	海珠区翠城花园	15816676570	男	2011.01.09	27	39.1	1						1			1		1		1		肛周	手足口	+	-	-	18.83			2013-05-27			EV
1493212	儿科门诊	卢嘉悦	海珠区瑞宝	18688462385	男		36																			+	-	-	26.44			2013-05-27			EV
1950646	儿科门诊	曾梓隽	海珠区翠怡二街	13570133854、84489340	男	2008.03.31	61	38.5				1						1	1	1	1				手足口	+	-	-	27			2013-05-27			EV
1945731	儿科门诊	聂子木	天河区	13631475448	男	2011.11.07	18	38.8				1						1	1							+	-	-	26.42			2013-05-27			EV
1885622	PICU	游紫鑫	梅州半顺	13726801375	女		10																			+	-	-	21.11			2013-05-29			EV
1949184	儿科二区	吴越	白云区金沙洲	15322364610	女		34																			+	-	-	27.17			2013-05-29			EV
1712968	儿科一区	林世杰	珠江医院保健科	13711799655	男		29																			+	-	-	30.15			2013-05-29	Human coxsackievirus A2	UTR	Human coxsackievirus A2
1945089	儿科门诊	罗彬宸	中山大道骏景花园	13902214959	男		50																			+	+	-	27.21	28.52		2013-05-29	Human enterovirus 71	UTR	Human enterovirus 71
1948886	儿科门诊	曾雅玲	赣州新信丰县	15989101088	女	2012.09.02	8	38.6				1								1	1				手足口	+	-	-	28.6			2013-05-29	Human coxsackievirus A2	UTR	Human coxsackievirus A2
1628616	儿科门诊	李哲	海珠区南泰路	13682235325/13450482465	男	2011.02.13	26	39.8				1						1	1	1					手足口	+	-	-	25.85			2013-05-29			EV
1949186	儿科门诊	陈垚钧	海珠区南田路	13826457600/84495550	男	2012.02.23	15	38.7				1						1	1	1					手足口	+	-	-	28.22			2013-05-29			EV
1948192	儿科门诊	罗嘉旋	番禺广州碧桂园	13826460337	女	2009.09.04	44	37.5				1								1			1		手足口	+	-	-	27.8			2013-05-29			EV
1431094	儿科门诊	邓智仁	海珠区革新路	13528725728	男		53																			+	-	-	26.71			2013-05-29	Human coxsackievirus A16	UTR	Human coxsackievirus A16
1793792	儿科门诊	蓝辰曦	海珠区五凤乡	18664848189	男	2012.03.04	15	39.4				1								1			1		手足口	+	-	-	25.76			2013-05-29	Human coxsackievirus A6	VP1	Human coxsackievirus A6
1774481	儿科门诊	杨思成	越秀区天成路	18028098673	男		31																			+	-	-	27.55			2013-05-29	Human coxsackievirus A6	VP1	Human coxsackievirus A6
1945172	儿科门诊	万沁言	惠州龙门		女	2011.03.06	26	39.5	1			1				1	1	1	1	1						+	+	-	26.34	28.27		2013-05-29	Human enterovirus 71	VP1	Human enterovirus 71
1618691	儿科门诊	周鼎原	海珠区昌岗东路	18602050927	男	2009.04.16	49	37	1									1	1						手足口	+	-	-	31.53			2013-05-29	Human coxsackievirus A16	UTR	Human coxsackievirus A16
1945076	儿科门诊	黄晞琳	海珠区五凤乡		女	2012.04.10	13	39.4			1							1	1	1	1				手足口	+	-	-	22.04			2013-05-29	Human coxsackievirus A6	VP1	Human coxsackievirus A6
1965588	儿科门诊	钟浩航	海珠区中大	13632298138	男	2009.10.28	41	38				1				1	1					1	1		手足口	+	-	-	35.35			2013-05-29	Human coxsackievirus A19	UTR	Human coxsackievirus A19
1948444	儿科门诊	吴遥	白云区金沙	13682207110	女	2010.08.04	10	38				1								1					手足口	-	-	-				2013-05-29
1963864	儿科门诊	郭鸿惠	番禺洛浦	15989132462	女	2011.06.06	24	38.3				1								1					手足口	+	-	-	18.97			2013-05-29	Human coxsackievirus A5	UTR	Human coxsackievirus A5
729409	儿科门诊	周昊洋	海珠区南石头	13005104111	男	2005.05.18	99	39										1	1	1						-	-	-				2013-05-29	Human coxsackievirus A6	UTR	Human coxsackievirus A6
1752783	儿科门诊	官炜健	荔湾区芳村	13688866234	男	2012.01.30	16	37.5				1							1						手足口	+	+	-	24.5	28.88		2013-05-29	Human enterovirus 71	VP1	Human enterovirus 71
1949277	儿科门诊	王博文	佛山顺德	无记录	女		31																			+	-	-	24.94			2013-05-29	Human coxsackievirus A6	UTR	Human coxsackievirus A6
1668257	普外	梁霆辉	番禺大岗	13826045532	男		44																			+	-	+	25.32		25.84	2013-05-31	Human coxsackievirus A16	VP1	Human coxsackievirus A16
1757370	儿科二区	旷嘉兴	天河区东圃美林	18665067575	男		19																			+	-	-	25.7			2013-05-31			EV
1945192	皮肤科门诊	欧阳漫潼			女		20																			-	-	-				2013-05-31
1697674	儿科门诊	朱可可	海珠区工业大道金碧花园	15817014011	女		21																			+	-	+	22.96		32.9	2013-05-31	Human coxsackievirus A16	VP1	Human coxsackievirus A16
1961983	儿科门诊	何雨燊	海珠区金诚二街	13660038767/13609716090	男	2011.10.19	19	39				1						1	1	1	1		1		手足口	+	-	+	20.31		29.29	2013-05-31	Human coxsackievirus A10	VP1	Human coxsackievirus A10
1945228	儿科门诊	林子涵	海珠区瑞宝乡	13710551563	男	2009.03.23	49	39	1							1	1			1				肛周	手足口	+	-	+	24.08		28.63	2013-05-31	Human coxsackievirus A16	VP1	Human coxsackievirus A16
1961991	儿科门诊	盛浩哲	海珠区南泰路	13711209752	男	2012.07.13	10					1						1	1	1						+	-	-	28.86			2013-05-31	Human coxsackievirus A6	VP1	Human coxsackievirus A6
1832698	儿科门诊	李敏瑶	海珠区南石头	18688474263	女	2012.06.26	11	38.6				1						1	1	1	1		1		手足口	-	-	-				2013-05-31
1945267	儿科门诊	戴唯	海珠区南石头珠江医院	643851	男	2012.10.20	7	39	1									1	1						手足口	-	-	-				2013-05-31
1961971	儿科门诊	袁昊	海珠区后滘	13026888167	男	2010.08.23	31	38.2	1									1	1						手足口	+	+	-	26.97	28.29		2013-05-31	Human enterovirus 71	UTR	Human enterovirus 71
1966457	儿科门诊	戴瑜飞	海珠区南箕村	18602927578	男	2011.01.14	27	38			1					1	1		1							+	-	-	30.3			2013-05-31	Human coxsackievirus A6	VP1	Human coxsackievirus A6
1587921	儿科门诊	李昊霆	海珠区金碧花园	13570101229	男	2009.08.24	44	39.4			1	1							1	1						+	+	-	23.73	24.57		2013-05-31	Human enterovirus 71	VP1	Human enterovirus 71
1962075	儿科门诊	陈洁影子	海珠区逸景翠园	15800019875	男		8																			+	-	-	29.66			2013-05-31	Human coxsackievirus A5	UTR	Human coxsackievirus A5
1962323	儿科门诊	姚广钰	海珠区第三金碧	13622269817	女		12																			+	-	+	28.49		33.88	2013-05-31	Human coxsackievirus A16	VP1	Human coxsackievirus A16
1910552	儿科门诊	张雅淇	海珠区光大花园	18664787220	女	2010.10.02	30	38.6			1	1						1	1	1					手足口	+	-	-	27.89			2013-05-31			EV
1945200	儿科门诊	周宸汐	广宁县电白	13808887359	女		75																			+	+	-	24.41	25.05		2013-05-31	Human enterovirus 71	VP1	Human enterovirus 71
1788599	儿科门诊	周可怡	电白县	13808887359	女	2003.06.28	118	38			1	1						1	1	1				臀部	手足口	+	+	-	27.18	28.36		2013-05-31	Human enterovirus 71	VP1	Human enterovirus 71
1860206	儿科门诊	钟钰芳	番禺大石	13422302988	女	2009.01.30	51	38.7			1							1							手足口	-	-	-				2013-05-31
1963803	儿科门诊	叶萃文	海珠区金碧花园	13725229110	女	201.10.12	7	38.5				1			1				1	1	1				手足口	+	-	-	29.65			2013-05-31	Human coxsackievirus A6	VP1	Human coxsackievirus A6
1945187	儿科门诊	谭景轩	海珠区新港路	13432023324	男	2011.03.04	26	38.7				1						1	1						手足口	+	-	-	27.96			2013-05-31	Human coxsackievirus A6	VP1	Human coxsackievirus A6
1946196	儿科门诊	陈焯霖	海珠区革新路	13570424183	男	2012.01.28	16	38.9				1				1	1	1	1		1					+	-	-	25.74			2013-05-31	Human coxsackievirus A6	VP1	Human coxsackievirus A6
1949174	儿科门诊	周子翔	电白县	13808887359	男	2009.12.26	53	37.5				1						1	1	1		1	1		手足口	+	+	-	26.49	27.8		2013-05-31	Human enterovirus 71	VP1	Human enterovirus 71
1222566	儿科门诊	陈汐蕾	海珠区下泉塘大街	18665611813	女		65																			-	-	-				2013-05-31
1945129	儿科门诊	苏麒安	海珠区工业大道中388号	13828406821	女		51																			+	-	+	26.2		32.41	2013-05-31	Human coxsackievirus A16	UTR	Human coxsackievirus A16
1793962	儿科门诊	丁小洋	番禺大石	13763315653	女	2011.10.07	20	39			1						1	1		1					手足口	+	-	-	27.05			2013-05-31			EV
1950523	PICU	黄雅妍	越秀区聚星里	13928940968	女		44																			+	-	+	26.42	-	25.12	41428			CA16
1910106	儿科门诊	刘俊龙	海珠区石溪	13711789914	男		7																			+	-	+	25.82	-	32.36	41428	Human coxsackievirus A16	UTR	Human coxsackievirus A16
1945328	儿科门诊	刘可涵	海珠区建基路	13802778000	女	201.10.13	7	38				1								1					手足口	+	-	-	20.32	-	-	41428			EV
1963798	儿科门诊	黄雪菲	海珠区凤凰乡	15975417990	女	2009.02.22	50	38.5				1						1		1	1				手足口	+	+	-	29.92	33.5	-	41428			EV71
1689351	儿科门诊	黄烁涵	海珠区江燕路	15802020292	男	2009.03.31	49	39.5			1						1	1	1	1	1				手足口	+	-	-	23.98	-	-	41428			EV
1945387	儿科门诊	陈裕洋	海珠区海联路	13826148195	男	2005.12.16	98	38.5				1						1	1	1					手足口	+	-	-	23.32	-	-	41428			EV
1797130	儿科门诊	韩臻	天河北路		女	2010.06.08	33	39				1								1					手足口	+	-	-	24.56	-	-	41428			EV
1961769	儿科门诊	郑晓娴	海珠区泰宁南街	13711168407	女	2012.09.05	8	38.5		1		1						1	1	1	1	1			手足口	+	-	-	22.95	25.49	-	41428			EV71
1945421	儿科门诊	李嘉洋	海珠区南洲路	13760887142	男	201.09.19	8	39				1						1	1	1	1				手足口	+	+	-	23.85	-	-	41428			EV
1945333	儿科门诊	黄健炜	番禺区洛溪新城	13580343463	男		24																			+	-	-	30.68	-	-	41428	Human coxsackievirus A5	UTR	Human coxsackievirus A5
1595974	儿科门诊	王皓茵	海珠区沙园	13824462190	女	2010.01.22	39	39.5				1						1	1	1					手足口	+	-	-	22.29	-	-	41428			EV
1961385	儿科门诊	梁玮琪	越秀区光塔路	13828402115	女	2009.04.24	49	37.2				1								1					手足口	+	-	-	26.55	-	-	41428			EV
1963807	儿科门诊	李 天一	花都	1860202000	女		32	40.2	1			1								1					手足口	+	-	-	30.09	-	-	2013-06-03			EV
1962353	PICU	黄宥焱	海珠区江南西	13808871507	男		31																			+	-	-	19.71	-	-	2013-06-05	Human coxsackievirus A10	VP1	Human coxsackievirus A10
1945468	儿科一区	罗嘉悦	佛山南海黄岐	13923182620	女		11																			+	-	-	19.88	-	-	2013-06-05	Human coxsackievirus A10	VP1	Human coxsackievirus A10
1945424	儿科二区	梁芷琳	海珠区康乐中	13631495719	女		37																			+	-	-	25.89	-	-	2013-06-05	Human coxsackievirus A10	VP1	Human coxsackievirus A10
1945416	儿科二区	梁梓轩	海珠区康乐村	13631495719	男		8																			+	-	-	27.83	-	-	2013-06-05	Human coxsackievirus A6	VP1	Human coxsackievirus A6
1945551	PICU	曾希贤	惠州龙门	15815861102	男		32																			+	-	-	24.85	-	-	2013-06-05	Human coxsackievirus A6	VP1	Human coxsackievirus A6
1960485	PICU	谭永思			女		37																			-	-	-	-	-	-	2013-06-05
1963745	儿科门诊	彭浚皓	海珠区宝业路	34359948	男	2008.07.11	57	40				1	1					1	1	1	1				手足口	+	-	-	28.84	-	-	2013-06-05	Human coxsackievirus A6	VP1	Human coxsackievirus A6
1960635	儿科门诊	戚洛	海珠区	13760713722	男	2012.11.05	7	39.4				1						1	1	1	1					+	-	-	34.73	-	-	2013-06-05	Human coxsackievirus A6	VP1	Human coxsackievirus A6
1960638	儿科门诊	洪亮	海珠区金碧花园	13725235478	女	2008.06.19	57	37			1	1						1	1	1	1		1		手足口	+	-	-	26.07	-	27.96	2013-06-05	Human coxsackievirus A16	VP1	Human coxsackievirus A16
1945614	儿科门诊	陈豪锋	海珠区泰沙路	13688869994	男		36																			+	-	-	28.89	-	-	2013-06-05	Human enterovirus 71	VP1	Human enterovirus 71
1873678	儿科门诊	李卓铭	海珠区翠城花园	13570251751	男	2012.07.27	10	39				1					1	1	1						手足口	-	-	-	-	-	-	2013-06-05
1960957	儿科门诊	吴君朗	海珠区瑞宝乡	13316100230	男	2007.04.10	73	39.5																	手足口	+	-	-	25.93	-	-	2013-06-05	Human coxsackievirus A6	VP1	Human coxsackievirus A6
1960948	儿科门诊	刘亦斐	海珠区珠江帝景	13802502388	男	2012.01.30	16	39.4									1	1	1	1					手足口	+	-	-	26.45	-	-	2013-06-05	Human coxsackievirus A6	UTR	Human coxsackievirus A6
1778950	儿科门诊	崔辰睿	广州市天河区广和一街	18680238900	女	2012.03.29	14	37	1			1			1	1	1	1	1	1	1				手足口	+	-	-	22.59	-	-	2013-06-05	Human coxsackievirus A6	VP1	Human coxsackievirus A6
1961039	儿科门诊	周世豪	佛山大沥	13620144896	男	2012.08.28	9	39										1	1	1					手足口	+	-	-	23.04	-	-	2013-06-05	Human coxsackievirus A6	VP1	Human coxsackievirus A6
1960469	儿科二区	陈芳言	番禺区南村	15817062066	女		20																			+	-	-	27.69	-	-	2013-06-07	Human coxsackievirus A6	VP1	Human coxsackievirus A6
1960078	儿科门诊	列梓桐	增城仙村		女	2006.10.10	78	38.5										1	1						手足口	+	+	-	32.91	35.18	-	2013-06-07	Human enterovirus 71	UTR	Human enterovirus 71
1850454	儿科门诊	梁冠清子	海珠区西畔里	13725331551	男	2012.09.05	9	38.5				1							1	1						+	-	-	31.17	-	-	2013-06-07	Human coxsackievirus A9	VP1	Human coxsackievirus A9
1963698	儿科门诊	李金鸿	海珠区南箕村	13724862416	男	2012.07.08	11	39				1						1	1	1					手足口	+	-	-	24.17	-	-	2013-06-07	Human coxsackievirus A6	VP1	Human coxsackievirus A6
1615537	儿科门诊	陈正豪	海珠区保利百合花园	13688859594	男	2012.12.25	28	39.4				1								1					手足口	+	-	-	23.98	-	-	2013-06-07	Human coxsackievirus A10	VP1	Human coxsackievirus A10
1959848	儿科门诊	刘亿菲	海珠区金碧花园	13711436000	女	2006.10.20	78	39.8				1						1	1	1					手足口	+	-	-	22.77	-	-	2013-06-07	Human coxsackievirus A10	VP1	Human coxsackievirus A10
1746624	儿科门诊	苏靖伦	海珠区翠城花园		男	2011.12.25	17	39.2																	手足口	+	-	-	25.03	-	-	2013-06-07	Human coxsackievirus A2	VP1	Human coxsackievirus A2
1821558	儿科门诊	刘旭皓	番禺大石		男	2012.03.13	14	37												1					手足口	+	-	-	26.77	-	-	2013-06-07	Human coxsackievirus A5	VP1	Human coxsackievirus A5
1960125	儿科门诊	周淑怡	番禺洛溪	13826443355	女	2011.12.00	18	39.4				1							1	1					手足口	+	-	-	25.19	-	-	2013-06-07	Human coxsackievirus A6	VP1	Human coxsackievirus A6
1232879	儿科门诊	刘付灏	海珠区江南西路	13825020303	男	2008.06.19	57	38.3				1						1	1	1						+	-	-	28.98	-	-	2013-06-07	Human coxsackievirus A5	VP1	Human coxsackievirus A5
1965410	儿科门诊	谢泽欣	番禺洛溪	15902050136	女	2012.06.19	11	38.4				1														+	-	-	27.47	-	-	2013-06-07	Human coxsackievirus A9	VP1	Human coxsackievirus A9
1944570	儿科门诊	严希潼	荔湾芳村		女	2010.09.24	31	37.8				1						1	1	1					手足口	+	-	+	29.67	-	29.87	2013-06-07	Human coxsackievirus A16	VP1	Human coxsackievirus A16
1944588	儿科门诊	张天麒	海珠区金碧花园	18613072518	男	2012.04.01	14	38				1					1	1		1	1					+	-	-	24.82	-	-	2013-06-07	Human coxsackievirus A6	VP1	Human coxsackievirus A6
1961927	儿科二区	苏文轩	荔湾区海龙街	13751878941	男		17																			+	-	-	26.77	-	-	2013-06-10	Human coxsackievirus A9	VP1	Human coxsackievirus A9
1959375	儿科二区	胡哲宇	海珠区新二街	13794532580	男		20																			+	-	-	26.54	-	-	2013-06-10	Human coxsackievirus A6	VP1	Human coxsackievirus A6
1944554	PICU	李畅			男		40																			-	-	-	-	-	-	2013-06-10
1768324	儿科门诊	蒋承燃	海珠区逸景翠园	13902287699	男	2012.12.11	18	39.5				1						1	1	1						+	-	-	26.64	-	-	2013-06-10	Human coxsackievirus A6	VP1	Human coxsackievirus A6
1959142	儿科门诊	陈卓楷	海珠区南珠北街	13430218002	男	2012.06.24	11	37					1		1		1	1	1	1		1	1			+	-	+	29.86	-	31.95	2013-06-10	Human coxsackievirus A16	VP1	Human coxsackievirus A16
1959010	儿科门诊	唐祖贤	海珠区君雅街	13710614834	女		32																			+	-	+/-	31.86	-	36.79	2013-06-10	Human coxsackievirus A16	VP1	Human coxsackievirus A16
1959139	儿科门诊	杨琪豪	广东广宁县江邨	13929802420	男		33																			+	-	-	26.91	-	-	2013-06-10	Human coxsackievirus A6	VP1	Human coxsackievirus A6
1654140	儿科门诊	张展维	海珠区革新路	18665022588/18922109928	男	2009.11.05	41	39.6										1	1	1		1				-	-	-	-	-	-	2013-06-10	Human coxsackievirus A6	UTR	Human coxsackievirus A6
1464714	儿科门诊	陈秋锦	海珠区石溪路	13694259097	男		43																			-	-	-	-	-	-	2013-06-10
1920763	儿科门诊	赵沛轩	海珠区海鸣街	18302034284	男	2012.06.16	11	39.3	1									1	1	1						+	-	-	29.98	-	-	2013-06-10	Human coxsackievirus A6	VP1	Human coxsackievirus A6
1959001	儿科门诊	陈佳欣	海珠区南洲名苑	13660321278	女		51																			+	-	-	28.74	-	-	2013-06-10	Human coxsackievirus A5	UTR	Human coxsackievirus A5
1694235	儿科门诊	区婉婷	海珠区南景园	13360035836	女	2010.10.19	30	38.5				1						1	1							+	-	-	27.62	-	-	2013-06-10	Human coxsackievirus A16	UTR	Human coxsackievirus A16
1844027	儿科门诊	张宇轩	海珠区南景园	13925021983	男		8																			-	-	-	-	-	-	2013-06-10
1959349	儿科门诊	吴宇菲	萝岗	13580336931	女	2010.11.15	29	39				1								1			1		手足口	+	-	-	25.17	-	-	2013-06-10	Human coxsackievirus A9	VP1	Human coxsackievirus A9
1959091	儿科门诊	杜淇	海珠区纺织路	15818821384	男	2009.10.19	42	39.2	1			1					1	1	1	1	1	1	1		手足口	+	-	-	27.3	-	-	2013-06-10	Human coxsackievirus A6	VP1	Human coxsackievirus A6
1958924	儿科门诊	罗婉菁	海珠区金碧花园	13660391929	女	2011.08.17	22	39		1									1	1						-	-	-	-	-	-	2013-06-10	Human coxsackievirus A16	VP1	Human coxsackievirus A16
1948090	儿科门诊	谭天祥	海珠区宝成街	13826174339	男		42																			-	-	-	-	-	-	2013-06-10
1959226	儿科门诊	郑煜杭	荔湾区花地大道	13822212100	男		63																			+	+	-	28.93	31.73	-	2013-06-10	Human enterovirus 71	UTR	Human enterovirus 71
1846773	儿科门诊	曹菲洋	海珠区宝成街	15302388606	女		44																			+	-	-	26.78	-	-	2013-06-10	Human enterovirus 71	VP1	Human enterovirus 71
1959181	儿科门诊	焦浚杰	海珠区光大花园	18666621502/18665618834	男	2010.04.06	37	39.7	1								1			1	1				手足口	+	-	-	23.05	-	-	2013-06-10	Human coxsackievirus A6	UTR	Human coxsackievirus A6
1948133	儿科门诊	李梓轩	海珠区南洲花园	13922750132	男		44																			-	-	-	-	-	-	2013-06-10	Human coxsackievirus A5	UTR	Human coxsackievirus A5
1792467	儿科门诊	黄越烽	荔湾区南岸路	13580549395	男	2011.10.26	17	37.9				1						1	1						手足口	+	+	-	18.93	18.97	-	2013-06-10	Human coxsackievirus A6	VP1	Human coxsackievirus A6
1959489	儿科门诊	李圣岚	海珠区墩市路	13711799005	女	2007.03.06	74	38.5		1								1	1	1		1	1		手足口	+	-	-	27.44	-	-	2013-06-10	Human enterovirus 71	VP1	Human enterovirus 71
1822188	儿科门诊	张斯杰	海珠区翠城花园	13570267388/15920183301	男	2012.08.28	9	38.3												1		1			手足口	+	-	-	26.93	-	-	2013-06-10	Human coxsackievirus A10	VP1	Human coxsackievirus A10
1933122	儿科门诊	沈铂森	海珠区江燕路	15999933740	男	2012.10.30	7	40				1						1	1						手足口	+	-	-	26.43	-	-	2013-06-10	Human coxsackievirus A5	UTR	Human coxsackievirus A5
1944563	儿科门诊	何宗铂	荔湾区多宝路	无记录	男		33																			+	-	-	28.83	-	-	2013-06-10	Human coxsackievirus A6	VP1	Human coxsackievirus A6
1661850	儿科门诊	肖宇函	海珠区南洲路	13560212766	男	2010.11.28	29	39.2				1						1	1							+	-	-	27.28	-	-	2013-06-10	Human coxsackievirus A6	VP1	Human coxsackievirus A6
1908519	儿科二区	陶世航	阳江阳西县	13825008948	男		11																			+	-	-	24.1	-	-	2013-06-13	Human coxsackievirus A6	VP1	Human coxsackievirus A6
1944749	儿科二区	蓝伟城	海珠区昌岗街	13902493538	男		15																			+	-	-	28.81	-	-	2013-06-13	Human coxsackievirus A6	VP1	Human coxsackievirus A6
1958857	儿科二区	蔡慕琳	雷州市附城县	13711056585	女		9																			+	-	-	23.28	-	-	2013-06-13	Human coxsackievirus A6	VP1	Human coxsackievirus A6
1863678	儿科门诊	温林博	海珠区风岗路	13763315443	男	2010.10.11	20	37.4		1								1			1					+	-	+	30.28	-	33.14	2013-06-13	Human coxsackievirus A16	UTR	Human coxsackievirus A16
1944953	儿科门诊	王逸红	海珠区石溪	13025169551	女	2011.02.23	27	38.5				1						1	1	1			1		手足口	+	-	-	28.84	-	-	2013-06-13	Human coxsackievirus A6	VP1	Human coxsackievirus A6
1944961	儿科门诊	林涓玲	海珠区金碧花园	13533723633	女	2011.08.11	22	38.3	1			1				1		1	1	1						+	-	-	23.55	-	-	2013-06-13	Human coxsackievirus A6	VP1	Human coxsackievirus A6
1944982	儿科门诊	林烁	海珠区江燕路	13560342088	男		43																			+	-	-	24.96	-	-	2013-06-13	Human coxsackievirus A6	VP1	Human coxsackievirus A6
1944819	儿科门诊	区诗咏	荔湾区鹤洞	13824498712	女	2011.08.03	22	39				1							1	1	1	1				+	-	-	24.27	-	-	2013-06-13	Human coxsackievirus A6	VP1	Human coxsackievirus A6
1948496	儿科门诊	黄浩垒	荔湾区凤池乡	13725199861	男		41																			+	+	-	27.66	27.9	-	2013-06-13	Human enterovirus 71	VP1	Human enterovirus 71
1944816	儿科门诊	蔡紫文	海珠区昌岗东路	13919102108	男	2010.07.08	33	38.9			1							1	1	1	1	1	1			+	-	-	29.47	-	-	2013-06-13	Human coxsackievirus A6	VP1	Human coxsackievirus A6
1295515	儿科门诊	李子聪	海珠区倚翠街	13926088531	男	2008.06.13	60	39.5	1			1						1	1	1					手足口	+	-	+	23.99	-	33.56	2013-06-13	Human coxsackievirus A10	VP1	Human coxsackievirus A10
1958272	儿科门诊	繆荣军	海珠区前进路	13726803893	男		9																			+	-	-	21.32	-	-	2013-06-13	Human coxsackievirus A6	VP1	Human coxsackievirus A6
1841418	儿科门诊	谢昕晋	海珠区凤阳乡	13660605588	男	2009.03.30	50	38.5	1			1				1		1	1	1						+	-	+	24.95	-	26.37	2013-06-13	Human coxsackievirus A16	VP1	Human coxsackievirus A16
1452057	儿科门诊	詹文昊	海珠区	13527887373	男		41																			+	-	-	25.19	-	-	2013-06-13	Human coxsackievirus A16	UTR	Human coxsackievirus A16
1958764	儿科门诊	杨振邦	荔湾区芳村	15920577173	男		69	39.3	1									1	1			1				+	-	+	22.46	-	25.9	2013-06-13	Human coxsackievirus A6	VP1	Human coxsackievirus A6
1958409	儿科门诊	李锦城	海珠区南洲路	无记录	男		14																			+	+	-	27.86	31.97	-	2013-06-13	Human enterovirus 71	VP1	Human enterovirus 71
1944937	儿科门诊	黄丽淳	海珠区南洲路	13527844555	女	2011.11.25	18	38.7				1						1	1	1	1		1		手足口	+	-	-	24.84	-	-	2013-06-13	Human coxsackievirus A6	VP1	Human coxsackievirus A6
1958813	儿科门诊	程文轩	海珠区	13556036772	男	2011.12.02	18	38.8	1			1				1		1	1	1						+	-	-	22.32	-	-	2013-06-13	Human coxsackievirus A6	VP1	Human coxsackievirus A6
1944814	儿科门诊	赵雨泽	海珠区南洲路	18922191637	男	2011.01.22	27	39.3										1	1	1	1				手足口	+	-	-	25.65	-	-	2013-06-13	Human coxsackievirus A6	VP1	Human coxsackievirus A6
1948042	儿科门诊	李锦涛	海珠区池滘村	13925039756	男		67																			+	+	-	25.86	30.64	-	2013-06-13	Human enterovirus 71	VP1	Human enterovirus 71
1496394	儿科门诊	丘嘉莉	海珠区上社	13535203642	女	2010.05.21	36	38.5	1			1			1	1	1	1	1	1					手足口	+	-	-	24.91	-	-	2013-06-13	Human coxsackievirus A6	VP1	Human coxsackievirus A6
1958600	PICU	范清帆	清远佛岗	13422342595	男		21																			+	+	-	27.48	31.59	-	2013-06-13	Human enterovirus 71	VP1	Human enterovirus 71
1946714	儿科二区	吴极	海珠区沥滘	15902008135	男		5																			+	-	-	21.81	-	-	2013-06-14	Human coxsackievirus A6	VP1	Human coxsackievirus A6
1806752	儿科门诊	肖云曦	海珠区工业大道	13710915655	女	2012.05.16	13	无				1						1	1							+	-	-	31.28	-	-	2013-06-14	Human coxsackievirus A6	VP1	Human coxsackievirus A6
1613364	儿科门诊	李雨韩	海珠区纸厂路	13660062550	女	2010.07.03	33	38	1			1				1		1	1			1	1		手足口	+	-	+	23.12	-	24.5	2013-06-14			CA16
1264226	儿科门诊	吴瑞琪	海珠区沥滘	13556142388	男	2008.09.07	55	37.4		1								1								-	-	-	-	-	-	2013-06-14
897611	儿科门诊	吴腾寅	海珠区沥滘	13556142388	男	2006.08.01	67	37.4		1										1						+	-	-	34.63	-	-	2013-06-14	Human coxsackievirus A21	UTR	Human coxsackievirus A21
1440679	儿科门诊	钟文俊	海珠区南石头	13694227467	男	2010.02.01	39	38.6	1			1							1	1		1	1		手足口	+	-	-	22.96	-	-	2013-06-14	Human coxsackievirus B4	VP1	Human coxsackievirus B4
1958248	儿科门诊	刘智峰	海珠区江南大道南	13570441562	男	2010.06.15	33	39.7				1								1					手足口	+	-	-	27.2	-	-	2013-06-14			EV
1947969	儿科一区	何盈潼	番禺区洛溪新城	13662353845	女		14																			+	-	-	20.77			2013-06-17	Human coxsackievirus A10	VP1	Human coxsackievirus A10
1820437	儿科门诊	王璟盛	海珠区翠城花园	13543463034	男	2012.02.14	16	39.6										1	1	1	1					+	-	-	25.89			2013-06-17	Human coxsackievirus A10	VP1	Human coxsackievirus A10
1944118	儿科门诊	马智慧	海珠区石溪	13512771762	女		7																			-	-	-				2013-06-17
1753655	儿科门诊	郭楚茵	海珠区	13005160181	女	2011.12.08	18	38			1							1	1	1	1		1			+	+	-	29.9	33.4		2013-06-17	Human enterovirus 71	UTR	Human enterovirus 71
1956994	儿科门诊	赵培志	海珠区江泰路	13543412747	男	2012.12.04	6	36.5										1	1	1	1					+	-	+	28.78		26.68	2013-06-17	Human coxsackievirus A16	VP1	Human coxsackievirus A16
1957114	儿科门诊	刘子硕	海珠区西滘	13286874709	男		30																			+	-	-	23.08			2013-06-17	Human coxsackievirus A10	VP1	Human coxsackievirus A10
1802457	儿科门诊	喻徐琳婷	海珠区泰沙路	13432020688/18102265088	女	2011.06.26	23	36.5										1	1	1	1		1			+	-	+	23.49		23.27	2013-06-17	Human coxsackievirus A16	VP1	Human coxsackievirus A16
1944745	儿科门诊	李嘉琋	荔湾区	13922266871	男	2011.01.09	28	37				1						1	1			1				+	-	-	25.65			2013-06-17	Human coxsackievirus A9	VP1	Human coxsackievirus A9
1957091	儿科门诊	董文婧	花都三东大道	13600018871	女	2012.08.12	10	37.5									1	1	1							+	-	-	22.86			2013-06-17	Human coxsackievirus A6	VP1	Human coxsackievirus A6
1944445	儿科门诊	张芷霖	海珠区龙凤乡	18688907863	女	2012.07.19	11	38.6									1	1	1		1				手足口	+	-	+	26.57		29.39	2013-06-17	Human coxsackievirus A16	VP1	Human coxsackievirus A16
1947378	儿科门诊	罗芷妍	海珠区昌岗街	15622769784	女	2012.05.04	13	38.5									1	1	1	1	1				手足口	+	-	-	24.34			2013-06-17	Human coxsackievirus A6	VP1	Human coxsackievirus A6
1959089	儿科门诊	吴卓阳	海珠区南边	13724828704	男		6																			-	-	-				2013-06-17
1944476	儿科门诊	王旭	海珠区沙溪	13725395029	男	2011.10.02	20	39				1			1			1	1	1	1	1			手足口	+	-	-	25.99			2013-06-19	Human coxsackievirus A6	VP1	Human coxsackievirus A6
1859030	儿科二区	刘杰轩	汕尾海丰县	13682263227	男		65																			+	-	-	26.51			2013-06-19	Human coxsackievirus A6	VP1	Human coxsackievirus A6
1957321	儿科二区	金梦雅	浙江温州	13632360899	女		19																			+	-	-	29.05			2013-06-19	Human coxsackievirus A6	VP1	Human coxsackievirus A6
1963601	儿科二区	向晗月	海珠区江燕花园	15915908415	女		15																			+	-	-	27.82			2013-06-19	Human coxsackievirus A6	VP1	Human coxsackievirus A6
1944116	儿科二区	江昊	白云区南方医院	15013298676	男		13																			+	-	-	25.9			2013-06-19	Human coxsackievirus A6	VP1	Human coxsackievirus A6
1785629	儿科二区	林瀚思	中山市火炬开发区	13928181215	男		22																			+	-	-	30.84			2013-06-19	Human coxsackievirus A6	VP1	Human coxsackievirus A6
1796319	儿科二区	余彦潼	海珠区保利百合花园	13560000036	女		18																			+	-	-	27.98			2013-06-19	Human coxsackievirus A6	VP1	Human coxsackievirus A6
1965410	儿科二区	谢泽欣	番禺区洛溪新城	13662467566	女		12																			+	-	-	28.25			2013-06-19	Human coxsackievirus A6	VP1	Human coxsackievirus A6
1956872	儿科门诊	吴泳琪	荔湾区芳村坑口	13710448985	女		64																			-	-	-				2013-06-19
1944156	儿科门诊	杨浩贤	顺德北滘	13378627023	男	2010.02.15	39	37.8	1									1	1	1						+	-	-	24.48			2013-06-19	Human coxsackievirus A6	VP1	Human coxsackievirus A6
1944349	PICU	黄秀怡	阳江市阳西县儒洞镇	13503021702	女		17																			-	-	-	-	-	-	2013-06-21	Human coxsackievirus A6	UTR	Human coxsackievirus A6
1956475	儿科二区	黎子豪	天河东圃车陂玉田大街	13725113218	男		6																			+	-	-	21.95			2013-06-21	Human coxsackievirus A10	VP1	Human coxsackievirus A10
1955997	儿科门诊	谭嘉麟	海珠区西港东	13725472122	男		132																			-	-	-				2013-06-21
1609195	儿科门诊	黄伟庭	海珠区沙园	18102710955	男		73																			+	-	+	23.97		28.86	2013-06-21	Human coxsackievirus A16	VP1	Human coxsackievirus A16
1944263	儿科门诊	陈焕楷	海珠区中山大学康乐村	13725451637	男		17																			+	-	-	26.92			2013-06-21	Human coxsackievirus A6	VP1	Human coxsackievirus A6
1955958	儿科门诊	周雨桐	海珠区西滘	15360688641	女	2011.10.29	19	38										1	1	1					手足口	+	-	-	25.76			2013-06-21	Human coxsackievirus A6	VP1	Human coxsackievirus A6
1944321	儿科门诊	刘晨淋	海珠区三滘	13430304758	女	2012.07.30	10	38.5				1			1	1	1	1	1	1	1		1		手足口	+	-	+	27.78		24.58	2013-06-21	Human coxsackievirus A6	VP1	Human coxsackievirus A6
1954679	NICU	刘虾女	佛岗石角	13553978567	女		3																			+	-	-	30.14			2013-06-24	Human coxsackievirus A6	VP1	Human coxsackievirus A6
1943795	儿科二区	张宸洁	白云区京溪云景路	13632102801	女		22																			+	-	-	24.53			2013-06-24	Human coxsackievirus A6	VP1	Human coxsackievirus A6
1963477	儿科二区	赖芃宇	海珠区宝业路	13602700408	男		45																			+	-	+	25.48		31.8	2013-06-24	Human coxsackievirus A16	VP1	Human coxsackievirus A16
1943840	PICU	黄兴仪	荔湾区芳村西朗	15815814637	女		28																			+	-	-	23.25			2013-06-24	Human coxsackievirus A6	VP1	Human coxsackievirus A6
1929258	儿科门诊	李炜瑜	海珠区东晓路	13802750919	女	2010.11.17	30	39.5		1							1	1	1	1						+	-	-	29.52			2013-06-24	Human coxsackievirus A6	VP1	Human coxsackievirus A6
1486583	儿科门诊	梁皓哲	海珠区江燕花园	13662506839	男		44																			-	-	-				2013-06-24
1743335	儿科门诊	吴苒苒	海晖足球珠江帝景	13925038771	女	2011.03.01	19	38.5									1	1		1					手足口	+	-	-	26.63			2013-06-24	Human coxsackievirus A6	VP1	Human coxsackievirus A6
1954952	儿科门诊	梁靖宜	海珠区昌岗路	13822210376	女	2010.01.04	40	37										1	1	1			1		手足口	+	-	+	22.16		28.91	2013-06-24	Human coxsackievirus A16	VP1	Human coxsackievirus A16
1845013	儿科门诊	王文熙	越秀区麓苑路	13826076516	女	2012.05.26	13	38.4				1			1			1	1				1			+	-	-	25.22			2013-06-24	Human coxsackievirus A6	VP1	Human coxsackievirus A6
1954973	儿科门诊	李梓炜	河源龙川 李东平		男	2011.09.16	39	38	1			1					1		1	1					手足口	+	-	-	26.47			2013-06-24	Human coxsackievirus A6	VP1	Human coxsackievirus A6
1955231	儿科门诊	肖皓天	廉江良垌	13711592165	女	2012.08.26	10	39										1	1	1		1	1		手足口	+	-	-	26.14			2013-06-24	Human coxsackievirus A6	VP1	Human coxsackievirus A6
1943856	儿科门诊	吴祉瑶	南海黄岐	13600095402	女	2011.04.08	26	39										1	1	1	1	1	1		手足口	+	-	-	29.39			2013-06-24	Human coxsackievirus A6	VP1	Human coxsackievirus A6
1954972	儿科门诊	李梓烨	河源龙川 李东平		男	2011.09.16	39	38.6	1			1				1		1	1	1		1	1		手足口	+	-	-	25.55			2013-06-24	Human coxsackievirus A6	VP1	Human coxsackievirus A6
1887180	儿科门诊	陈栋	海珠区新港西路	13924018148	男	2012.05.08	13	38											1	1		1			手足口	+	-	-	27.9			2013-06-24	Human coxsackievirus A6	VP1	Human coxsackievirus A6
1765045	儿科门诊	邹星宇	海珠区工业大道中295号	13640680568	男		23																			+	-	-	29.52			2013-06-24	Human coxsackievirus A10	UTR	Human coxsackievirus A10
1797233	儿科门诊	肖贇龙	河南商城	13536463078	男	2012.04.10	14	38.6											1	1					手足口	+	-	-	25.62			2013-06-24	Human coxsackievirus A6	VP1	Human coxsackievirus A6
1955087	儿科门诊	王羿彤	海珠区海逸街	13430323239	女	2008.10.04	54	39												1						+	-	-	25.52			2013-06-24	Human coxsackievirus A6	VP1	Human coxsackievirus A6
1963511	儿科门诊	侯林涛	重庆酉阳	13820041835	男	2010.02.27	39	39.3										1		1		1	1		手足口	+	-	-	22.75			2013-06-24			EV
1919347	儿科门诊	崔景文	海珠区江南大道南	13570955728	男	2010.11.05	30	38.7				1								1					手足口	+	-	-	21.9			2013-06-24	Human coxsackievirus A6	VP1	Human coxsackievirus A6
1892548	儿科门诊	黄皓鑫	海珠区翠城花园	13580562001	男		8																			-	-	-				2013-06-24
1954270	儿科二区	周歆晨	江西昌市青山湖区西安路省二建宿舍	13316290711	男		32																			+	-	-	28.42			2013-06-26	Human coxsackievirus A6	VP1	Human coxsackievirus A6
1954799	儿科二区	杨苡欣	东莞市石碣镇	13632083250	女		12																			+	-	-	24.29			2013-06-26			EV
1443447	谊侨科护理单元	罗紫嫣	番禺华南新城	15918741929	女		44																			+	-	-	25.13			2013-06-26	Human coxsackievirus A6	VP1	Human coxsackievirus A6
1532333	儿科门诊	黄卓立	佛山南海黄岐	13703077729	男	2010.08.16	33	37.2								1	1			1					手足口	+	-	-	25.82			2013-06-26	Human coxsackievirus A6	VP1	Human coxsackievirus A6
1954070	儿科门诊	杨子轩	海珠区光大花园	13711441248	男	2010.02.22	39	38.5				1						1		1		1	1		手足口	+	-	-	28.55			2013-06-26	Human coxsackievirus A6	VP1	Human coxsackievirus A6
1345829	儿科门诊	郑宇桓	海珠区南景园	18998292622	男	2008.03.25	62	36.5				1						1		1					手足口	+	-	-	24.9			2013-06-26	Human coxsackievirus A16	VP1	Human coxsackievirus A16
1757073	儿科门诊	林洪翔	海珠区石溪	13714394655	男	2011.09.16	21	无				1						1	1	1	1				手足口	+	-	+	26.03		29.38	2013-06-26	Human coxsackievirus A16	VP1	Human coxsackievirus A16
1426495	儿科门诊	黄梓晴	海珠区东晓南路	13602471659	女	2009.12.23	41	38.6	1			1			1	1		1	1	1		1	1		手足口	+	-	-	27.58			2013-06-26	Human coxsackievirus A6	VP1	Human coxsackievirus A6
1943997	儿科门诊	欧嘉睿	荔湾区荟文四街	13602805136	男	2003.07.21	119	无	1			1						1	1	1				臀部	手足口	+	-	-	23.24			2013-06-26	Human coxsackievirus A6	VP1	Human coxsackievirus A6
1963464	儿科门诊	林明君	荔湾区花地大道	13342898255/81417450	男	2010.06.22	36	无				1								1					手足口	+	+	-	24.8	27.87		2013-06-26	Human enterovirus 71	VP1	Human enterovirus 71
1943935	儿科门诊	郑佩妍	海珠区江南西	13560004452	女	2011.01.26	28	37.8				1						1	1	1	1				手足口	+	-	-	28.55			2013-06-26	Human coxsackievirus A6	VP1	Human coxsackievirus A6
1953703	儿科门诊	刘芷瑜	番禺大石	15918688886	女	2006.07.07	81	36.5									1	1	1	1					手足口	+	-	-	26.41			2013-06-26	Human coxsackievirus A6	VP1	Human coxsackievirus A6
1812997	儿科门诊	郭君熙	珠江医院宿舍	15986440106	男	2009.09.05	44	40.3				1						1		1	1		1			+	-	-	26.36			2013-06-26	Human coxsackievirus A6	VP1	Human coxsackievirus A6
1954203	儿科门诊	胡旸	海珠区穗花新村	13609720202	男	2007.08.22	68	38.7				1								1		1			手足口	+	-	-	22.99			2013-06-26	Human coxsackievirus A10	VP1	Human coxsackievirus A10
1954062	儿科门诊	苏丽沁	海珠区凤阳	13392626305/84075513	女	2009.10.20	42	37				1						1	1	1	1				手足口	+	-	+	28.34		29.6	2013-06-26			CA16
1753484	儿科二区	罗奕炫	海珠区工业大道404号	13533007132	男		19																			+	-	+	25.35		30.33	2013-06-28	Human coxsackievirus A16	VP1	Human coxsackievirus A16
1797130	儿科二区	韩臻	天河北路	13609716105	女		36																			+	-	-	24.83	-	-	2013-06-28	Human coxsackievirus A6	VP1	Human coxsackievirus A6
1953624	儿科二区	李芊	海珠区梅雷锋路	13924283304	女		9																			+	-	-	29.67	-	-	2013-06-28	Human coxsackievirus A6	VP1	Human coxsackievirus A6
1953527	谊侨科护理单元	王羽锋	河源源城区碧水湾	13827867999	男		11																			+	-	-	21.93	-	-	2013-06-28	Human coxsackievirus A6	VP1	Human coxsackievirus A6
1954105	儿科门诊	王琳卉	荔湾区芳村花园	13922701756	女	2012.01.06	17	37.8									1	1	1		1	1	1		手足口	+	-	-	25.42	-	-	2013-06-28	Human coxsackievirus A6	VP1	Human coxsackievirus A6
1865225	儿科门诊	卢钥熹	海珠区第三金碧	1600089602	女		13																			-	-	-		-	-	2013-06-28
1768651	儿科门诊	钱伊	海珠区石溪	13640614931	女	2000.07.20	33	36.5								1		1	1	1			1		手足口	+	-	-	29.11	-	-	2013-06-28	Human coxsackievirus A6	VP1	Human coxsackievirus A6
1953300	儿科门诊	朱智轩	海珠区沙园	13809251095	男		5																			-	-	-		-	-	2013-06-28	Human poliovirus 3	UTR	Human poliovirus 3
1952919	儿科门诊	邱瑞麟	海珠区瑞宝乡	84348410	男	2011.05.13	25	无			1	1					1	1	1				1	臀部	手足口	+	-	-	22.21	-	-	2013-06-28	Human coxsackievirus A6	VP1	Human coxsackievirus A6
970602	儿科门诊	李承谦	海珠区基立下	13710328041	男	2006.11.29	77	无	1									1		1		1				+	-	-	29.98	-	-	2013-06-28	Human coxsackievirus A6	VP1	Human coxsackievirus A6
1953096	儿科门诊	蔡宏鑫	海珠区顺华名庭	13959955328	男	2010.10.31	30	38.5			1	1					1	1	1	1		1	1		手足口	+	-	-	32.23	-	-	2013-06-28	Human coxsackievirus A10	UTR	Human coxsackievirus A10
1953133	儿科门诊	唐宁	白云区新市	13826491087	女	2011.07.27	23	39.4									1			1					手足口	+	-	-	23.85	-	-	2013-06-28	Human coxsackievirus A6	VP1	Human coxsackievirus A6
1774625	儿科病区	叶锦轩	海珠区翠城	15975464350	男		16																			+	-	-	28.62	-	-	2013-07-01			EV
1943576	PICU	王子涵			男		8																			-	-	-		-	-	2013-07-01
1807056	儿科病区	李奕萱	荔湾区花地大道	15815827628	女		24																			+	-	-	23.12	-	-	2013-07-01			EV
1952909	儿科门诊	张绍烽	白云区富力桃园	1352771990	女	2011.08.06	23	38				1						1	1			1			手足口	+	+	-	20.73	32.11	-	2013-07-01			EV71
1754958	儿科门诊	刘炳辉	海珠区南洲路	13929512313	男		24																			-	-	-		-	-	2013-07-01
1920742	儿科门诊	钱泓瑶	海珠区金碧花园	13632298789	女	2013.02.16	4	41				1								1					手足口	+	-	-	23.61	-	-	2013-07-01			EV
1972039	儿科门诊	林夏楠	白云区	13751766971	女		36																			+	-	-	34.44	-	-	2013-07-01			EV
1225613	儿科门诊	孙晟朗	海珠区工业大道保利花园	13318881683	男		72																			-	-	-		-	-	2013-07-01
1106029	儿科门诊	甘雪延	海珠区杏坛	13622877620	男	2006.04.25	85	无				1						1		1					手足口	+	-	-	22.32	-	-	2013-07-01	Human coxsackievirus A5	UTR	Human coxsackievirus A5
1943045	儿科门诊	阳月星	黄埔区碧山村	13662401421	女	2012.09.19	9	39.5	1			1			1	1	1	1	1	1		1			手足口	+	-	-	21.19	-	-	2013-07-01			EV
1910774	儿科门诊	潘订雨	番禺区大石	13600054488	女		10	38.6												1					手足口	+	-	-	23.34	-	-	2013-07-01			EV
1886697	儿科门诊	游丝琪	海珠区石岗路	15622391810	女	2011.11.15	18	38	1									1					1		手足口	+	-	-	20.14	-	-	2013-07-01			EV
1972066	儿科门诊	杨思辰	海珠区沥滘	18620888189	男	2012.07.01	16	37.4			1						1	1	1	1						+	-	-	23.53	-	-	2013-07-01			EV
1942938	儿科门诊	陈语萱	海南琼海市阳江	13822234070	女	2012.05.14	13	39				1								1						+	-	-	30.67	-	-	2013-07-01			EV
1470787	儿科门诊	邓炜然	海珠区金碧花园	18620887618	男	2010.09.15	32	37.6									1	1							手足口	+	-	-	28.21	-	-	2013-07-01			EV
1756024	儿科门诊	朱茗轩	海珠区凤阳	13602783556	男	2012.08.22	19																			-	-	-		-	-	2013-07-01
1359087	儿科门诊	邓镁林	海珠区翠城	15915881378	女	2009.05.17	49	38.8	1									1		1	1	1				+	-	-	29.16	-	-	2013-07-01			EV
1943048	儿科门诊	陈明格	海珠区前进路	13556187770	男	2008.02.17	63	37.5				1				1		1		1					手足口	+	-	+	26.07	-	27.56	2013-07-01			CA16
1972003	儿科门诊	黄思睿	白云区黄石	13392606975	女	2011.06.08	24	38.8	1									1		1			1		手足口	+	-	-	31.52	-	-	2013-07-01			EV
1942898	儿科门诊	沈泽宇	海珠区兴南街	18102250968	男		53																			+	-	-	30.48	-	-	2013-07-01			EV
1943152	儿科门诊	李念	海珠区沙园	13808821598	女		23																			+	-	-	26.23	-	-	2013-07-03	Human coxsackievirus A6	VP1	Human coxsackievirus A6
1815037	儿科门诊	傅宗翰	海珠区宝业路	15913155585	男	2009.11.28	41	38.7	1			1				1	1	1		1					手足口	+	-	-	28.51	-	-	2013-07-03	Human coxsackievirus A6	VP1	Human coxsackievirus A6
1971271	儿科门诊	林晋熙	荔湾区海龙街	81608108	男		13																			-	-	-	-	-	-	2013-07-03
1722462	儿科门诊	梁贤杰	海珠区西华乡	13610256867	男	2011.12.02	19	39				1					1		1	1				淋巴结肿大		+	-	-	27.34	-	-	2013-07-03	Human coxsackievirus A10	VP1	Human coxsackievirus A10
1943153	儿科门诊	郑思琦	海珠区兴隆大街	18805010993	女	2008.04.15	62	37				1				1	1	1	1	1	1	1	1			+	-	-	25.92	-	-	2013-07-03	Human coxsackievirus A6	VP1	Human coxsackievirus A6
1941565	儿科门诊	杨文杰	广东吴川	13763365328	男	2012.11.24	7	38										1	1	1	1		1		手足口	+	-	-	27.8	-	-	2013-07-03	Human coxsackievirus A6	VP1	Human coxsackievirus A6
1971514	儿科门诊	吴峻熙	海珠区新滘	13119518320	男		3																			+	-	-	24.57	-	-	2013-07-03	Human poliovirus 2	VP1	Human poliovirus 2
1900662	儿科门诊	钱宇灿	白云区同和	13751705078	男	2012.07.18	11	36.8								1	1	1	1	1	1				手足口	+	-	-	25.67	-	-	2013-07-03	Human coxsackievirus A6	VP1	Human coxsackievirus A6
1825931	儿科门诊	林孝泽	海珠区金碧花园	13798012257	男	2009.05.18	45	40.1				1								1						+	-	-	28.78	-	-	2013-07-03			EV
1943109	儿科门诊	戴辰铠	番禺区大石	15302202481	男	2012.02.16	16	39.0			1	1						1	1	1	1					+	-	-	30.91	-	-	2013-07-03	Human coxsackievirus A6	VP1	Human coxsackievirus A6
1971498	儿科门诊	周丙煜	天河区东圃	13416160260	男	2010.04.12	38	38-39				1					1	1		1			1		手足口	+	-	-	23.04	-	-	2013-07-03	Human coxsackievirus A6	VP1	Human coxsackievirus A6
1922058	儿科门诊	刘墨言	海珠区南边路	13940100995/13431071199	男	2009.09.30	43	39				1					1	1	1	1					手足口	+	-	-	27.62	-	-	2013-07-03	Human coxsackievirus A6	VP1	Human coxsackievirus A6
1959780	儿科门诊	祝子欣	海珠区富力千禧花园	13570939691	女	2012.10.23	8	39.4								1	1	1	1	1						+	-	-	26.05	-	-	2013-07-03	Human coxsackievirus A6	VP1	Human coxsackievirus A6
1445992	儿科门诊	李铱娜	高要市金利	13697479117	女	2008.12.01	53	38.7										1		1					手足口	+	-	-	23.95	-	-	2013-07-03	Human coxsackievirus A6	VP1	Human coxsackievirus A6
1971735	儿科门诊	伦嘉伟	荔湾区塞贝路	81690806	男	1999.10.03	156	38										1	1	1					手足口	+	-	-	32.61	-	-	2013-07-03	Human coxsackievirus A6	VP1	Human coxsackievirus A6
1971356	儿科门诊	张焕灵	天河区华港花园	13929552728/13929552726	女	2012.03.15	15	39									1	1	1	1	1				手足口	+	-	-	24.95	-	-	2013-07-03	Human coxsackievirus A6	VP1	Human coxsackievirus A6
1970734	PICU	郑邵华	东莞北栅西坊路	13509016972	男		63																			+	+	-	21.2	21.44	-	2013-07-05	Human enterovirus 71	VP1	Human enterovirus 71
1963369	儿科二区	李安琪			女		6																			-	-	-	-	-	-	2013-07-05
1932657	儿科二区	陶奕铭			男		9																			-	-	-	-	-	-	2013-07-05
1970923	儿科二区	吴宇森	番禺市桥丹山新村	13533605315	男		41																			+	+	-	30.44	27.59	-	2013-07-05	Human enterovirus 71	VP1	Human enterovirus 71
1972521	儿科二区	林昭远	白云区蟾虶中街	13751766971	男		18																			+	-	-	29.97	-	-	2013-07-05	Human coxsackievirus A6	VP1	Human coxsackievirus A6
1943262	儿科门诊	张家贝	天河区金燕路	13802522696	女	2008.04.02	60	37.7												1						+	-	-	28.78	-	-	2013-07-05	Human coxsackievirus A6	VP1	Human coxsackievirus A6
1557773	儿科门诊	黄梓轩	海珠区新港中路	13825042531	男	2010.09.30	31	39.2			1							1	1		1	1				-	-	-	-	-	-	2013-07-05
1970729	儿科门诊	赖玟熹	白云区	13828434944	女	2010.10.31	40	37.5			1	1					1	1	1					臀部	手足口	+	-	-	25.69	-	-	2013-07-05	Human coxsackievirus A6	VP1	Human coxsackievirus A6
1217127	儿科门诊	严钰轩	海珠区石溪	13527646173	男		62	39			1	1					1	1	1	1		1	1		手足口	+	-	-	24.19	-	-	2013-07-05	Human coxsackievirus A6	VP1	Human coxsackievirus A6
1971827	儿科门诊	谢锦飞	白云区太和	13808861442	男	2012.02.04	17	40				1						1		1						+	-	-	25.51	-	-	2013-07-05	Human coxsackievirus A6	VP1	Human coxsackievirus A6
1970726	儿科门诊	谢明辉	海珠区后滘	13068851318	男	2012.07.26	11	37	1			1					1	1	1	1					手足口	+	-	-	33.51	-	-	2013-07-05	Human coxsackievirus A6	VP1	Human coxsackievirus A6
1798281	儿科门诊	林欣妤	海珠区金碧花园	13798012257	女	2011.11.15	21	39.9	1									1	1		1					+	-	-	23.84	-	-	2013-07-05	Human coxsackievirus A5	VP1	Human coxsackievirus A5
1433344	儿科门诊	林一鸣	越秀区北京路	13828444608	男		42																			-	-	-	-	-	-	2013-07-05	Human coxsackievirus A6	VP1	Human coxsackievirus A6
1943170	儿科门诊	黄俊熙	海珠区石溪	13026887228	男	2012.11.07	7	38.7									1			1					手足口	+	-	-	27.47	-	-	2013-07-05	Human coxsackievirus A6	VP1	Human coxsackievirus A6
1512130	儿科门诊	丁子刚	海珠区昌岗东路	13632413389	男	2009.12.30	41	37												1						+	-	-	29.59	-	-	2013-07-05			EV
1738306	儿科门诊	蔡家洛	海珠区	13527741272	男	2009.11.05	42	39.5										1							手足口	+	-	-	24.75	-	-	2013-07-05	Human coxsackievirus A10	VP1	Human coxsackievirus A10
1971132	儿科门诊	任思睿	荔湾区	13480222251	女	2010.08.03	33	38.2	1			1				1	1	1	1	1					手足口	+	-	-	22.31	-	-	2013-07-05	Human coxsackievirus A16	VP1	Human coxsackievirus A16
1970661	儿科门诊	周梓浩	荔湾区芳村金通街	13632446396	男		21																			-	-	-	-	-	-	2013-07-05
1971537	儿科门诊	周秉翰	海珠区宝岗大道	18022376370	男	2011.09.22	21	39.8				1						1	1	1					手足口	+	-	-	27.52	-	-	2013-07-05	Human coxsackievirus A6	VP1	Human coxsackievirus A6
1970774	儿科门诊	陈芷晴	海珠区海富东街	13825001153	女		63																			-	-	-	-	-	-	2013-07-05
1491159	儿科门诊	曾汐蕊	天河区	13560114067	女		41																			-	-	-	-	-	-	2013-07-05
1953041	感染门诊	林志雄	海珠区	13512719590	男	1982.12.03	360	37.3				1						1	1	1					手足口	+	-	-	21.41	-	-	2013-07-08	Human coxsackievirus A6	VP1	Human coxsackievirus A6
1641515	儿科二区	黄梓涵			男		28																			-	-	-		-	-	2013-07-08
1969629	儿科二区	陈洁毅			男		24																			-	-	-		-	-	2013-07-08
1969985	儿科二区	黄皓轩	海珠区逸景翠园御景轩	15915839716	男		11																			+	-	-	25.82	-	-	2013-07-08	Human coxsackievirus A6	VP1	Human coxsackievirus A6
1970167	儿科二区	尹思语	海珠区池滘村	13711525245	女		17																			+	-	-	26.76	-	-	2013-07-08			EV
1943228	儿科二区	张莉媛	湖北十堰丹江口	13926004298	女		10																			+	-	-	34.72	-	-	2013-07-08			EV
1970104	儿科门诊	徐梓维	海珠区江南西	13825056250	男	2010.12.01	29	39.2				1						1	1							+	-	-	27.97	-	-	2013-07-08	Human coxsackievirus A6	VP1	Human coxsackievirus A6
1908643	儿科门诊	周诗韵	海珠区石溪	15323330954	女		15																			-	-	-		-	-	2013-07-08
1943290	儿科门诊	钟静雯	海珠区后滘	13725381901	女	2012.04.15	14	38					1				1	1	1		1					+	-	-	28.95	-	-	2013-07-08	Human coxsackievirus A6	VP1	Human coxsackievirus A6
1969633	儿科门诊	宣城	广西博白	15099955513	男	2012.09.04	10	37.7			1	1					1	1	1	1				臀部		+	-	-	26.92	-	-	2013-07-08	Human coxsackievirus A6	VP1	Human coxsackievirus A6
1943507	儿科门诊	朱信轶	海珠区鹭江	15915787632	男	2010.10.09	31	38.5	1								1			1					手足口	+	-	-	25.62	-	-	2013-07-08	Human coxsackievirus A6	VP1	Human coxsackievirus A6
1970693	儿科门诊	谢伟	海珠区后滘	13068851318	男	2010.07.26	30	39.8	1									1	1			1			手足口	+	-	-	25.73	-	-	2013-07-08			EV
645193	儿科门诊	黄伟尧	海珠区新滘南路	84323927	男	2004.04.03	110	38.2										1	1	1						+	-	-	33.55	-	-	2013-07-08	Human coxsackievirus A6	VP1	Human coxsackievirus A6
1970007	儿科门诊	吴文希	海珠区沥滘	15622131086	男	2011.12.03	19	37.6				1				1	1	1	1	1	1	1	1		手足口	+	-	-	23.04	-	-	2013-07-08	Human coxsackievirus A6	VP1	Human coxsackievirus A6
1943371	儿科门诊	别思语	海珠区石溪	18902339189	女	2012.03.16	15	37.5				1						1	11	1	1				手足口	+	+	-	28.97	29.6	-	2013-07-08	Human enterovirus 71	VP1	Human enterovirus 71
1969904	儿科门诊	梁栩诚	荔湾东漖	13925151004	男	2011.09.30	21	38.9	1			1							1	1					手足口	+	-	-	24.7	-	-	2013-07-08	Human coxsackievirus A10	VP1	Human coxsackievirus A10
1900049	儿科门诊	陈锐霖	海珠区翠城	13570977347	女	2012.07.16	11	37.5				1						1		1					手足口	+	-	-	21.7	-	-	2013-07-08	Human coxsackievirus A6	VP1	Human coxsackievirus A6
1969998	儿科门诊	冼浩霖	江南大道		男	2012.08.04	11	37.8										1	1	1						+	-	-	23.39	-	-	2013-07-08	Human coxsackievirus A6	VP1	Human coxsackievirus A6
1969432	儿科门诊	金睿	海珠区旧凤凰	13729880022	男		28																			+	-	-	23.97	-	-	2013-07-08	Human coxsackievirus A6	VP1	Human coxsackievirus A6
1802339	儿科门诊	龙思行	海珠区五凤乡	13360026358	女	2011.07.10	24	37				1			1	1	1	1		1	1				手足口	+	-	-	23.26	-	-	2013-07-08	Human coxsackievirus A6	VP1	Human coxsackievirus A6
1969845	儿科门诊	陶也	海珠区晓港湾	13711309092	女	2002.01.11	11	38										1	1	1						+	+	-	28.2	30.78	-	2013-07-08	Human enterovirus 71	VP1	Human enterovirus 71
1943145	儿科门诊	李惠婷	海珠区后滘	13560331568	女	2008.11.21	54	39.2				1						1	1	1	1					+	-	-	22.99	-	-	2013-07-08	Human coxsackievirus A6	VP1	Human coxsackievirus A6
1969818	儿科门诊	黄子珊	南海东秀	13580362121	女		11																			+	-	-	25.7	-	-	2013-07-08	Human coxsackievirus A6	VP1	Human coxsackievirus A6
1970140	儿科门诊	颜博文	海珠区后滘大街	15918626883	男		4																			+	-	-	22.47	-	-	2013-07-08	Human coxsackievirus A10	VP1	Human coxsackievirus A10
1370371	PICU	汪健炜			男		49																			-	-	-	-	-	-	2013-07-10
1969310	儿科二区	高勇博	海珠区康乐北路	13512759578	男		33																			+	-	-	25.28	-	-	2013-07-10	Human coxsackievirus A6	VP1	Human coxsackievirus A6
1968177	儿科门诊	梁诺	荔湾区鹤洞	13660188743	男	2008.07.10	60	36.5																		+	-	-	27.58	-	-	2013-07-10	Human coxsackievirus A6	VP1	Human coxsackievirus A6
1992649	儿科门诊	陈俊烨	海珠区南洲	13560227693	男	2012.07.15	12	39.8				1								1						+	-	-	24.94	-	-	2013-07-10	Human coxsackievirus A10	VP1	Human coxsackievirus A10
1968170	儿科门诊	黄心豪	增城新塘	13660722481	男		90																			-	-	-	-	-	-	2013-07-10
1992669	儿科门诊	邵炜哲	海珠区赤岗	13725299929/13824457663	男	2012.03.01	16	39.1				1								1					手足口	+	-	-	27.84	-	-	2013-07-10			EV
1753381	儿科门诊	唐润权	湖北随州	13712822885	男	2010.11.15	30	39.5				1						1	1	1					手足口	+	-	-	25.94	-	-	2013-07-10	Human coxsackievirus A6	VP1	Human coxsackievirus A6
1968719	儿科门诊	梁凯霖	海珠区沥滘	15989163813	男		36																			+	-	-	27.81	-	-	2013-07-10			EV
1968163	儿科门诊	胡煜成	海珠区后滘	13724856559	男	2012.09.15	9	37.8				1						1	1	1					手足口	+	-	-	18.96	-	-	2013-07-10	Human coxsackievirus A6	VP1	Human coxsackievirus A6
1963297	儿科门诊	周塨镔	芳村涌岸街	13711455374	男		13																			+	-	-	24.08	-	-	2013-07-10	Human coxsackievirus A6	VP1	Human coxsackievirus A6
1943466	儿科门诊	江韬	海珠区晓园新村	13632273000	男		7																			-	-	-	-	-	-	2013-07-10
1761912	儿科门诊	彭梓洛	海珠区沥滘	13631302512	男	2010.08.22	32	37.2				1						1	1	1						+	-	-	27.21	-	-	2013-07-10	Human coxsackievirus A6	VP1	Human coxsackievirus A6
1662547	儿科门诊	陈飞欣	海珠区石溪	13610038881	女		28																			-	-	-	-	-	-	2013-07-10
1485499	儿科门诊	梁熙蕾	海珠区沙园	13570455443	女	2010.07.17	33	39.7			1	1				1	1	1	1	1					手足口	+	-	-	24.55	-	-	2013-07-10	Human coxsackievirus A6	VP1	Human coxsackievirus A6
1920026	儿科门诊	华玉婷	海珠区	13416118439	女	2011.12.05	19	37				1						1	1	1					手足口	+	-	-	28.91	-	-	2013-07-10			EV
1953765	儿科门诊	邹熙元	海珠区江南大道中175	13802964281	男		76																			-	-	-	-	-	-	2013-07-10	Human coxsackievirus A6	VP1	Human coxsackievirus A6
1496614	儿科门诊	刘泰麟	海珠区翠城花园	18664839895	男		62																			-	-	-	-	-	-	2013-07-10
1992671	儿科门诊	陆铭轩	新港西路	13922139680	男	2009.10.17	43	38				1								1					手足口	+	-	-	23.63	-	-	2013-07-10	Human enterovirus 71	VP1	Human enterovirus 71
1822612	儿科门诊	刘玉容女	海珠区金碧花园	13724025956	女	2012.09.01	10	38.5				1						1	1	1	1	1	1		手足口	+	-	-	35.55	-	-	2013-07-10	Human coxsackievirus A6	VP1	Human coxsackievirus A6
1654001	谊侨科	汪楷城	海珠区珠江医院财务科	13570415660	男		24																			+	-	-	22.16	-	-	2013-07-12			EV
1604821	儿科二区	刘奕茹	海珠区南景园	13902309249	女		29																			-	-	-		-	-	2013-07-12
1992540	PICU	陈丽莎	海珠区五凤乡	13527604034	女		13																			+	-	-	26.74	-	-	2013-07-12	Human enterovirus 71	VP1	Human enterovirus 71
1967951	儿科门诊	叶沛杨	荔湾区中南海南村	81504617	男		36																			-	-	-		-	-	2013-07-12
1977423	儿科门诊	许泽鑫	海珠区	13719439992	男		31	39	1									1	1	1			1			+	-	-	22.68	-	-	2013-07-12	Human coxsackievirus A6	VP1	Human coxsackievirus A6
1967940	儿科门诊	吴晨语	顺德碧桂园	18675193675	女	2012.01.19	17	39			1	1					1			1					手足口	+	-	-	23.87	-	-	2013-07-12	Human coxsackievirus A6	VP1	Human coxsackievirus A6
1713717	儿科门诊	江雨昕	翠城花园	13826019081	女	2012.09.07	10	38.6				1						1	1	1			1			+	-	-	24.95	-	-	2013-07-12	Human coxsackievirus A6	VP1	Human coxsackievirus A6
1824951	儿科门诊	裴梓森	荔湾	13622200868	男	2012.01.27	16	39.1				1								1					手足口	+	-	-	23.32	-	-	2013-07-12	Human echovirus 6	VP1	Human echovirus 6
1436100	儿科门诊	周玉婷	海珠区石溪 江少玲		女	2008.10.31	54	39.5				1						1		1						+	-	-	30.47	-	-	2013-07-12	Human coxsackievirus A6	VP1	Human coxsackievirus A6
1963154	儿科二区	徐嘉宏	海珠区江燕路	13430382590	男		10																			+	-	-	23.2	-	-	2013-07-15	Human coxsackievirus A6	VP1	Human coxsackievirus A6
1958055	儿科二区	崔汝甜	海珠区昌岗翠城花园	13556130663	女		9																			+	-	+	27.27	-	35.2	2013-07-15			CA16
1976774	儿科二区	阮俊杰	番禺大石新月明珠	13928778878	男		22																			+	-	-	25.63	-	-	2013-07-15	Human coxsackievirus A6	VP1	Human coxsackievirus A6
1318567	儿科二区	郑鉴峰	珠江医院急诊科	62782200	男		52																			+	-	-	29.11	-	-	2013-07-15	Human coxsackievirus A6	VP1	Human coxsackievirus A6
1992526	儿科二区	陈铭杰	白云区新市棠涌街	13697432060	男		10																			+	-	-	22.23	-	-	2013-07-15	Human coxsackievirus A6	VP1	Human coxsackievirus A6
1992493	儿科门诊	刘佳俊	佛山南海区中海万锦豪园	13927780520	男		24																			+	-	+	30.17	-	31.73	2013-07-15			CA16
1910133	儿科门诊	周熠辰	荔湾芳村	15172372820	男	2012.09.17	10	39.4				1								1	1				手足口	+	-	-	17.63	-	-	2013-07-15	Human coxsackievirus A10	VP1	Human coxsackievirus A10
915565	儿科门诊	李煜荣	海珠区江燕路	13609047058	男	2006.10.19	79	39.9				1					1	1		1					手足口	+	-	-	29.05	-	-	2013-07-15	Human coxsackievirus A6	VP1	Human coxsackievirus A6
1977080	儿科门诊	甘清羽	海珠区保利花园	13825092050	女	2012.06.24	12	38.8	1			1				1			1	1					手足口	+	-	-	21.91	-	-	2013-07-15	Human coxsackievirus A6	VP1	Human coxsackievirus A6
336441	儿科门诊	黎颖琳	海珠区南武中学	13925102193	女	2000.03.15	13	39				1				1		1	1							+	-	-	24.83	-	-	2013-07-15			EV
1976352	儿科门诊	邱浚锋	海珠区江南中街	13642758710	男	2009.05.04	49	39.5				1			1		1	1		1	1				手足口	+	-	-	24.41	-	-	2013-07-15	Human coxsackievirus A6	VP1	Human coxsackievirus A6
1977157	儿科门诊	曾子夕	白云区金沙洲	18602052205	男	2011.11.24	19	39.3		1		1						1	1	1				臀部	手足口	+	-	-	29.8	-	-	2013-07-15	Human coxsackievirus A6	VP1	Human coxsackievirus A6
1742184	儿科门诊	梁智皓	番禺洛溪新城	13728020566	男	2011.05.24	25	39																		+	-	-	31.75	-	-	2013-07-15	Human coxsackievirus A6	VP1	Human coxsackievirus A6
1698806	儿科门诊	李淼熠	四川成都仁寿	13249139910	男	2011.08.02	23	38.5				1						1	1	1					手足口	+	-	-	28.3	-	-	2013-07-15			EV
1134531	儿科门诊	邓梓勋	从化街口	13503077539	女	2005.12.13	89	38.6																		+	-	-	31.04	-	-	2013-07-15			EV
1992189	儿科门诊	谢镇睿	增城荔城	15813374008	男	2012.07.03	17	39.2										1	1						手足口	+	-	-	26.23	-	-	2013-07-15	Human coxsackievirus A6	VP1	Human coxsackievirus A6
1789070	儿科门诊	李振轩	海珠区后滘	15812457414	男	2012.02.21	16	37	1			1			1	1	1	1	1	1					手足口	+	-	+	26.8	-	30.22	2013-07-15	Human coxsackievirus A16	VP1	Human coxsackievirus A16
1968940	骨科中心	胡皓钧			男		18																			-	-	-	-	-	-	2013-07-17	Human coxsackievirus A6	VP1	Human coxsackievirus A6
1992300	PICU	朱梓彤			女		4																			-	-	-	-	-	-	2013-07-17
1975515	儿科二区	卢业华			男		17																			-	-	-	-	-	-	2013-07-17	Human coxsackievirus A6	VP1	Human coxsackievirus A6
1975066	儿科门诊	侯唐瑾萱	番禺洛浦	13828472856	女	2012.01.26	17	37.6										1							手足口	+	-	-	29.7	-	-	2013-07-17	Human coxsackievirus A6	VP1	Human coxsackievirus A6
1395842	儿科门诊	郑好	海珠区	18680541388	女	2008.07.21	57	39.2				1								1					手足口	+	-	-	25.07	-	-	2013-07-17	Human coxsackievirus A10	VP1	Human coxsackievirus A10
1975266	儿科门诊	唐深妍	番禺丽江花园	13570479975	女	2011.09.04	22	39.4										1		1					手足口	-	-	-	-	-	-	2013-07-17
1884570	儿科门诊	赵锐卓	番禺区大石	15013118029	男		13																			-	-	-	-	-	-	2013-07-17	Human coxsackievirus A6	VP1	Human coxsackievirus A6
1992340	儿科门诊	马浩程	海珠区宝岗大道	无记录	男		30																			-	-	-	-	-	-	2013-07-17	Human coxsackievirus A6	VP1	Human coxsackievirus A6
1975048	儿科一区	黄梓烨	海珠区上冲东约	13688898226	男		30																			+	-	-	21.72	-	-	2013-07-19	Human coxsackievirus A10	VP1	Human coxsackievirus A10
1471021	儿科门诊	吕柳慧	珠江医院宿舍	15986440106	女		33																			+	-	-	28.58	-	-	2013-07-19	Human coxsackievirus A6	VP1	Human coxsackievirus A6
1975632	儿科门诊	邓佳琪	芳村坑口	13710615112	女	2012.05.31	13	38.8											1	1					手足口	+	-	-	24.54	-	-	2013-07-19	Human coxsackievirus A2	VP1	Human coxsackievirus A2
1974871	儿科门诊	邓宇博	新港西路207号	13710617705	男	2010.12.23	29	无				1					1	1	1	1	1				手足口	+	-	-	30.99	-	-	2013-07-19	Human coxsackievirus A6	VP1	Human coxsackievirus A6
1976101	儿科门诊	廖生缘	荔湾区	18675230992	男	2008.12.24	53	37.9	1			1				1		1	1	1					手足口	+	+	-	24.42	26.12	-	2013-07-19	Human enterovirus 71	VP1	Human enterovirus 71
1975627	儿科门诊	李渴星	海珠区后滘	1313332712	女	2012.08.24	10	37.8									1	1	1	1	1				手足口	+	-	-	26.73	-	-	2013-07-19	Human coxsackievirus A6	VP1	Human coxsackievirus A6
1975637	儿科门诊	何铱婷	芳村岭南花园	15013329082	男	2012.02.05	17	37.6										1	1	1					手足口	+	-	+	23.53	-	26.57	2013-07-19	Human coxsackievirus A16	VP1	Human coxsackievirus A16
1982393	PICU	蒋丽媛	湖南永州	15622320586	女		10																			+	-	+	20.59	-	23.64	2013-07-22	Human coxsackievirus A16	VP1	Human coxsackievirus A16
1778951	PICU	陈柳伶	海珠区金紫里	13710320634	女		16																			+	-	-	24.16	-	-	2013-07-22	Human coxsackievirus A6	VP1	Human coxsackievirus A6
1692445	儿科二区	周思潼			女		31																			-	-	-	-	-	-	2013-07-22
1973487	儿科二区	蔡梓聪	茂名市电白县	13544351519	男		8																			+	-	-	29	-	-	2013-07-22	Human coxsackievirus A6	VP1	Human coxsackievirus A6
1973753	儿科门诊	黄韵菲	番禺洛溪	15816265472	女	2009.03.01	51	38.8	1			1				1		1	1	1					手足口	+	-	-	26.71	-	-	2013-07-22	Human coxsackievirus A6	VP1	Human coxsackievirus A6
1963029	儿科门诊	包成辛	广州市海中村	13128689820	男		22	38.3			1	1						1	1	1				臀部	手足口	+	-	-	29.79	-	-	2013-07-22	Human coxsackievirus A6	VP1	Human coxsackievirus A6
1975633	儿科门诊	陈皓月	荔湾花地大道	13922270600	女	2012.10.29	8																			+	-	-	26.33	-	-	2013-07-22	Human coxsackievirus A6	VP1	Human coxsackievirus A6
1819129	儿科门诊	何云晗	珠江医院	13632101362	男	2012.07.20	12	36.7			1								1	1					手足口	+	-	-	26.85	-	-	2013-07-22	Human coxsackievirus A6	VP1	Human coxsackievirus A6
1287510	儿科门诊	何荣桀	翠城花园	13660079329	男	2008.10.24	55	38.5	1			1				1		1	1	1		1			手足口	+	-	-	25.68	-	-	2013-07-22	Human coxsackievirus A6	VP1	Human coxsackievirus A6
1523033	儿科门诊	覃嘉欣	海珠区	15322053096	女	2009.09.16	44	无									1	1	1	1	1	1	1		手足口	+	-	-	27.25	-	-	2013-07-22	Human coxsackievirus A6	VP1	Human coxsackievirus A6
1973358	儿科门诊	刘心瑜	番禺丽江花园	13640808429	女	2011.08.23	23	37.8				1					1	1	1							+	-	-	26.9	-	-	2013-07-22	Human coxsackievirus A6	VP1	Human coxsackievirus A6
1982255	儿科门诊	林正浩	福州连旺县	13580356095	男	2012.01.21	18	38.3				1				1	1	1	1	1	1				手足口	+	-	-	28.9	-	-	2013-07-22	Human coxsackievirus A6	VP1	Human coxsackievirus A6
1982418	儿科门诊	赖家鑫	海珠区沥滘	13660570286	男	2012.05.07	14	无										1	1		1				手足口	+	-	-	25.69	-	-	2013-07-22	Human coxsackievirus A6	VP1	Human coxsackievirus A6
1701451	儿科门诊	朱家荣	海珠区金碧一期	15918575896	男		21																			-	-	-	-	-	-	2013-07-22
1191214	儿科门诊	李馨悦	翠城花园	13828473895	女	2010.10.12	62	39.2										1	1	1						+	-	-	24.89	-	-	2013-07-22	Human coxsackievirus A6	VP1	Human coxsackievirus A6
1982329	儿科门诊	黎国邦	海珠区沥滘	15915285646	男	2012.04.15	15	37							1	1	1	1	1	1	1				手足口	+	-	-	25.11	-	-	2013-07-22	Human coxsackievirus A6	VP1	Human coxsackievirus A6
1973434	儿科门诊	李楚瑶	番禺大石	13719463390	女	2011.12.19	19	38.5					1					1	1	1	1		1			+	-	-	25.64	-	-	2013-07-22	Human coxsackievirus A6	VP1	Human coxsackievirus A6
1969265	儿科门诊	清纪熙	白云区鹤边路	18998360791	男	2012.10.21	29	无							1		1			1						+	-	-	29.69	-	-	2013-07-22	Human coxsackievirus A6	VP1	Human coxsackievirus A6
1991891	儿科门诊	侯尚雅	海珠区石溪	18028601118	女	2012.05.28	13	39.5	1				1							1	1					+	-	-	29.75	-	-	2013-07-22	Human coxsackievirus A6	VP1	Human coxsackievirus A6
1796662	儿科二区	伍思翰	高要南岸南亭	13202086650	男		21																			+	-	-	26.9	-	-	2013-07-24	Human coxsackievirus A6	VP1	Human coxsackievirus A6
1842404	儿科门诊	吴奕淳	海珠区柏涛雅苑	15820252602	男	2012.03.01	17	39				1			1			1		1					手足口	-	-	-	-	-	-	2013-07-24
1973226	儿科门诊	林卓恒	茂名电白陈村	13533662344	男	2002.03.25	156	39.7	1									1	1	1						+	-	-	27.31	-	-	2013-07-24	Human coxsackievirus A6	VP1	Human coxsackievirus A6
1857786	儿科门诊	陈镜宇	海珠区瑞宝乡	13427505459	男	2012.07.08	12	37.3				1					1	1	1	1					手足口	-	-	-	-	-	-	2013-07-24	Human coxsackievirus A6	VP1	Human coxsackievirus A6
1981329	儿科门诊	张一墨	白云区南方医科大学	13632230096	男	2011.07.08	24	39.5	1			1					1	1	1		1				手足口	+	-	-	29.87	-	-	2013-07-24	Human coxsackievirus A6	VP1	Human coxsackievirus A6
1950851	儿科门诊	霍玉燃	光大花园	13149394208	男	2012.04.21	15	38.3	1									1	1	1			1		手足口	+	-	-	25.91	-	-	2013-07-24	Human coxsackievirus A6	VP1	Human coxsackievirus A6
1981416	儿科门诊	勾靖为	南海大沥	13922323101	男	2011.01.28	28	37.5	1								1	1	1							+	-	-	25.9	-	-	2013-07-24			EV
1981210	儿科门诊	李悦	海珠区荔福路	13710136709	女	2007.11.05	67	39.4	1									1		1		1				+	-	-	27.11	-	-	2013-07-24	Human coxsackievirus A6	VP1	Human coxsackievirus A6
1982417	儿科门诊	祖坤维	番禺区洛溪今日丽舍	13928835185	男		14																			-	-	-	-	-	-	2013-07-24
1981691	儿科门诊	朱俊锋	海珠区沥滘	18029192098	男	2011.08.17	29	38.5				1							1	1						+	-	-	29.14	-	-	2013-07-24	Human coxsackievirus A6	VP1	Human coxsackievirus A6
1991723	儿科门诊	张元晔	新港西路 张广斌		男	2012.01.29	18	无				1					1	1	1	1	1				手足口	+	-	-	27.5	-	-	2013-07-24	Human coxsackievirus A6	VP1	Human coxsackievirus A6
1982054	儿科门诊	李馨菲	白云区新市	13798171635	女	2010.09.17	32	37.5				1								1		1			手足口	+	-	-	28.15	-	-	2013-07-24			EV
1981600	儿科门诊	黎启博	番禺大石	13610017008	男	2012.10.14	9	38	1							1			1			1	1		手足口	+	-	-	24.35	-	-	2013-07-24	Human coxsackievirus A6	VP1	Human coxsackievirus A6
454885	PICU	冯启航			男		151																			-	-	-	-	-	-	2013-07-26
1991434	PICU	朱家德	河源市源城区	18924433337	男		20																			+	+	-	25.93	25.81	-	2013-07-26	Human enterovirus 71	VP1	Human enterovirus 71
1981061	儿科二区	梁洛斌			男		14																			-	-	-	-	-	-	2013-07-26
1812313	儿科二区	王春苹子			男		10																			-	-	-	-	-	-	2013-07-26
1944842	儿科二区	周和铄			女		8																			-	-	-	-	-	-	2013-07-26
1827359	儿科门诊	冯可彤	南洲花园	13694246831	女	2012.03.27	16	37.6				1								1	1				手足口	-	-	-	-	-	-	2013-07-26
1973311	儿科门诊	黄颖佳	海珠区逸景翠园	15915839716	女	2007.11.17	67	37.4				1						1			1				手足口	-	-	-	-	-	-	2013-07-26
1981279	儿科门诊	杨丽茵	海珠区华洲乡	13418018846	女	2012.11.19	8	38.5	1			1				1		1	1	1					手足口	+	-	-	25.37	-	-	2013-07-26	Human coxsackievirus A6	VP1	Human coxsackievirus A6
1847207	儿科门诊	李俊熙	海珠区西基东	13535233026	男	2012.11.28	20	37.8			1	1						1	1	1					手足口	+	-	-	28.38	-	-	2013-07-26	Human coxsackievirus A6	VP1	Human coxsackievirus A6
1973312	儿科门诊	林思菲	海珠区康乐村	18028557220	女	2011.07.28	24	37.8				1	1					1	1	1			1		手足口	-	-	-	-	-	-	2013-07-26	Human coxsackievirus A6	VP1	Human coxsackievirus A6
1975426	儿科门诊	魏韦杰	新港西路	13694262175	男	2010.12.00	41	39.7																		-	-	-	-	-	-	2013-07-26
1973299	儿科门诊	赵鑫源	海珠区泰沙路	18028557220	男	2011.09.23	22	38.2	1			1				1	1	1	1						手足口	+	-	-	26.91	-	-	2013-07-26	Human coxsackievirus A6	VP1	Human coxsackievirus A6
1980821	儿科门诊	刘博维	海珠区江南中	13560390720	女	2011.11.26	20	37			1						1	1	1	1						+	-	-	26.61	-	-	2013-07-26	Human coxsackievirus A6	VP1	Human coxsackievirus A6
1980697	儿科门诊	梁逸辰	浙江杭州	13600530949	男		3																			-	-	-	-	-	-	2013-07-26
1981088	儿科门诊	胡浩宇	海珠区沙溪	13560291421	男	2013.01.16	6	38			1	1						1	1	1		1			手足口	+	-	-	25.99	-	-	2013-07-26	Human coxsackievirus A6	VP1	Human coxsackievirus A6
1991420	儿科门诊	肖钰菲	广西梧州藤县	15322233164	男	2012.03.04	16	37.6		1		1						1	1	1				臀部	手足口	+	-	-	31.82	-	-	2013-07-26	Human coxsackievirus A6	VP1	Human coxsackievirus A6
1991555	PICU	严成毅	白云区东平二巷	13416209228	男		14																			+	-	-	29.87	-	-	2013-07-29			EV
1796890	儿科二区	张炜琳			女		45																			-	-	-	-	-	-	2013-07-29
1530716	儿科门诊	谢安祺	海珠区江南东	13428839123	女		36																			-	-	-	-	-	-	2013-07-29
1962913	儿科门诊	李子涵	广州逸景翠园	13592800777	男		9																			-	-	-	-	-	-	2013-07-29
1461264	儿科门诊	王梓健	东莞石牌乡	18925889202	男	2010.01.31	40	39				1						1	1							+	-	-	28.14	-	-	2013-07-29	Human coxsackievirus A6	VP1	Human coxsackievirus A6
1769431	儿科门诊	马浩轩	从化太平	13924167743	男		17																			-	-	-	-	-	-	2013-07-29
1818198	儿科门诊	李绍铭	翠城花园	13711209859	男	2012.05.23	15	38.5										1	1						手足口	+	-	-	30.92	-	-	2013-07-29			EV
1980057	儿科门诊	区启源	荔湾区彩园直街	13902261892	男	2000.06.21	156	38.7				1						1	1	1						+	-	-	28.83	-	-	2013-07-29	Human coxsackievirus A6	VP1	Human coxsackievirus A6
1980114	儿科门诊	陈华烨	白云区阳光花园	13480240689	男	2010.10.15	31	37.3	1			1						1	1	1	1				手足口	+	+	-	23.93	24.92	-	2013-07-29	Human enterovirus 71	VP1	Human enterovirus 71
1973034	儿科门诊	谢宇龙	西朗江夏村	15817187918	男	2012.02.01	18	39.8											1	1	1				手足口	+	-	-	24.83	-	-	2013-07-29	Human coxsackievirus A6	VP1	Human coxsackievirus A6
1980062	儿科门诊	罗鸣唯	海珠区后滘	13640679319	男	2008.06.29	60	39.3										1	1	1					手足口	-	-	-	-	-	-	2013-07-29
1416213	儿科门诊	徐睿	荔湾鹤园中一巷	13543470288	男		50																			+	-	-	31.31	-	-	2013-07-29	Human coxsackievirus A6	VP1	Human coxsackievirus A6
1979838	儿科门诊	丘向东	广东乐昌沙坪	18702010986	男		17																			+	-	-	30.36	-	-	2013-07-29	Human coxsackievirus A6	VP1	Human coxsackievirus A6
1795232	儿科门诊	黄晨宇	工业大道中296号	13430358169	男	2012.02.06	18	38.4			1				1	1	1	1	1	1					手足口	+	-	-	26.87	-	-	2013-07-29	Human coxsackievirus A9	VP1	Human coxsackievirus A9
1554713	儿科门诊	冼雨鑫	海珠区昌岗中路	13710887676	女		40																			+	-	-	26.92	-	-	2013-07-29	Human coxsackievirus A6	VP1	Human coxsackievirus A6
1808213	儿科门诊	吴伊洋	新港西路	13602412006	男	201.06.12	13	38.4				1						1	1	1	1					+	-	-	26.3	-	-	2013-07-29	Human coxsackievirus A6	VP1	Human coxsackievirus A6
1962882	儿科门诊	梁林文	广西南宁灵山	13660897559	女		20	37										1	1	1	1		1		手足口	+	+	-	28.93	27.91	-	2013-07-29	Human enterovirus 71	VP1	Human enterovirus 71
1972998	儿科门诊	冼泽衡	番禺区大石	13430314413	男		11																			+	-	-	24.42	-	-	2013-07-29	Human coxsackievirus A6	VP1	Human coxsackievirus A6
1973914	皮肤科门诊	向欣怡			女		78																			-	-	-	-	-	-	2013-07-31
1974054	皮肤科门诊	罗文裕			女		23																			-	-	-	-	-	-	2013-07-31
1980039	儿科病区	杜思诚	海珠区细岗路	15603005800	男		19																			+	-	-	25.69	-	-	2013-07-31	Human coxsackievirus A6	VP1	Human coxsackievirus A6
1979670	儿科病区	蔡修攀	海珠区沥滘	13544584607	男		13																			+	-	-	28.62	-	-	2013-07-31	Human coxsackievirus A6	VP1	Human coxsackievirus A6
1991377	儿科病区	覃韦皓			男		10																			-	-	-	-	-	-	2013-07-31
1687898	皮肤科门诊	游文硕			男		144																			-	-	-	-	-	-	2013-07-31
1978826	儿科门诊	张晓楠	南洲沥滘	13538699393	女	2011.11.07	21	37.6	1								1					1			手足口	+	-	-	30.35	-	-	2013-07-31	Human coxsackievirus A6	VP1	Human coxsackievirus A6
1978968	儿科门诊	郭柏麟	洛溪新城	13922421288	男	2011.03.30	27	39.9				1						1	1	1						+	-	-	24.89	-	-	2013-07-31	Human coxsackievirus A6	VP1	Human coxsackievirus A6
1256913	皮肤科门诊	程皓			男		61																					-	-	-	-	2013-08-02
1199218	儿科门诊	周昌健	海珠区南石头	13538898344	男	2007.12.29	66	39.6				1						1	1	1	1	1	1		手足口	+	-	-	29.35	-	-	2013-08-02	Human coxsackievirus A6	VP1	Human coxsackievirus A6
1842345	儿科门诊	王寿华	海珠区金碧花园	18928821175	男		44																			-	-	-	-	-	-	2013-08-02
1978074	儿科门诊	郑允晨	番禺南村雅居乐	15800008936	男	2012.05.31	14	38.3				1					1	1	1	1					手足口	+	-	-	26.69	-	-	2013-08-02	Human coxsackievirus A6	VP1	Human coxsackievirus A6
1860475	儿科门诊	刘龙杰	番禺石溪	13560320157	男	2012.09.13	10	39				1						1	1	1	1		1		手足口	+	-	-	25.51	-	-	2013-08-02	Human coxsackievirus A6	VP1	Human coxsackievirus A6
1980685	儿科门诊	谢晨曦	海珠区沙园	13631311344	男	2010.10.07	32	38.9	1							1	1	1	1						手足口	+	-	-	33.2	-	-	2013-08-02	Human coxsackievirus A6	VP1	Human coxsackievirus A6
2027514	儿科门诊	卢芯怡	云浮市郁南县	13922351994	女	2011.06.12	25	38.8				1					1	1	1	1	1	1	1		手足口	+	-	-	27.23	-	-	2013-08-02	Human coxsackievirus A6	VP1	Human coxsackievirus A6
1978180	儿科门诊	陈烙楷	海珠区江泰路	15818188361	男	2012.01.10	18	39	1			1			1	1	1	1	1	1		1	1		手足口	+	-	-	27.38	-	-	2013-08-02	Human coxsackievirus A6	VP1	Human coxsackievirus A6
1979855	儿科门诊	龙嘉俊	湛江吴川	13829790826	男		19																			-	-	-	-	-	-	2013-08-02	Human coxsackievirus A6	VP1	Human coxsackievirus A6
1979779	儿科门诊	王思楠	芳村茶漖永安园	13422304792	女	2006.03.02	88	37				1						1	1	1				臀部	手足口	+	-	-	27.97	-	-	2013-08-02	Human coxsackievirus A6	VP1	Human coxsackievirus A6
1978450	儿科门诊	陈思涵	海珠区富泽一街	13570289259	女	2012.10.01	10	39.5	1			1				1	1	1		1		1	1		手足口	+	-	-	27.89	-	-	2013-08-02	Human coxsackievirus A6	VP1	Human coxsackievirus A6
1978670	儿科门诊	沈奕彤	荔湾区皖南东街	18620238140	女	2012.03.26	16	39.2				1			1			1	1		1				手足口	+	-	-	29.66	-	-	2013-08-02	Human coxsackievirus A6	VP1	Human coxsackievirus A6
1978379	儿科门诊	丘秉轩	越秀区北京南路	13710029060	男	2010.11.27	30	无	1			1				1	1			1						+	-	-	35.87	-	-	2013-08-02	Human coxsackievirus A6	VP1	Human coxsackievirus A6
783257	皮肤科门诊	黎政德			男		93																			-	-	-	-	-	-	2013-08-02
2027547	皮肤科门诊	李君锐			男		18																			+	-	-	25.93	-	-	2013-08-05	Human coxsackievirus A6	VP1	Human coxsackievirus A6
1818315	儿科病区	曾炜晴	海珠区洛潭龙岗	13560115644	女		35																			+	-	-	28.79	-	-	2013-08-05	Human coxsackievirus A6	VP1	Human coxsackievirus A6
2027141	儿科门诊	钟怡珊	萝岗区萝岗街	13533407769	女	2013.05.17	2	37.7				1			1			1	1	1					手足口	+	-	-	20.63	-	-	2013-08-05	Human coxsackievirus A6	VP1	Human coxsackievirus A6
1978241	儿科门诊	胡安心	番禺洛溪北街	13424040219	男	2011.07.20	24	38.7	1								1			1				肛周	手足口	+	-	-	27	-	-	2013-08-05	Human coxsackievirus A6	VP1	Human coxsackievirus A6
1990904	儿科门诊	罗楚琦	海珠区康乐村	13719434266	女	2012.11.28	8	39.5				1						1	1	1						+	-	-	21.17	-	-	2013-08-05	Human coxsackievirus A6	VP1	Human coxsackievirus A6
2027041	儿科门诊	朱铭浩	海珠区旧凤凰	13798100208	男	2009.09.27	48	38.4									1	1	1	1					手足口	+	-	-	25.91	-	-	2013-08-05	Human coxsackievirus A6	VP1	Human coxsackievirus A6
1991263	儿科门诊	赵邵博	海珠区泰沙坊	13070276288	男	2012.05.06	15	无				1						1	1	1		1	1		手足口	+	-	-	26.24	-	-	2013-08-05	Human coxsackievirus A6	VP1	Human coxsackievirus A6
1886145	儿科门诊	叶进诚	海珠区工业大道南	13794432061	男	2012.08.31	7	38.5				1						1		1		1			手足口	+	-	-	26.42	-	-	2013-08-05	Human coxsackievirus A6	VP1	Human coxsackievirus A6
1565714	儿科门诊	何炎	海珠区庄头东边街	13189013999	男		31																			+	-	-	-	-	-	2013-08-05
2027549	儿科门诊	梁家烨	番禺区大石	13642774303	男	2011.03.18	27	38.3				1						1	1	1					手足口	+	-	-	23.97	-	-	2013-08-05	Human coxsackievirus A6	VP1	Human coxsackievirus A6
1817887	儿科门诊	李思滢	荔湾区芳村	13822283248	女	2011.02.03	28	38				1						1		1	1	1	1		手足口	+	-	-	22.2	-	-	2013-08-05	Human coxsackievirus A6	VP1	Human coxsackievirus A6
20273543	儿科门诊	曾炫	荔湾区海南棉村	无记录	男	2012.10.04	10	38.3				1					1								手足口	+	-	-	24.53	-	-	2013-08-05	Human coxsackievirus A6	VP1	Human coxsackievirus A6
2027220	儿科门诊	罗伟峻	海珠区	18664606060	男	2012.03.10	7	39.8				1						1		1	1				手足口	+	-	-	30.62	-	-	2013-08-05	Human coxsackievirus A6	VP1	Human coxsackievirus A6
1990639	PICU	王钦锐	白云区半山豪庭	13503022822	男		5																			+	-	-	24.13	-	-	2013-08-07	Human coxsackievirus A6	VP1	Human coxsackievirus A6
2025409	儿科门诊	谢颖薇	海珠区南洲路	15914478627	女		44																			-	-	-	-	-	-	2013-08-07	Human coxsackievirus A6	VP1	Human coxsackievirus A6
1990829	儿科门诊	向雅婷	海珠区东沙沙洛下村	13535594188	女	2010.04.14	39	38.5	1			1				1	1	1	1	1			1		手足口	+	-	-	22.16	-	-	2013-08-07	Human coxsackievirus A6	VP1	Human coxsackievirus A6
1990835	儿科门诊	何凯芬	海珠区东沙沙洛下村	13535594188	女	2011.05.25	26	39.1	1							1		1	1			1	1		手足口	+	-	-	25.37	-	-	2013-08-07	Human coxsackievirus A6	VP1	Human coxsackievirus A6
2025596	儿科门诊	韩坤恒	番禺区沙湾镇	13535074649	男	2010.04.05	39	38.5				1						1	1	1	1	1				+	-	+	25.99	-	26.78	2013-08-07	Human coxsackievirus A6	VP1	Human coxsackievirus A6
1990846	儿科门诊	杨秋烂	芳村坑口三围村	15816113858	男	2011.12.15	19	39.7	1			1				1	1	1	1	1		1			手足口	+	-	-	24.84	-	-	2013-08-07	Human coxsackievirus A6	VP1	Human coxsackievirus A6
2025723	儿科门诊	段远涵			男		12																			+	-	-	22.09	-	-	2013-08-07	Human coxsackievirus A6	VP1	Human coxsackievirus A6
1663507	儿科门诊	陈芍言	海珠区南珠广场	13512746926	女	2011.02.07	29	39										1	1	1	1				手足口	+	-	-	24.24	-	-	2013-08-07	Human coxsackievirus A6	VP1	Human coxsackievirus A6
2024395	儿科门诊	冯致濡	海珠区后滘北大街	15322313660	男	2011.08.07	24	39.4								1	1	1	1	1					手足口	+	-	-	23.6	-	-	2013-08-07	Human coxsackievirus A6	VP1	Human coxsackievirus A6
1971853	儿科门诊	李柏言	荔湾区芳村罗冲村	18664828006	男	2012.08.22	11	38							1	1	1	1	1							+	-	-	25.61	-	-	2013-08-07	Human coxsackievirus A9	VP1	Human coxsackievirus A9
2024326	儿科门诊	陈炳天	番禺碧桂园	18922415612	男	2012.08.14	11	36.5				1				1		1	1	1	1	1	1		手足口	+	-	-	24.19	-	-	2013-08-07	Human coxsackievirus A6	VP1	Human coxsackievirus A6
2024433	儿科门诊	江语晴	海珠区东晓南	13450478962	女	2011.08.12	24	38.6				1							1	1					手足口	+	-	-	22.72	-	-	2013-08-07	Human coxsackievirus A6	VP1	Human coxsackievirus A6
2025315	儿科门诊	张思琪	海珠区上涌东约13巷17号	15011941302	女	2012.04.11	16	37.5			1	1					1	1	1	1			1		手足口	+	-	-	22.75	-	-	2013-08-07	Human coxsackievirus A6	VP1	Human coxsackievirus A6
2024105	儿科二区	何志杰			男		27																			+	-	-	21.5	-	-	2013-08-12	Human coxsackievirus A6	VP1	Human coxsackievirus A6
1781176	儿科门诊	陈浩强	江西赣州	18028673709	男	2010.08.07	11	38.6				1						1	1	1	1	1			手足口	+	-	-	23.58	-	-	2013-08-12	Human coxsackievirus A6	VP1	Human coxsackievirus A6
2024099	儿科门诊	卢景泓	海珠区英华街	13570532895	男		12																			-	-	-	-	-	-	2013-08-12
2023673	儿科门诊	张嘉禾	安徽	15521011899	男	2012.07.05	8	38.4									1	1	1	1	1					+	-	-	26.73	-	-	2013-08-12	Human coxsackievirus A6	VP1	Human coxsackievirus A6
2023873	儿科门诊	兰勇骏	海珠区南洲西滘	13149384098	女	2012.09.15	11	39				1						1	1	1	1				手足口	+	-	-	27.58	-	-	2013-08-12	Human coxsackievirus A6	VP1	Human coxsackievirus A6
2023471	儿科门诊	黄启浩	海珠区燕子岗	13539801348	男	2013.02.26	17	36.80	1										1						手足口	+	-	-	31.93	-	-	2013-08-12	Human coxsackievirus A6	VP1	Human coxsackievirus A6
2023745	儿科门诊	李紫涵	海珠区五凤村	13535091663	男	2012.08.25	10	39.3	1							1		1	1			1			手足口	+	-	-	22.61	-	-	2013-08-12	Human coxsackievirus A6	VP1	Human coxsackievirus A6
2024218	儿科门诊	陈诗朗	番禺南村板桥	15919340048	男	2012.12.04	13	无			1	1				1		1	1			1			手足口	+	-	-	28	-	-	2013-08-12	Human coxsackievirus A6	VP1	Human coxsackievirus A6
2024195	儿科门诊	谢陈辉	海珠区大沙村	18942376221	男	2012.08.05	11	39									1	1	1	1	1				手足口	+	-	-	22.42	-	-	2013-08-12	Human coxsackievirus A6	VP1	Human coxsackievirus A6
2024063	儿科门诊	潘鸿辉	深圳石岩湖	13534277808	男	2012.04.6	36	38.5	1			1			1	1		1	1	1			1		手足口	+	-	-	27.27	-	-	2013-08-12	Human coxsackievirus A6	VP1	Human coxsackievirus A6
1990472	PICU	张瑛悦			女		11																			+	-	-	25.28	-	-	2013-08-14	Human coxsackievirus A6	VP1	Human coxsackievirus A6
1978191	皮肤科门诊	刘楚莉			女		68																			-	-	-	-	-	-	2013-08-14
1836311	儿科门诊	傅黎悦	海珠区工业大道保利花园	13416385001	女	2012.06.06	14	39.3				1				1	1	1	1	1					手足口	+	-	-	21.2	-	-	2013-08-14	Human echovirus 11	VP1	Human echovirus 11
1990518	儿科门诊	林骄阳	番禺洛溪	15914397602	男	2011.09.29	22	37.5				1						1	1	1						+	-	-	23.68	-	-	2013-08-14	Human coxsackievirus A6	VP1	Human coxsackievirus A6
1977930	儿科门诊	刘希腾	荔湾区西塱	15013273196	男	2012.05.21	15	38.5			1					1		1	1	1						+	-	-	30.65	-	-	2013-08-14			EV
1851668	儿科门诊	张睿丹	海珠区保利红棉	13660145411	女	2009.04.19	51	39										1	1	1					手足口	+	-	-	23.22	-	-	2013-08-14	Human coxsackievirus A6	VP1	Human coxsackievirus A6
1950046	儿科门诊	王子瑶	元邦明月楼	13602865753	女		43																			-	-	-	-	-	-	2013-08-14
1492834	儿科二区	岑施榆			女		46																			+	-	-	25.03	-	-	2013-08-19	Human coxsackievirus A6	VP1	Human coxsackievirus A6
1645504	儿科门诊	林浩文	佛山南海	133378622979	男	2010.07.25	36	无				1						1	1	1					手足口	+	-	-	28.82	-	-	2013-08-19	Human coxsackievirus A14	VP1	Human coxsackievirus A14
2011878	儿科门诊	尹浩	海珠区	13538754046	女	2012.10.04	0	无				1						1	1	1	1	1				+	-	-	25.32	-	-	2013-08-19	Human coxsackievirus A6	VP1	Human coxsackievirus A6
1908108	儿科门诊	李智烨	番禺区	13760863623	男	2007.12.19	66	36.9	1								1	1	1							+	-	-	29.57	-	-	2013-08-19	Human coxsackievirus A6	VP1	Human coxsackievirus A6
1937977	儿科门诊	陈思源	海珠区	13825051585	男	2012.06.09	11	39				1						1	1	1					手足口	+	-	-	24.63	-	-	2013-08-19	Human coxsackievirus A10	VP1	Human coxsackievirus A10
1879406	儿科门诊	吴俊豪	番禺区大石	13826237318	男	2012.09.20	10																			+	-	-	27.94	-	-	2013-08-19	Human coxsackievirus A6	VP1	Human coxsackievirus A6
2023815	儿科门诊	严振渝	海珠区	13360011255	男	2012.01.27	18	无		1								1	1	1						+	-	-	29.31	-	-	2013-08-19	Human coxsackievirus A6	VP1	Human coxsackievirus A6
2011195	儿科二区	冉茂晖			男		5																			+	-	-	30.92	-	-	2013-08-19			EV
1988782	儿科二区	蒲海林	海珠区		男	2012.05.29	15	39				1								1						-	-	-	-	-	-	2013-08-19
1700737	儿科二区	郑玮祺			男		32																			+	-	-	27.69	-	-	2013-08-19	Human coxsackievirus A6	VP1	Human coxsackievirus A6
1874451	儿科二区	吴丽婷			女		10																			+	-	-	22.6	-	-	2013-08-19	Human coxsackievirus A10	VP1	Human coxsackievirus A10
1978440	儿科二区	曾宇航			男		10																			+	-	-	25.65	-	-	2013-08-19	Human coxsackievirus A6	VP1	Human coxsackievirus A6
1295718	皮肤科门诊	胡劲鸿			男		60																			-	-	-	-	-	-	2013-08-19
2010961	儿科门诊	刘芷欣	海珠区	18318509760	女	2012.02.05	18	无	1			1						1	1	1	1				手足口	+	-	-	31.88	-	-	2013-08-19	Human coxsackievirus A6	VP1	Human coxsackievirus A6
1825460	儿科门诊	沈安盈	海珠区	13751867614	女	2010.02.23	40	36.7							1		1	1		1	1				手足口	-	-	-	-	-	-	2013-08-19
1705815	儿科门诊	刘熙铭	海珠区	15876571278	男	2011.04.03	27	38.5	1								1				1	1	1		手足口	+	-	-	28.48	-	-	2013-08-19	Human coxsackievirus A6	VP1	Human coxsackievirus A6
2011238	儿科门诊	唐曼芸	海珠区	15112136180	女	2010.10.03	32	38				1					1	1		1	1				手足口	+	-	-	32.36	-	-	2013-08-19			EV
1944687	儿科门诊	尹雅倩	海珠区	13710005207	女	2011.07.08	25	38.8				1						1	1	1						+	-	-	27.13	-	-	2013-08-19	Human coxsackievirus A6	VP1	Human coxsackievirus A6
1792149	儿科门诊	陈嘉锐	荔湾区东沙	15915747483	男	2011.03.29	27	38.4				1						1	1						手足口	+	-	-	30.22	-	-	2013-08-19	Human coxsackievirus A6	VP1	Human coxsackievirus A6
1963653	儿科门诊	王臻	江西省赣州	15899975639	男	2013.01.20	6	39	1			1			1	1	1	1	1	1			1		手足口	+	-	-	21.77	-	-	2013-08-21	Human coxsackievirus A6	VP1	Human coxsackievirus A6
2011741	皮肤科门诊	陆海亮			男		41																			-	-	-	-	-	-	2013-08-21
2011692	皮肤科门诊	朱海宣			男		252																			+	-	+	26.38	-	28.88	2013-08-21			CA16
2009821	皮肤科门诊	曾伟杰			男		85																			-	-	-	-	-	-	2013-08-21
2009759	皮肤科门诊	孙峻灏			男		28																			-	-	-	-	-	-	2013-08-21
1875481	儿科门诊	黄鸿涛	海珠区沙溪	15918708282	男	2012.10.09	10	37.4	1			1			1	1		1	1				1		手足口	+	-	-	21.14	-	-	2013-08-21	Human coxsackievirus A6	VP1	Human coxsackievirus A6
2011821	儿科门诊	朱新苗	海珠区保利花园	13763313068	女	2013.03.14	5	37.9			1					1		1	1			1				+	-	-	27.69	-	-	2013-08-21	Human echovirus 11	VP1	Human echovirus 11
2009354	儿科门诊	朱锦绣	海珠区	13763313068	女	2011.01.06	30	无										1								+	-	-	23.65	-	-	2013-08-21	Human echovirus 11	VP1	Human echovirus 11
1977894	儿科门诊	王述霖	荔湾区	13570474523	男	2010.08.29	33	39	1								1	1	1	1						-	-	-	-	-	-	2013-08-21
1850445	儿科门诊	陈伟熙	海珠区		男	2012.03.21	17		1									1							手足口	+	-	-	31.77	-	-	2013-08-21	Human echovirus 11	VP1	Human echovirus 11
834034	儿科门诊	陈丽雅	番禺区钟村	13660329932	女	2005.09.04	83	40	1							1	1	1	1		1					+	-	-	31.91	-	-	2013-08-21			EV
1906520	儿科二区	刘睿柠			女		10																			-	-	-	-	-	-	2013-08-23
1981329	皮肤科门诊	张一墨			男		25																			-	-	-	-	-	-	2013-08-23
2009061	儿科门诊	徐图	番禺区大石	13925125252	男	2009.08.04	48	38.8				1						1	1	1	1				手足口	+	-	-	25.24	-	-	2013-08-23	Human coxsackievirus A6	VP1	Human coxsackievirus A6
20099422	儿科门诊	刘双双	荔湾区芳村		女		11	无		1								1	1							+	-	-	33.63	-	-	2013-08-23	Human coxsackievirus A6	VP1	Human coxsackievirus A6
1991449	儿科门诊	刘泳怡	广州市康泰路	13826424878	女	2010.10.19	32	无				1									1					+	-	+	28.81	-	34.75	2013-08-23	Human coxsackievirus A16	VP1	Human coxsackievirus A16
1440679	儿科门诊	钟文俊	海珠区	13694227467	男	2010.02.01	41	36.7									1								手足口	-	-	-	-	-	-	2013-08-23
2011052	儿科门诊	张明熙	番禺区	13926020906	男	2012.07.07	13	38	1									1	1	1						-	-	-	-	-	-	2013-08-23
1989906	儿科门诊	罗成	海珠区沙溪	1536000941	男	2012.02.07	18	38.5					1			1	1	1	1	1	1	1			手足口	+	-	-	26.12	-	-	2013-08-23	Human coxsackievirus A6	VP1	Human coxsackievirus A6
1989938	NICU	刘雪子			男		3																			-	-	-		-	-	2013-08-26
2008873	儿科二区	黄锦亮			男		14																			+	-	-	25.23	-	-	2013-08-26	Human coxsackievirus A6	VP1	Human coxsackievirus A6
1990007	儿科二区	龙艺涵			女		14																			+	-	-	30.13	-	-	2013-08-26	Human coxsackievirus A6	VP1	Human coxsackievirus A6
1971759	儿科二区	尹宏星			男		7																			+	-	-	29.05	-	-	2013-08-26	Human coxsackievirus A6	VP1	Human coxsackievirus A6
1703115	儿科门诊	刘雅杰	荔湾区	13798738975	男	2007.09.20	72	40	1								1				1				手足口	+	-	-	28.61	-	-	2013-08-26	Human coxsackievirus A6	VP1	Human coxsackievirus A6
1440988	儿科门诊	张珍婧	海珠区		女	2010.01.29	41											1	1	1					手足口	-	-	-	-	-	-	2013-08-26
2024322	儿科门诊	朱启泰	汕尾市龙泉小区	13572000111	男	2013.03.18	4	36.8																		-	-	-	-	-	-	2013-08-26
2008163	儿科门诊	麦梓皓	越秀区	13570903303	男	2011.01.11	28	39.3	1								1			1	1	1			手足口	+	-	-	25.77	-	-	2013-08-26	Human coxsackievirus A6	VP1	Human coxsackievirus A6
2008046	儿科门诊	胡紫鸣	海珠区	15917399307	女	2011.10.11	23	39.3	1								1			1	1	1	1		手足口	+	-	-	25.35	-	-	2013-08-26	Human coxsackievirus A6	VP1	Human coxsackievirus A6
2008692	儿科门诊	骆言	海珠区	13760814860	女	2011.11.26	21	38.5	1									1	1	1	1	1			手足口	-	-	-		-	-	2013-08-26
2008189	儿科门诊	王梓琪	深圳龙华	13823270822	女	2011.11.15	21	39	1			1					1	1	1	1			1		手足口	+	-	-	25.12	-	-	2013-08-26	Human coxsackievirus A6	VP1	Human coxsackievirus A6
1537988	儿科门诊	刘群宝	邵阳洞口	15914489996	女	2009.10.13	44	38.6	1								1				1	1	1		手足口	+	-	-	29.89	-	-	2013-08-26	Human coxsackievirus A6	VP1	Human coxsackievirus A6
1768247	儿科门诊	张苏梓熙	白云区	13688851893	男	2010.08.22	36	38				1						1	1	1					手足口	+	-	-	32.27	-	-	2013-08-26			EV
1871971	儿科门诊	房妹	荔湾区芳村	13719245383	女	2012.11.27	8	39.4	1									1	1	1		1	1		手足口	+	-	-	26.5	-	-	2013-08-26	Human coxsackievirus A6	VP1	Human coxsackievirus A6
2008321	PICU	王子诺			女		14																			+	-	-	25.08	-	-	2013-08-26			EV
1750203	儿科二区	陈妍廷			女		25																			+	-	-	-	-	-	2013-08-28
1823112	儿科门诊	旷妍姗	海珠区	13717114431	女	2011.12.13	20	38.4	1						1	1		1	1	1	1				手足口	+	-	-	27.36	-	-	2013-08-28	Human coxsackievirus A6	VP1	Human coxsackievirus A6
1454065	儿科门诊	张婧璇	番禺区	13570469957	女	2010.01.12	42	38.9	1			1				1		1	1	1					手足口	+	-	-	27.04	-	-	2013-08-28	Human coxsackievirus A6	VP1	Human coxsackievirus A6
1988246	儿科门诊	茹琳琳	海珠区	13527815689	女	2011.01.11	30	37.1	1			1				1	1	1	1	1	1				手足口	+	-	-	27.24	-	-	2013-08-28	Human coxsackievirus A6	VP1	Human coxsackievirus A6
1988265	儿科门诊	何嘉俊	海珠区	13711442182	男	2010.08.03	36	38.5				1	1					1	1	1					手足口	+	-	-	28.04	-	-	2013-08-28	Human coxsackievirus A6	VP1	Human coxsackievirus A6
1988317	PICU	黄兆骞			男		15																			+	-	-	23.92	-	-	2013-08-30	Human coxsackievirus A6	VP1	Human coxsackievirus A6
1988373	儿科二区	郭梓毅			男		12																			+	-	-	31.39	-	-	2013-08-30	Human coxsackievirus A6	VP1	Human coxsackievirus A6
1996512	儿科门诊	陈广辉	海珠区	13711159280	男	2010.01.26	41	无				1			1	1	1	1	1	1					手足口	+	-	-	31.93	-	-	2013-08-30			EV
1996938	儿科门诊	任悠航	番禺区大石	15011766252	男	2012.10.25	10	39	1			1			1	1	1	1	1	1		1	1		手足口	+	-	-	21.11	-	-	2013-08-30	Human coxsackievirus A6	VP1	Human coxsackievirus A6
1997595	儿科门诊	柴浩宁	海珠区	13711339015	男	2011.04.02	28	37.8	1						1	1	1	1	1	1			1			+	-	-	28.38	-	-	2013-08-30	Human coxsackievirus A6	VP1	Human coxsackievirus A6
1938644	儿科门诊	吴绍泽	海珠区	13640697355	男	2010.12.04	20	39				1							1	1						+	-	-	2.35	-	-	2013-08-30	Human coxsackievirus A6	VP1	Human coxsackievirus A6
1996471	儿科门诊	何俊龙	海珠区	13763305037	男	2012.03.08	17	38				1								1						+	-	-	30.75	-	-	2013-08-30			EV
1988374	儿科门诊	张嫚恩	海珠区	13822111468	女	2012.11.02	9	38.9	1									1	1	1						+	-	-	27.71	-	-	2013-08-30	Human coxsackievirus A6	VP1	Human coxsackievirus A6
1902351	儿科门诊	于嘉琪	海珠区	13798062191	女	2012.12.20	8	39.2	1							1			1		1	1			手足口	-	-	-	-	-	-	2013-08-30
1941226	儿科门诊	钟梓瑜	海珠区	13640240281	女	2012.06.03	15	39.8	1							1		1	1		1				手足口	-	-	-	-	-	-	2013-08-30
1704143	儿科门诊	黄润霞子	清远市石岗	13710681261	男	2011.09.06	24	无							1							1			手足口	-	-	-	-	-	-	2013-08-30
2012586	儿科门诊	赵语媗	海珠区马岗顶	13193183424	女	2012.12.19	8	39.8	1								1	1			1				手足口	-	-	-	-	-	-	2013-08-30
1772430	儿科门诊	高语辰	海珠区	13650875180	女	2012.03.06	18	38.5				1						1	1	1	1		1		手足口	+	-	-	25.88	-	-	2013-08-30	Human echovirus 9	VP1	Human echovirus 9
1944893	儿科门诊	马一硕			男		24																			+	-	-	33.59	-	-	2013-09-02			EV
1893070	儿科门诊	陈芷维	海珠区	13925166885	女	2012.08.17	12	38.8	1			1						1	1	1	1	1			手足口	+	-	-	25.8	-	-	2013-09-02	Human coxsackievirus A6	VP1	Human coxsackievirus A6
1996530	儿科门诊	伏方宇	番禺区	18925005898	女	2011.12.20	20	40.2								1		1	1	1						+	-	-	24.2	-	-	2013-09-02	Human coxsackievirus A6	VP1	Human coxsackievirus A6
1988961	儿科门诊	朱奕恒	海珠区	18520007778	男	2012.01.16	19	无									1	1	1	1						+	-	-	23.79	-	-	2013-09-02	Human coxsackievirus A6	VP1	Human coxsackievirus A6
1618674	儿科门诊	郑凯舰	海珠区	15811868999	男	2011.03.21	28	37.8	1			1				1		1	1	1					手足口	+	-	-	28.67	-	-	2013-09-02	Human coxsackievirus A6	VP1	Human coxsackievirus A6
1599350	儿科门诊	姜雅馨	海珠区	13903050176	女	2011.01.22	30	39.4				1						1	1	1					手足口	+	-	-	26.69	-	-	2013-09-02	Human coxsackievirus A6	VP1	Human coxsackievirus A6
1997277	儿科门诊	谭权忠	番禺区	13512777070	男	2012.08.14	12	39.5				1						1	1	1						+	-	-	28.14	-	-	2013-09-02			EV
1782480	儿科门诊	叶雨辰	汕尾陆丰	13226662190	女	2012.05.05	16	无				1					1	1	1	1	1				手足口	+	-	-	22.63	-	-	2013-09-02	Human coxsackievirus A6	VP1	Human coxsackievirus A6
1996108	儿科门诊	谭雅箐	广州市海珠区	18688841042	女	2012.03.06	18	38.8				1							1	1	1	1			手足口	+	-	-	21.87	-	-	2013-09-02	Human coxsackievirus A6	VP1	Human coxsackievirus A6
1823156	儿科门诊	庄宝馨	海珠区	15013324876	女	2012.08.06	13	39	1							1		1							手足口	-	-	-	-	-	-	2013-09-02
1743020	儿科门诊	蔡健宇	海珠区	15521138510	男	2011.10.19	22	39.1																		+	-	-	30.81	-	-	2013-09-02			EV
1988981	儿科门诊	刘馨	北京朝阳	13801308262	女	2012.08.17	12	39	1			1				1	1	1	1							+	-	-	26.24	-	-	2013-09-02	Human coxsackievirus A6	VP1	Human coxsackievirus A6
1995926	儿科门诊	阮建锋	番禺区	13928850778	男	2012.04.28	16	37				1						1	1	1	1			手足口		+	-	-	24.17	-	-	2013-09-02	Human coxsackievirus A6	VP1	Human coxsackievirus A6
1763016	儿科二区	梁永泽			男		20																			+	-	-	24.45	-	-	2013-09-04	Human coxsackievirus A6	VP1	Human coxsackievirus A6
1995150	儿科二区	徐诺			女		19																			+	-	-	25.33	-	-	2013-09-04	Human coxsackievirus A6	VP1	Human coxsackievirus A6
1995600	儿科门诊	毛雨晨	增城区	15602298214	男	2009.09.19	45	39		1		1						1	1	1	1					+	-	-	28.27	-	-	2013-09-04	Human coxsackievirus A6	VP1	Human coxsackievirus A6
1995542	儿科门诊	王淏聪	海珠区	18802001987	男	2011.06.17	26	38.3			1							1	1	1				臀部	手足口	+	-	-	23.27	-	-	2013-09-04	Human coxsackievirus A6	VP1	Human coxsackievirus A6
1819191	儿科门诊	黄与捷	海珠区	13826277211	女	2012.05.25	15	38.3				1						1	1	1						+	-	-	26.71	-	-	2013-09-04	Human coxsackievirus A6	VP1	Human coxsackievirus A6
1989148	PICU	彭佳			女		14																			+	-	-	23.92	-	-	2013-09-06	Human coxsackievirus A6	VP1	Human coxsackievirus A6
1747562	儿科二区	石宇皓			男		19																			+	-	-	24.25	-	-	2013-09-06	Human coxsackievirus A6	VP1	Human coxsackievirus A6
1994298	儿科二区	班启禄			男		13																			+	-	-	25.39	-	-	2013-09-06	Human coxsackievirus A6	VP1	Human coxsackievirus A6
1964293	儿科二区	习睿祥			男		11																			+	-	-	32.56	-	-	2013-09-06	Human coxsackievirus A6	VP1	Human coxsackievirus A6
1994376	儿科二区	周羽珊			女		16																			+	-	-	26.96	-	-	2013-09-06	Human coxsackievirus A6	VP1	Human coxsackievirus A6
1994442	儿科门诊	毛怡欣	海珠区	13925097958	女	2012.08.30	12	38.2				1			1	1		1	1							+	-	-	27.43	-	-	2013-09-06	Human coxsackievirus A6	VP1	Human coxsackievirus A6
1994307	儿科门诊	关灼嶢	荔湾区	13924123294	男	2008.11.25	56	38.5				1						1	1	1					手足口	+	-	-	32.79	-	-	2013-09-06			EV
1989112	儿科门诊	李秉翰	海珠区	13802901134	男	2010.04.12	39	39.5				1						1	1	1					手足口	+	-	-	33.34	-	-	2013-09-06	Human coxsackievirus A6	VP1	Human coxsackievirus A6
1940604	儿科门诊	劳梓琳	海珠区金碧	413538810557	女	2012.11.10	10	38.5	1			1					1	1	1	1	1		1		手足口	+	-	-	24.27	-	-	2013-09-09	Human coxsackievirus A6	VP1	Human coxsackievirus A6
1993632	儿科门诊	项崧桀	海珠区瑞宝	13711433466	男	2010	36	38.1				1								1						+	-	-	29.96	-	-	2013-09-09			EV
1843529	儿科门诊	张倩子	天河区	13719194964	男	2010.08.06	10	37.7	1									1	1	1		1			手足口	+	-	-	26.81	-	-	2013-09-09			EV
1871258	儿科门诊	陈祺杰	海珠区石溪	15218817133	男	2012.10.01	11	38.6				1					1	1	1	1			1		手足口	+	-	-	33.82	-	-	2013-09-09			EV
1919014	儿科门诊	卞裕源	海珠区昌岗路	13503047009	男	2012.02.23	18	39.0	1									1	1		1					+	-	-	24.87	-	-	2013-09-09	Human coxsackievirus A6	VP1	Human coxsackievirus A6
1600183	儿科门诊	王晋祥	荔湾区	13728031777	男	2010.02.26	42	无				1						1	1	1					手足口	+	-	-	23.98	-	-	2013-09-09	Human coxsackievirus A6	VP1	Human coxsackievirus A6
1839972	儿科门诊	曾铭	海珠区	13556126067	男	2012.05.31	15	38.9			1	1						1	1							+	-	-	31.62	-	-	2013-09-09	Human coxsackievirus A6	VP1	Human coxsackievirus A6
1796850	儿科二区	彭智佳			男		16																			+	-	-	32.64	-	-	2013-09-11			EV
1759645	儿科二区	叶颢朗			男		21																			+	-	-	30.44	-	-	2013-09-11	Human coxsackievirus A6	VP1	Human coxsackievirus A6
1973034	皮肤科门诊	谢宇龙			男		19																			-	-	-	-	-	-	2013-09-11
1989454	儿科门诊	谭驿晨	海珠区	13410265427	男	2013.01.15	8	38.3				1				1					1	1				-	-	-	-	-	-	2013-09-11
1819676	儿科门诊	尹一杭	珠江医院宿舍	13005158022	男	2012.06.18	14	38.4										1		1	1					-	-	-	-	-	-	2013-09-11
2002610	儿科门诊	林海毅	海珠区	13725356449	女	2009.10.02	33											1								+	-	-	25.72	-	-	2013-09-11			EV
1921176	儿科门诊	朱政睿	番禺区	18902302599	男	2012.06.26	14	38			1								1	1		1				+	-	±	30.44	-	35.12	2013-09-11			CA16
1653035	儿科门诊	梁嘉彤	海珠区	13710451086	女	2011.03.23	28	40	1									1		1						+	-	-	27.78	-	-	2013-09-11	Human coxsackievirus A6	VP1	Human coxsackievirus A6
1456073	儿科门诊	胡敏涵	海珠区	13556138502	女	2009.10.27	44	无	1									1		1						+	-	-	29.46	-	-	2013-09-11			EV
1496310	儿科门诊	阮恒晔			男		36																			+	-	-	27.71	-	-	2013-09-11	Human coxsackievirus A6	VP1	Human coxsackievirus A6
1989394	儿科二区	陈元怡			女		18																			+	-	-	27.26	-	-	2013-09-13	Human coxsackievirus A6	VP1	Human coxsackievirus A6
1989538	儿科二区	唐翔			男		19																			+	-	-	22.92	-	-	2013-09-13			EV
1989629	儿科门诊	郭沛颖	海珠区东晓南	13922293354	女	2011.03.02	29	38																		+	-	-	25.8	-	-	2013-09-13	Human coxsackievirus A6	VP1	Human coxsackievirus A6
1926654	儿科门诊	唐智鑫	海珠区石岗路	13539888066	男	2012.08.20	12	38.5				1						1	1	1	1					+	-	-	26.14	-	-	2013-09-13			EV
1988549	儿科门诊	孙沛雯	广州市荔湾区	13922787467	女	2013.01.22	7	38	1									1								+	-	-	28.49	-	-	2013-09-13			EV
1550514	儿科门诊	闫宇郎	海珠区石溪村	13042014989	男	2009.09.23	45	39.5	1									1								+	-	-	30.99	-	-	2013-09-13			EV
1989643	儿科门诊	翁佳旭	海珠区	13622222810	男	2012.04.29	16	39.7	1							1	1			1	1				手足口	+	-	-	27.96	-	-	2013-09-13	Human coxsackievirus A6	VP1	Human coxsackievirus A6
1820609	PICU	徐晋煊			女		17																			+	-	-	25.58	-	-	2013-09-16			EV
2000795	儿科二区	唐美艳			女		43																			+	-	-	23.09	-	-	2013-09-16	Human coxsackievirus A9	VP1	Human coxsackievirus A9
1949609	儿科二区	明朝骏			男		17																			+	-	-	29.9	-	-	2013-09-16	Human coxsackievirus A6	VP1	Human coxsackievirus A6
1989732	儿科二区	刘雅欣			女		4																			+	-	-	26.59	-	-	2013-09-16			EV
1215862	儿科门诊	周子恒	海珠区	13711630262	男	2007.11.07	68	38.7					1					1	1		1				手足口	+	-	-	29.08	-	-	2013-09-16			EV
2001284	儿科门诊	利和晋	海珠区	15815833337	男	2009.12.15	43	38.6	1								1		1			1			手足口	+	-	-	27.96	-	-	2013-09-16	Human coxsackievirus A6	VP1	Human coxsackievirus A6
2000650	儿科门诊	孙静怡	海珠区	18665589558	女	2010.04.02	40	39.4								1		1	1							-	-	-	-	-	-	2013-09-16
1766789	儿科门诊	姚仲吾	海珠区	13929533191	男	2011.04.06	28	38.5				1	1		1			1								-	-	-	-	-	-	2013-09-16
1590045	儿科门诊	何琳峰	海珠区保利花园	13302213728	男	2010.11.06	35	39.3			1	1						1	1	1		1	1		手足口	+	-	-	25.34	-	-	2013-09-16	Human coxsackievirus A6	VP1	Human coxsackievirus A6
1989802	儿科门诊	梁心怡	佛山南海区	18029336886	女	2012.07.02	14	36.8					1			1	1	1					1		手足口	+	-	-	25.81	-	-	2013-09-16	Human coxsackievirus A6	VP1	Human coxsackievirus A6
2000571	儿科门诊	李鑫磊	海珠区	13640672365	男	2012.12.25	8	38.6				1						1	1	1					手足口	-	-	-	-	-	-	2013-09-16
1988165	儿科门诊	肖俊逸	天河区华平路	13724087477	男	2011.02.14	29	38.4	1			1			1	1	1	1	1	1					手足口	+	-	-	25.07	-	-	2013-09-16	Human coxsackievirus A6	VP1	Human coxsackievirus A6
1700659	儿科门诊	吕文浩	海珠区南洲路	18928785156	男	2012.10.10	23	39			1	1						1	1	1					手足口	+	-	-	29.19	-	-	2013-09-16	Human coxsackievirus A6	VP1	Human coxsackievirus A6
1719672	儿科门诊	孙碧琳	海珠区昌岗中路	18923163535	女	2011.03.29	28	38.9	1			1				1	1	1	1						手足口	+	-	-	27.7	-	-	2013-09-16	Human coxsackievirus A6	VP1	Human coxsackievirus A6
20001017	儿科门诊	廖家儿	番禺大石	18903055950	女	2010.10.05	33	38		1	1	1						1	1	1		1	1		手足口	+	-	-	27.12	-	-	2013-09-16			EV
1801217	儿科门诊	董奕涵	海珠区	18680253825	女	2011.12.28	20	40				1						1	1	1	1				手足口？	+	-	-	26.73	-	-	2013-09-16	Human coxsackievirus A6	VP1	Human coxsackievirus A6
1659771	儿科二区	杨梓兴			男		28																			-	-	-	-	-	-	2013-09-18
1975765	儿科二区	何政民			男		9																			+	-	-	21.33	-	-	2013-09-18			EV
1999910	感染门诊	黄妙芳	海珠区南华西	15302274615	女	1955.03.29	696	38			1							1	1						手足口	-			24.79	-	-	2013-09-18	Human coxsackievirus A6	VP1	Human coxsackievirus A6
1999607	皮肤科门诊	何晓彤			女		120																			-	-	-	-	-	-	2013-09-18
1868810	儿科二区	黎津玮			男		26																			+	-	-	28.33	-	-	2013-09-18	Human coxsackievirus A6	VP1	Human coxsackievirus A6
1659629	儿科门诊	黄昭鑫	海珠区沥滘	18620187775	男	2010.12.11	31	39.7			1						1	1								+	-	-	25.82	-	-	2013-09-18	Human coxsackievirus A6	VP1	Human coxsackievirus A6
1988031	儿科门诊	周顺	海珠区	18620054055	男	2013.01.27	7	36.3										1	1							+	-	-	26.67	-	-	2013-09-18	Human coxsackievirus A6	VP1	Human coxsackievirus A6
1999987	儿科门诊	陈梓琪	白云区同和	13760671089	女	2012.08.06	13	37.7			1	1						1	1	1						+	-	-	37.27	-	-	2013-09-18			EV
1999953	儿科门诊	何泰广	番禺区	13928893185	男	2012.08.04	13	无				1				1		1	1	1	1	1			手足口	+	-	-	27.99	-	-	2013-09-18	Human coxsackievirus A6	VP1	Human coxsackievirus A6
1988064	儿科门诊	洪泽桓	海珠区新港西路	13711670557	男	2010.10.27	32	38.8				1						1	1							+/-	-	-	30.59	-	-	2013-09-18			EV
1999258	儿科二区	敬昊然			男		14																			+	-	-	22.81	-	-	2013-09-22	Human coxsackievirus A6	VP1	Human coxsackievirus A6
1998811	儿科门诊	李赫	番禺区洛溪	13600053910	男	2012.11.22	10	37.4				1					1	1	1	1					手足口	+	-	-	28.92	-	-	2013-09-22	Human coxsackievirus A6	VP1	Human coxsackievirus A6
1999045	儿科门诊	林恩熙	番禺区洛溪	13760899957	女	2010.11.26	32	39				1								1					手足口	+	-	-	23.78	-	-	2013-09-22	Human coxsackievirus A6	VP1	Human coxsackievirus A6
1999079	儿科二区	林可			女		20																			+	-	-	27.68	-	-	2013-09-23			EV
1987949	儿科二区	伍梓轩			男		22																			+	-	-	30.38	-	-	2013-09-23			EV
1998830	PICU	徐鸿			男		31															1	1			+	-	-	25.24	-	-	2013-09-23	Human coxsackievirus A6	VP1	Human coxsackievirus A6
1998615	儿科门诊	尹凯文	海珠区	18925106286	男	2010.12.01	36	39			1							1		1				臀部	手足口	+	-	-	27.26	-	-	2013-09-23	Human coxsackievirus A6	VP1	Human coxsackievirus A6
1998386	儿科门诊	文平	番禺区大石	13662511933	男	2010.12.24	31	38.5				1						1	1	1					手足口	+	-	-	324.24	-	-	2013-09-25			EV
1998321	儿科门诊	彭咏霓	海珠区瑞宝	15218214330	女	2011.08.28	24	38				1						1	1	1	1				手足口？	+	-	-	22.64	-	-	2013-09-25	Human coxsackievirus A6	VP1	Human coxsackievirus A6
1899214	儿科门诊	汪泓宇	番禺大石	31079771	男	2012.01.04	20	39.3	1									1	1						手足口	+	-	-	26.93	-	-	2013-09-25	Human coxsackievirus A6	VP1	Human coxsackievirus A6
2007423	儿科二区	张谨治			男		38															1				+	-	-	25.91	-	-	2013-09-27	Human coxsackievirus A6	VP1	Human coxsackievirus A6
2007390	儿科二区	吴柏睿			男		9																			+			23.62			2013-09-27	Human coxsackievirus A6	VP1	Human coxsackievirus A6
1997843	儿科门诊	张予怀	广州市海珠区	15802030272	男	2008.10.14	57	无	1							1		1					1		手足口	-	-	-	-	-	-	2013-09-27
1751579	儿科门诊	高俊智	广州市海珠区	15017789707	男	2011.10.23	23	36.9			1							1	1			1	1		手足口	+	-	-	33.94	-	-	2013-09-27			EV
907043	儿科门诊	严俊昊	广州市海珠区	13560474518	男	2000.09.27	156	无										1	1						手足口	-	-	-	-	-	-	2013-09-27
1947416	儿科门诊	刁靖桐	广州市海珠区	13711652030	女	2010.04.13	40	无	1			1						1		1					手足口	+	-	-	25.81	-	-	2013-09-27			EV
1970336	儿科二区	王禾萱			女		7																			+	-	-	23.51			2013-09-30	Human coxsackievirus A6	VP1	Human coxsackievirus A6
2006402	儿科二区	沈兆沥			男		9																			-	-	-	-	-	-	2013-09-30
2006495	儿科门诊	刘宇峻	海珠区礼岗路	13825069063	男	2013.09.29	25	38.9				1			1	1	1	1	1	1	1				手足口	+	-	-	26.8	-	-	2013-09-30	Human coxsackievirus A6	VP1	Human coxsackievirus A6
1987335	儿科门诊	黄广浩	海珠区	13828472545	男	2010.12.01	32	37.4			1							1	1							+	-	+	26.25	-	29.81	2013-09-30			CA16
1989255	儿科门诊	陈嘉骏	广州市海珠区	15975504330	男	2013.03.27	6	无							1	1	1	1	1				1		手足口	-	-	-	-	-	-	2013-09-30
1848079	儿科门诊	熊子瑜	海珠区金碧花园	13570521222	男	2012.06.06	16	38.1			1										1				手足口	+	-	-	22.35	-	-	2013-09-30	Human coxsackievirus A6	VP1	Human coxsackievirus A6
2006404	儿科门诊	关竣升	海珠区沙园路	13922212638	男	2012.07.07	14	38.8			1						1									+	-	-	23.38	-	-	2013-09-30	Human coxsackievirus A6	VP1	Human coxsackievirus A6
2006180	儿科二区	蓝佳玲			女		8																			+	/	/	27.7	/	/	2013-10-05	Human coxsackievirus A6	VP1	Human coxsackievirus A6
1843780	儿科二区	方宸浩			男		30																			-	-	-	-	-	-	2013-10-05
2004755	儿科门诊	龙菲	海珠区英华街	13963000965	女	2011.02.15	30	37.1			1	1					1	1	1	1						+	-	-	24.4	-	-	2013-10-05	Human coxsackievirus A6	VP1	Human coxsackievirus A6
1986857	儿科门诊	龚俊瑶	2012.12.24	13827235105	女	2012.12.24	9	39.5				1					1	1		1					手足口？	+	-	-	25.37	-	-	2013-10-05	Human coxsackievirus A6	VP1	Human coxsackievirus A6
2004748	儿科二区	郑可欣			女		42																			+	-	-	31.96	-	-	2013-10-05	Human coxsackievirus A6	VP1	Human coxsackievirus A6
1522969	儿科门诊	宋晓薇	海珠区滨江西路	13503082530	女	2007.07.19	74	40.6	1			1				1		1	1	1					手足口病	+	-	-	33.62	-	-	2013-10-09			EV
1987114	儿科门诊	梁浩彬	白云区石井	13802948841	男	2012.06.10	16	40	1			1				1		1	1	1					手足口病	+	-	-	27.79	-	-	2013-10-09	Human coxsackievirus A6	VP1	Human coxsackievirus A6
1652702	儿科门诊	罗皓恒	广州市番禺区	13678930129	男	2010.03.28	41	无										1		1						-	-	-	-	-	-	2013-10-09
1987143	儿科门诊	吴智雄	海珠区	13808860231	男	2013.02.08	8	39.9	1			1						1	1	1					手足口病	+	-	-	24.78	-	-	2013-10-09	Human coxsackievirus A6	VP1	Human coxsackievirus A6
1987217	儿科门诊	李绪添	海珠区	13802534489	男	2001.09.27	120	38			1							1	1						手足口	+	-	-	24.89	-	-	2013-10-11	Human coxsackievirus A6	VP1	Human coxsackievirus A6
1991029	儿科门诊	赖俊豪	海珠区瑞宝	13631385611	男	2012.10.06	12	38.5				1							1	1					手足口	+	-	-	31.97	-	-	2013-10-11	Human coxsackievirus A6	VP1	Human coxsackievirus A6
2061738	儿科二区	吴坪昊			男		39																			-	-	-	-	-	-	2013-10-14
1909682	儿科二区	李佳豫			女		15																			-	-	-	-	-	-	2013-10-14
1788246	儿科二区	周嘉奕			男		24																			+	-	-	23.91	-	-	2013-10-14	Human coxsackievirus A6	VP1	Human coxsackievirus A6
1885719	儿科门诊	麦湛琪	海珠区	18825172363	女	2012.04.08	18	37				1						1	1	1	1					+	-	-	27.81	-	-	2013-10-14	Human coxsackievirus A6	VP1	Human coxsackievirus A6
2061658	儿科门诊	许钲培	海珠区沙园	13725419883	男	2013.05.31	4	38.9			1							1	1	1					手足口	+	-	-	21.63	-	-	2013-10-16	Human coxsackievirus A6	VP1	Human coxsackievirus A6
1217735	儿科门诊	韩伟浩	海珠区	13922274436	男	2008.05.15	64	36.8				1								1					手足口	+	-	-	36.07	-	36.97	2013-10-16			CA16
2060993	儿科二区	梁晓帼			女		8																			+	-	-	22.72	-	-	2013-10-18	Human coxsackievirus A6	VP1	Human coxsackievirus A6
2060509	儿科门诊	郭泽睿	番禺区大石	18027339113	男	2013.01.29	8	37.6				1						1	1		1				手足口？	+/-	-	-	33.36	-	-	2013-10-18			EV
1997696	儿科门诊	熊婉月	广州市海珠区	13632403868	女	2012.12.25	10	无										1	1						手足口	-	-	-	-	-	-	2013-10-23
2057729	儿科门诊	易玥滢	佛山顺德北滘	13902566488	女	2012.10.16	12	39.4				1						1	1	1	1	1			手足口	+	-	-	31.77	-	-	2013-10-25			EV
2042370	儿科门诊	赖宥诚	广州市越秀区	18926269703	男	2008.7.10	62	无				1								1					手足口	-	-	-	-	-	-	2013-10-25
2041881	儿科门诊	王鑫垚	广州市海珠区		男	2012.12.30	10	无				1						1	1	1						+	-	-	24.84	-	-	2013-10-28			EV
2041723	儿科门诊	杨杰汛	广州市海珠区		男	2010.10.14	24	无				1						1	1				1	1	手足口	+	-	-	25.4	-	-	2013-10-28			EV
1984884	PICU	冯世龙			男		12																			-	-	-	-	-	-	2013-11-01
1985042	儿科门诊	陈文龙	海珠区中大康乐村	15918791549	男		16	39	1									1	1	1			1	肛周	手足口病	+	-	-	22.79	-	-	2013-11-01	Human coxsackievirus A6	VP1	Human coxsackievirus A6
2040198	儿科门诊	韦铠珞	海珠区江湾东街	13631431821	男	2012.09.21	13	无			1	1						1	1	1				臀部	手足口病	+	-	-	27	-	-	2013-11-01	Human coxsackievirus A6	VP1	Human coxsackievirus A6
